# Supplementary material for: Root Microbiota in Primary and Secondary Apical Periodontitis
Source: Front Microbiol. 2018 Oct 9;9:2374. doi: 10.3389/fmicb.2018.02374 (PMC6189451; doi:10.3389/fmicb.2018.02374)
Supplement: Supplementary file 1 [file Table_1.XLSX]

## Sheet: Table S1
	Table S1. Operational taxonomic units (OTUs) counts before removal of putative contaminant sequences.
	OTU ID	Phylum	Class	Order	Family	Genus	Species	Counts
								PAP13C	PAP17C	PAP19C	PAP20C	PAP21C	PAP23C	PAP28C	PAP30C	PAP31C	PAP33C	PAP36C	PAP37C	PAP38C	PAP39C	PAP40C	PAP41C	PAP42C	PAP44C	PAP45C	PAP46C	PAP49C	PAP50C	PAP51C	PAP52C	PAP53C	PAP372C	SAP16C	SAP21C	SAP24C	SAP26C	SAP27C	SAP28C	SAP29C	SAP30C	SAP32C	SAP33C	SAP35C	SAP36C	SAP37C	SAP38C	SAP39C	SAP40C
	OTU18	Fusobacteria	Fusobacteria_c	Fusobacteriales	Fusobacteriaceae	Fusobacterium	Fusobacterium_nucleatum	3	2856	630	1187	20260	13610	5140	7090	13710	5338	2056	20920	4973	0	7293	10020	3367	6454	240	2088	362	4826	10850	10	9495	6	128	12	474	4	2	2198	49	115	423	2787	2899	14870	1047	404	1	200
	OTU6	Firmicutes	Bacilli	Lactobacillales	Enterococcaceae	Enterococcus	Enterococcus_faecalis	2	0	3	1	0	4	27	0	1	1	1	4	3	0	3	1	2	0	211	0	1	1	0	0	1	6	2	1	0	5417	3	5442	4	1144	3	8	2	0	1192	8366	132	22220
	OTU10	Firmicutes	Tissierellia	Tissierellales	Peptoniphilaceae	Parvimonas	Parvimonas_micra	2	1	8	3698	5	2113	16250	1727	2	5780	315	1297	2410	0	1397	4872	4526	3800	0	7655	0	774	10	1	3185	0	230	10790	0	3	1	189	168	2846	73	40	372	248	74	74	0	2059
	OTU2	Actinobacteria	Actinobacteria_c	Propionibacteriales	Propionibacteriaceae	Propionibacterium	Propionibacterium_acnes	5	53	0	2	1	4	25	6	147	22	2	0	11	9658	2	1	0	1	1618	24	2298	0	0	648	2	204	12	0	8	0	1	1	527	18	1	1335	30	1870	63	21	6	1565
	OTU7	Synergistetes	Synergistia	Synergistales	Jonquetella_f	Pyramidobacter	Pyramidobacter_piscolens	2	0	1	0	1	5	0	4	4	0	6	7	0	0	8945	329	15630	2	1	8	0	18770	29450	0	3	0	17800	4	0	0	0	6	0	1	4	188	3	0	10520	9346	0	0
	OTU8	Bacteroidetes	Bacteroidia	Bacteroidales	Bacteroidaceae	Bacteroides	Phocaeicola_abscessus	4	3	26660	0	8305	2071	1747	240	2	0	1275	6	1	0	176	458	977	283	0	76	0	9291	2597	0	6179	0	8027	1	5	0	0	4	946	0	97	636	0	715	2440	1828	0	1
	OTU1	Tenericutes	Mollicutes	Mycoplasmatales	Mycoplasmataceae_f3	Mycoplasma_g14	Mycoplasma_wenyonii	299	1275	107	83	93	272	2145	57	2587	1505	311	23	5	1200	2	0	2	5	312	3	58	1	3	14	6	1	1527	415	21700	347	16280	1031	10320	4	5	45	8	1	8	0	2	5
	OTU11	Firmicutes	Clostridia	Clostridiales	Eubacteriaceae	Pseudoramibacter	Pseudoramibacter_alactolyticus	1	506	1121	0	3	1540	17100	250	1	1	871	4	4	0	243	4932	304	3790	0	75	0	2718	5193	12	1	0	288	12	1	2	2	7	194	18180	1294	1176	1	1	206	435	1980	166
	OTU14	Actinobacteria	Actinobacteria_c	Propionibacteriales	Propionibacteriaceae	Propionibacterium	Propionibacterium_acidifaciens	2	2	130	2	1	8	56	6	5	0	25	8	20	0	3	2	3	5	0	29	2	8	0	2	18	0	2	27300	0	9	0	42570	1070	47	7	1	34	1024	19400	2141	0	0
	OTU24	Bacteroidetes	Bacteroidia	Bacteroidales	Porphyromonadaceae	Porphyromonas	Porphyromonas_endodontalis	0	2212	4	986	4	9311	9834	4	1	2376	14	3706	2244	0	1728	0	2	3684	0	463	0	3	1	0	1816	0	38	2	0	1	0	145	0	0	55	290	137	311	291	39	3	0
	OTU23	Firmicutes	Bacilli	Lactobacillales	Streptococcaceae	Streptococcus	Streptococcus_constellatus	0	0	1	150	2	3	11	787	5	1176	9	10	20	1	2	0	209	64	0	0	0	7	2	0	245	0	1	2	372	2	0	13	1172	7	3	265	44	0	5	1	0	4
	OTU33	Actinobacteria	Coriobacteriia	Coriobacteriales	Coriobacteriaceae	Atopobium	Atopobium_rimae	0	0	162	1934	1	594	4834	2531	1	1	2990	2174	1134	0	771	1264	370	51	247	126	0	812	5	0	420	0	4217	5	0	2	1	5	44	1138	92	2	336	2	463	745	0	90
	OTU12	Firmicutes	Clostridia	Clostridiales	Peptostreptococcaceae	Peptostreptococcus	JRNB_s	1891	1	3	1001	0	2	21230	432	2	3	80	4494	724	0	846	2870	1	63	0	433	0	3	15	0	1559	0	49	3	0	6413	1	2	1	95	6	1	743	0	260	697	0	4
	OTU48	Actinobacteria	Actinobacteria_c	Propionibacteriales	Propionibacteriaceae	Propionibacterium	Propionibacterium_propionicum	1	0	5	1	2	3	8	1	1	0	2	4	0	0	1	3	0	1	0	69	0	2	2	0	1	0	2	2470	0	17840	0	9	1	2	1	0	7	0	7	1	0	0
	OTU15	Firmicutes	Negativicutes	Veillonellales	Veillonellaceae	Dialister	Dialister_invisus	2135	0	103	102	1	787	6764	1987	1	0	3173	3438	968	1	1106	1735	964	859	0	59	0	6	48	0	659	0	1919	6	245	1	0	3	461	9	3	327	1094	0	66	45	0	37
	OTU27	Bacteroidetes	Bacteroidia	Bacteroidales	Porphyromonadaceae	Porphyromonas	Porphyromonas_gingivalis	0	5073	29	1	3	119	0	1	0	1	43	63	0	0	1	0	0	0	0	4	0	5352	8	0	1	1	1	0	0	0	0	218	0	0	60	2530	2	5804	1986	279	1999	0
	OTU44	Bacteroidetes	Bacteroidia	Bacteroidales	Prevotellaceae	Alloprevotella	Alloprevotella_tannerae	7624	0	6	29	0	15	92	6501	0	0	88	955	32	0	3082	6	3361	902	1	32	0	2	2	0	880	0	121	0	0	1	0	6	0	0	1	400	3280	0	1	1	1	0
	OTU17	Synergistetes	Synergistia	Synergistales	Fretibacterium_f	Fretibacterium	Fretibacterium_fastidiosum	7141	838	371	0	3	6693	911	2	1578	0	196	272	0	0	8	60	102	874	0	57	104	99	5	21	592	0	1157	5	0	1	0	619	0	0	195	554	460	2209	547	2	674	1
	OTU3	Proteobacteria	Betaproteobacteria	Burkholderiales	Comamonadaceae	Delftia	Delftia_acidovorans	0	5	3	1	1	7	17	3	73	81	14	0	12	1522	0	0	0	0	259	13	560	0	2	69	0	30	24	1	481	1	198	0	176	37	7	411	8	229	20	25	2227	194
	OTU29	Actinobacteria	Coriobacteriia	Coriobacteriales	Coriobacteriaceae	Olsenella	Olsenella_profusa	38	0	305	3	1	18	1199	2	0	0	2644	3321	18	0	1	10	5	20	476	34	0	1285	66	0	162	0	227	60	1	0	44	0	474	1066	506	4334	17660	0	818	262	1	0
	OTU28	Firmicutes	Negativicutes	Veillonellales	Veillonellaceae	Veillonella	Veillonella_unclassified	0	0	9	15	0	0	210	216	1	0	31	83	151	0	35	0	1	2	0	25	0	0	1	0	1	8	1	0	1	0	0	1	98	0	0	0	17	0	0	0	3	0
	OTU22	Firmicutes	Clostridia	Clostridiales	Mogibacterium_f	Mogibacterium	Mogibacterium_timidum	2	1074	1303	241	1285	362	2681	265	84	0	112	863	0	0	261	951	1148	1030	0	337	0	3404	54	0	564	0	486	2	1	1	0	47	0	1340	1752	240	4748	982	413	275	0	23
	OTU96	Bacteroidetes	Bacteroidia	Bacteroidales	Prevotellaceae	Prevotella	Prevotella_oris	1	0	5	314	0	39	217	1	803	0	26	4212	175	0	9025	2859	1419	142	0	132	54	4	7	0	207	0	1	1	0	0	0	0	522	3	1	18	125	1	53	4	0	0
	OTU9	Proteobacteria	Betaproteobacteria	Burkholderiales	Oxalobacteraceae	Herbaspirillum	Herbaspirillum_huttiense	0	0	5	1	0	1	12	0	77	1	3	2	6	725	0	0	3	0	1333	3	574	0	0	6	0	0	0	0	1665	1	63	0	101	4	0	66	0	1	0	18	3016	120
	OTU56	Synergistetes	Synergistia	Synergistales	Fretibacterium_f	Fretibacterium	GU430992_s	29	1143	1014	0	3987	2703	281	2134	2673	0	35	38	0	0	2	0	10	486	0	112	1	121	6	0	93	0	115	0	0	0	0	3407	1	415	1655	302	1153	1113	334	16	0	0
	OTU47	Actinobacteria	Coriobacteriia	Coriobacteriales	Coriobacteriaceae	Slackia	Slackia_exigua	1	0	14	692	1529	500	2881	222	0	81	12	1106	82	0	4	452	65	87	0	30	0	59	1	0	68	0	1	1	0	0	0	0	0	362	2	231	207	588	11760	0	0	0
	OTU26	Bacteroidetes	Bacteroidia	Bacteroidales	Porphyromonadaceae	Tannerella	Tannerella_forsythia	0	1103	3570	0	2619	808	221	3880	1	9	1	10	0	0	0	0	92	9	0	3	0	0	0	0	1097	0	10	0	0	1	0	2610	0	4	1027	87	2662	745	695	489	89	0
	OTU35	Firmicutes	Clostridia	Clostridiales	Lachnospiraceae	Moryella	FJ983002_s	1	0	50	0	3551	6400	3	0	0	0	2687	5	0	0	3183	1	520	764	0	121	0	615	4	0	0	0	1837	5	0	0	0	13	0	1	1143	113	2	0	398	42	0	0
	OTU1192	Firmicutes	Negativicutes	Selenomonadales	Selenomonadaceae	Schwartzia	GU470897_s	0	0	0	0	0	1	6	7	0	0	1	2	0	0	0	0	72	19	0	7	0	29	3	0	129	0	25	4	0	0	0	542	0	0	19060	1	4	0	2	1	0	0
	OTU25	Actinobacteria	Coriobacteriia	Coriobacteriales	Coriobacteriaceae	Olsenella	Olsenella_uli	779	149	442	34	2	2301	1094	76	1	0	58	70	0	0	49	1460	774	580	0	7	0	1301	94	0	455	0	853	0	0	0	0	3	332	541	49	638	1072	0	252	320	0	1
	OTU101	Firmicutes	Negativicutes	Selenomonadales	Selenomonadaceae	Schwartzia	AF287791_s	1	0	98	3	103	95	143	1168	3973	0	1063	3	2	0	277	75	330	185	0	6	97	503	6	0	920	0	374	1	0	1	1	7025	225	1	18	316	4887	0	43	4	0	0
	OTU94	Firmicutes	Clostridia	Clostridiales	Lachnospiraceae	Shuttleworthia	Shuttleworthia_satelles	0	0	2	62	0	2	977	0	0	0	0	78	1	0	81	11	10	20	0	0	0	0	0	0	41	0	0	0	3	0	0	0	157	455	0	0	5	1	15	58	0	0
	OTU91	Spirochaetes	Spirochaetes_c	Spirochaetales	Spirochaetaceae	Treponema	Treponema_socranskii	3	263	81	1	289	845	138	470	1422	16	84	208	0	0	277	118	223	500	0	210	0	15	13	15	718	0	104	0	0	0	0	874	0	30	2286	3929	408	450	371	13	1330	0
	OTU4	Tenericutes	Mollicutes	Mycoplasmatales	Mycoplasmataceae_f3	Mycoplasma_g15	Mycoplasma_haemobos	55	206	18	13	26	56	352	9	337	198	26	13	3	478	3	0	0	1	0	0	0	0	0	13	0	0	240	38	5319	74	3991	209	1450	38	3	52	0	0	0	0	1	3
	OTU20	Proteobacteria	Alphaproteobacteria	Caulobacterales	Caulobacteraceae	Brevundimonas	Brevundimonas_albigilva	0	0	0	0	0	0	5	0	0	0	2	0	4	2284	0	0	0	0	0	0	0	0	0	0	0	74	0	0	507	0	0	0	0	7	0	547	7	0	0	0	1134	1
	OTU82	Bacteroidetes	Bacteroidia	Bacteroidales	Porphyromonadaceae	AM420159_g	FM873521_s	0	0	6	0	0	0	20	0	7569	0	1	1	0	0	0	0	8	1	0	3823	0	1	0	0	0	0	0	2	0	0	0	592	0	0	0	36	437	0	1	0	0	0
	OTU89	Firmicutes	Negativicutes	Veillonellales	Veillonellaceae	Megasphaera	Anaeroglobus_geminatus	1	0	10	106	1	6049	156	1	17	0	1738	22	1	0	120	4	5	350	0	9	0	0	2	0	92	0	0	1	3	0	0	1	120	0	4	663	11	529	49	49	0	22
	OTU31	Spirochaetes	Spirochaetes_c	Spirochaetales	Spirochaetaceae	Treponema	Treponema_denticola	0	12	2	0	4424	1886	307	0	5451	0	24	3	0	0	221	1	401	0	0	82	0	2	4	0	0	0	37	0	0	0	1	875	0	0	67	443	696	440	133	9	387	0
	OTU40	Firmicutes	Clostridia	Clostridiales	Mogibacterium_f	Aminicella	Eubacterium_nodatum	0	1445	1218	0	1394	37	2532	346	0	6	125	4	0	0	0	0	404	462	0	120	69	592	69	0	822	0	709	4	1	0	0	0	0	0	448	389	2945	381	106	218	494	1
	OTU21	Actinobacteria	Coriobacteriia	Coriobacteriales	Coriobacteriaceae	Cryptobacterium	Cryptobacterium_curtum	40	0	0	0	0	0	73	0	246	0	6	1	65	0	0	0	0	1	0	2	0	1	0	0	0	0	0	0	0	0	0	0	0	0	0	0	0	1	8	24	1	0
	OTU114	Firmicutes	Clostridia	Clostridiales	Lachnospiraceae	Oribacterium	GQ422713_s	1	0	235	0	0	574	3277	0	0	0	1093	61	1	0	256	682	2112	399	1366	157	0	30	1	0	0	0	174	0	0	0	0	0	0	0	18	1	0	0	0	1	0	0
	OTU49	Firmicutes	Clostridia	Clostridiales	Lachnospiraceae	Oribacterium	ACIQ_s	2464	0	11	107	0	22	870	80	0	0	44	1206	0	0	46	583	669	5	0	13	0	1	1	0	42	0	114	0	0	0	0	0	0	0	1	177	141	0	21	1	0	0
	OTU57	Firmicutes	Negativicutes	Veillonellales	Veillonellaceae	Dialister	Dialister_pneumosintes	1	0	4	552	0	1046	898	0	0	308	68	690	0	0	3887	702	1047	507	0	63	0	350	2	10	200	0	20	3	0	0	0	2	0	1	88	181	67	0	2	22	0	0
	OTU38	Proteobacteria	Gammaproteobacteria	Pasteurellales	Pasteurellaceae	Aggregatibacter	Aggregatibacter_aphrophilus	1	0	1	1	0	0	0	0	1	0	5	3	0	0	0	3	1	0	0	9	0	0	0	3	3	0	0	19590	0	0	0	1	0	0	0	0	2	0	0	0	0	0
	OTU51	Tenericutes	Mollicutes	Mycoplasmatales	Mycoplasmataceae	Mycoplasma_g4	Mycoplasma_salivarium	0	0	1	0	0	0	0	1	1	0	1	0	0	0	29	0	1594	0	0	0	0	1	0	0	313	0	0	0	0	0	0	98	0	0	0	0	373	0	2403	11810	0	0
	OTU139	Actinobacteria	Actinobacteria_c	Actinomycetales	Actinomycetaceae	Actinomyces	Actinomyces_gerencseriae	0	1	0	1	0	0	1	0	0	0	0	0	21	0	0	195	0	0	0	9	0	0	0	359	1	0	0	241	0	0	0	7	0	0	0	36	0	0	1	2	0	0
	OTU115	Firmicutes	Negativicutes	Selenomonadales	Selenomonadaceae	Schwartzia	GU470897_s	0	1	41	0	0	0	31	107	38	0	321	10	0	0	4	3	73	106	0	17	0	262	2	0	116	4	92	0	0	0	0	415	0	0	9307	687	3	0	2	0	0	0
	OTU71	Firmicutes	Clostridia	Clostridiales	Mogibacterium_f	Eubacterium_g10	Eubacterium_g10_unclassified	9	0	0	14	107	30	3076	2400	0	0	1318	1119	6	0	126	340	252	2	0	42	0	0	0	0	103	0	12	1	0	0	0	1	31	74	0	0	28	0	254	169	0	0
	OTU42	Firmicutes	Clostridia	Clostridiales	Peptostreptococcaceae	Filifactor	Filifactor_alocis	0	1950	4	0	0	2105	2983	0	0	0	111	2	16	0	428	1728	0	0	0	397	0	16	6	0	91	0	680	4	0	0	0	10	0	1	7	53	2	0	139	6	0	0
	OTU159	Firmicutes	Bacilli	Lactobacillales	Lactobacillaceae	Lactobacillus	Lactobacillus_paracasei	0	0	0	384	0	0	257	0	0	0	0	0	3826	0	0	0	0	0	0	0	0	0	0	0	0	0	0	0	1	0	0	0	86	0	0	0	0	0	0	0	0	1
	OTU533	Proteobacteria	Epsilonproteobacteria	Campylobacterales	Campylobacteraceae	Campylobacter	Campylobacter_gracilis	0	15	20	0	2	0	13	607	1	0	9	26	0	0	1587	0	183	1779	0	34	60	0	0	0	673	0	0	1	0	0	0	1	0	2	0	1102	0	0	0	26	0	92
	OTU72	Spirochaetes	Spirochaetes_c	Spirochaetales	Spirochaetaceae	Sphaerochaeta	GQ138632_s	0	0	13050	0	0	1	0	0	0	0	0	1	0	0	0	0	1	0	0	0	0	0	0	0	0	0	1	0	0	5	0	0	0	0	20	0	0	0	0	0	0	0
	OTU5	Proteobacteria	Alphaproteobacteria	Sphingomonadales	Sphingomonadaceae	Sphingomonas	Sphingomonas_ginsenosidivorax	0	0	0	0	0	0	0	0	0	0	0	0	0	0	0	0	0	2	0	7	1	0	0	0	0	0	0	0	0	0	1	0	0	0	0	0	0	0	0	0	1883	0
	OTU84	Firmicutes	Erysipelotrichi	Erysipelotrichales	Erysipelotrichaceae	Eggerthia	Eggerthia_catenaformis	0	0	18	0	0	386	2556	0	0	0	1138	2	0	1	98	77	372	0	0	3	0	11	1	0	0	0	0	0	0	0	0	0	0	0	0	33	0	0	0	48	0	0
	OTU58	Chloroflexi	Anaerolineae	Anaerolinaeles	Anaerolinaceae	Flexilinea	APVJ_s	0	940	2056	0	1792	11	1	1560	0	0	0	3	0	0	0	0	0	51	0	1	0	1762	0	0	248	0	1	3	0	0	0	102	0	0	0	461	16	0	75	0	0	0
	OTU75	Firmicutes	Bacilli	Bacillales	Gemella_f	Gemella	Gemella_unclassified	1	0	0	0	0	0	1164	0	0	1	2	2	77	0	0	1	0	3	0	0	0	0	0	0	1	0	0	1	0	0	0	2	0	0	0	0	1	0	4390	7409	0	1
	OTU79	Firmicutes	Clostridia	Clostridiales	Mogibacterium_f	FJ983019_g	FJ983019_s	0	0	7927	0	0	0	1	0	1	0	0	1	0	0	0	0	0	111	0	167	0	2375	62	0	0	0	120	2	0	0	0	17	0	0	8	132	1	0	760	0	0	0
	OTU62	Proteobacteria	Deltaproteobacteria	Desulfobulbaceae_o	Desulfobulbaceae	Desulfobulbus	APKC_s	0	252	751	1	1573	483	260	1	0	0	13	9	0	0	0	0	0	13	0	4	0	1	0	0	111	0	1261	1	0	1	1	3127	0	0	179	96	7	721	314	9	0	0
	OTU59	Firmicutes	Erysipelotrichi	Erysipelotrichales	Erysipelotrichaceae	Bulleidia	Solobacterium_moorei	998	1	7	138	0	240	5351	616	4	0	143	298	0	0	141	1168	343	1	0	14	0	8	2	0	81	0	7	2	0	0	0	0	0	266	0	1	53	0	1	4	0	3
	OTU64	Bacteroidetes	Bacteroidia	Bacteroidales	Prevotellaceae	Prevotella	Prevotella_nigrescens	0	0	1	38	0	1	2929	291	350	0	66	4480	4	0	848	1391	0	371	0	3	0	0	0	0	210	0	0	0	0	0	0	0	1	0	0	0	97	0	0	13	0	0
	OTU154	Firmicutes	Negativicutes	Selenomonadales	Selenomonadaceae	Selenomonas	Selenomonas_sputigena	194	30	2	108	0	6	189	0	277	0	16	2246	43	0	0	51	607	1080	0	6	0	2	0	0	70	0	0	2	0	0	0	87	0	0	958	1310	18	0	14	5	0	1
	OTU67	Firmicutes	Negativicutes	Selenomonadales	Selenomonadaceae	Selenomonas	Selenomonas_noxia	0	0	0	6	1	1	32	0	0	0	8	15	2	0	22	0	0	4	0	24	0	1	0	0	0	0	1	12350	0	0	0	2	0	0	2	133	1	0	4	0	0	0
	OTU213	Firmicutes	Bacilli	Lactobacillales	Lactobacillaceae	Lactobacillus	Lactobacillus_johnsonii	0	0	0	298	0	0	4	0	0	0	0	10	2554	0	0	0	4	0	1	0	0	0	2	0	0	0	0	0	0	0	0	0	721	0	1	0	0	0	0	0	0	1
	OTU34	Bacteroidetes	Bacteroidia	Bacteroidales	Porphyromonadaceae	ADCM_g	ADCM_s	0	18	1	0	7263	2	23	2	0	1	5	6	0	0	0	1	0	2	0	11	0	1	0	0	283	0	0	0	0	0	0	683	0	10	0	0	1640	166	33	54	0	18
	OTU210	Bacteroidetes	Bacteroidia	Bacteroidales	Prevotellaceae	Prevotella	Prevotella_denticola	223	0	1	777	0	304	1325	0	0	0	0	1382	134	0	4	1125	1	3	0	1	0	0	0	0	15	0	0	1	135	0	0	0	18	0	0	349	3	0	0	0	3	0
	OTU699	Firmicutes	Negativicutes	Veillonellales	Veillonellaceae	Veillonella	Veillonella_atypica	0	0	0	8	0	0	0	0	0	0	0	0	0	0	0	0	0	0	0	0	0	0	0	0	0	69	0	0	0	0	0	0	0	0	0	0	0	0	0	0	0	0
	OTU30	Proteobacteria	Epsilonproteobacteria	Campylobacterales	Campylobacteraceae	Campylobacter	Campylobacter_rectus	0	660	0	1	1361	10	118	2	2521	139	1	21	80	0	0	1	14	154	0	17	0	0	3	0	66	0	0	2	0	0	0	148	0	0	417	496	0	760	55	24	0	1
	OTU92	Bacteroidetes	Bacteroidia	Bacteroidales	Bacteroidaceae	Bacteroides	Bacteroides_thetaiotaomicron	1	0	0	0	0	1	0	0	0	0	1	0	0	0	0	0	0	0	0	0	0	0	0	0	0	0	0	0	0	1	0	0	0	1	0	0	1	0	3082	7021	0	0
	OTU189	Actinobacteria	Actinobacteria_c	Actinomycetales	Actinomycetaceae	Actinomyces	Actinomyces_meyeri	7	1557	0	18	0	0	965	0	1	0	8	8	30	0	12	1	1	5	0	18	23	0	0	0	922	0	0	1	528	0	0	0	48	1	0	30	0	0	36	0	0	908
	OTU123	Firmicutes	Clostridia	Clostridiales	Mogibacterium_f	Eubacterium_g11	Eubacterium_brachy	0	0	0	1	0	0	15	0	0	2082	4	1	4	0	0	0	7	881	0	3	0	197	0	0	0	0	0	3	0	0	0	35	0	11	0	83	519	137	55	0	0	0
	OTU50	Actinobacteria	Coriobacteriia	Coriobacteriales	Coriobacteriaceae	Coriobacteriaceae_unclassified	Coriobacteriaceae_unclassified	0	0	1	1	0	0	0	0	0	0	1	0	0	0	1	0	5	0	0	0	0	445	470	0	0	0	0	0	0	0	0	1	1	0	131	0	1	0	0	0	0	0
	OTU110	Bacteroidetes	Bacteroidia	Bacteroidales	Prevotellaceae	Prevotella	Prevotella_baroniae	0	0	11	18	0	1137	498	625	801	0	3086	19	0	0	84	0	1	238	0	2	45	17	38	0	1	0	0	0	0	0	0	3	0	0	21	2	0	0	9	0	0	0
	OTU70	Firmicutes	Bacilli	Bacillales	Staphylococcaceae	Staphylococcus	Staphylococcus_capitis	0	0	0	1	0	0	1	0	11	0	0	0	4	1839	0	0	0	0	1	8	154	0	0	19	0	0	0	0	293	0	1	0	0	36	0	48	0	138	0	0	0	57
	OTU90	Proteobacteria	Gammaproteobacteria	Enterobacteriales	Enterobacteriaceae	Klebsiella	Klebsiella_pneumoniae	1	2	0	1	0	0	15	0	10	24	0	0	0	0	0	0	0	1	0	0	0	1	0	0	0	0	16	2	417	1	152	1	51	0	0	1	8702	0	2	1	0	0
	OTU178	Actinobacteria	Coriobacteriia	Coriobacteriales	Coriobacteriaceae	Coriobacteriaceae_unclassified	Coriobacteriaceae_unclassified	0	73	809	0	0	0	0	0	216	0	1	1	0	0	0	0	0	2	0	0	0	552	1920	0	0	0	407	3	0	0	0	37	0	0	9	0	0	0	4363	9	0	0
	OTU83	Actinobacteria	Coriobacteriia	Coriobacteriales	Coriobacteriaceae	Olsenella	Olsenella_scatoligenes	0	0	125	0	0	1	8	0	0	0	0	0	0	1	0	0	3	11	0	0	0	298	136	0	0	0	273	0	1587	1	0	0	88	989	0	1	2	0	1330	1336	0	0
	OTU77	Saccharibacteria_TM7	Saccharimonas_c	Saccharimonas_o	Saccharimonas_f	Saccharimonas	AM420132_s	1	0	4	0	0	0	15	0	0	0	0	18	2	0	0	0	0	47	0	15	0	0	0	0	1	0	0	0	0	0	0	0	229	0	0	4900	0	0	0	3	0	1
	OTU98	Firmicutes	Clostridia	Clostridiales	Peptostreptococcaceae	Eubacterium_g15	Eubacterium_yurii	3519	0	0	0	1	0	6	238	1	0	1	0	174	0	0	0	0	2	0	6	0	0	0	0	0	0	1	0	0	0	0	1	0	0	0	0	0	0	46	51	0	2
	OTU225	Spirochaetes	Spirochaetes_c	Spirochaetales	Spirochaetaceae	Treponema	Treponema_maltophilum	0	0	57	0	829	740	157	0	2200	0	7	108	0	0	11	4	28	116	0	19	0	192	6	0	0	0	76	1	1	0	1	572	0	0	1258	177	210	319	204	10	0	0
	OTU100	Proteobacteria	Alphaproteobacteria	Sphingomonadales	Sphingomonadaceae	Sphingobium	Sphingobium_limneticum	0	0	0	0	0	0	0	0	0	0	0	0	1	578	0	0	0	0	695	0	73	0	0	0	0	0	0	0	376	0	0	0	0	0	0	0	0	53	0	0	0	0
	OTU935	Firmicutes	Clostridia	Clostridiales	Lachnospiraceae	Oribacterium	AM420101_s	8	0	25	1	1	0	4	0	0	0	4753	17	0	0	3	6	6	107	0	11	0	1	9	0	1	0	1	0	0	0	0	13	0	0	202	0	0	0	1	0	0	0
	OTU105	Actinobacteria	Actinobacteria_c	Micrococcales	Micrococcaceae	Micrococcus	Micrococcus_endophyticus	0	0	0	0	0	0	1	0	0	0	0	0	0	0	0	0	0	0	0	0	0	0	0	0	0	0	0	0	5854	0	59	0	77	12	0	0	1	0	11	0	0	1
	OTU88	Actinobacteria	Actinobacteria_c	Micrococcales	Microbacteriaceae	Microbacterium	Microbacterium_unclassified	0	0	0	0	0	0	1	0	169	0	0	0	0	0	0	0	0	0	282	0	0	0	0	0	0	0	0	0	0	0	0	1	0	0	0	0	0	493	0	0	1560	0
	OTU124	Actinobacteria	Actinobacteria_c	Actinomycetales	Actinomycetaceae	Actinomyces	Actinomyces_unclassified	0	1	0	0	0	0	0	0	0	0	0	0	0	0	0	0	0	0	0	0	0	0	1	0	0	0	0	1	0	1	0	0	0	0	0	0	8160	0	0	0	0	0
	OTU143	Proteobacteria	Gammaproteobacteria	Pasteurellales	Pasteurellaceae	Aggregatibacter	Aggregatibacter_actinomycetemcomitans	0	0	0	0	0	0	0	0	0	0	1	0	0	0	0	1	0	0	0	0	0	0	0	0	4567	0	0	4	0	0	0	0	0	0	0	0	0	0	0	0	0	0
	OTU504	Actinobacteria	Coriobacteriia	Coriobacteriales	Coriobacteriaceae	Atopobium	AY278623_s	0	0	0	0	0	3	5711	2	0	0	37	144	1	0	106	1	22	18	0	4	0	15	1427	0	13	0	0	1	255	1	0	0	397	0	18	3	72	373	25	294	0	0
	OTU19	Proteobacteria	Alphaproteobacteria	Rhizobiales	Bosea_f	Bosea	Bosea_lupini	0	0	0	0	0	0	1	0	0	0	0	0	0	0	0	0	0	0	1	0	0	0	0	0	0	0	0	0	0	0	0	1	0	0	0	0	0	0	0	0	1928	0
	OTU144	Spirochaetes	Spirochaetes_c	Spirochaetales	Spirochaetaceae	Treponema	Treponema_unclassified	0	131	12	0	0	150	29	0	792	0	6	10	2	0	1002	0	29	983	0	22	0	1	0	0	1271	0	4	0	0	0	0	56	0	0	38	204	5	0	35	0	0	0
	OTU128	Firmicutes	Tissierellia	Tissierellales	Peptoniphilaceae	Peptoniphilus	Peptoniphilus_gorbachii	0	0	1	0	0	0	0	0	0	0	0	0	0	0	0	0	1	0	0	0	0	1	0	0	0	0	1	1	0	0	0	0	0	1	1	0	1	0	0	1	0	0
	OTU137	Bacteroidetes	Bacteroidia	Bacteroidales	Odoribacteraceae	Odoribacter	Odoribacter_denticanis	0	0	0	0	0	0	0	3111	0	0	0	1	0	0	0	0	0	0	0	60	0	0	0	0	0	0	0	0	0	0	0	1	0	0	1609	0	1	0	1	0	0	0
	OTU149	Firmicutes	Clostridia	Clostridiales	Lachnospiraceae	Catonella	Catonella_morbi	345	0	1	31	0	581	7	110	0	0	2	227	14	0	136	195	2	29	0	38	0	0	0	0	134	0	5	0	1	1	0	0	0	0	0	85	22	0	1	0	0	0
	OTU152	Proteobacteria	Deltaproteobacteria	Desulfovibrionales	Desulfovibrionaceae	Desulfovibrio	JN713235_s	0	0	2	0	0	1	0	0	0	0	0	1	0	0	0	0	2	0	0	18	0	0	0	0	0	0	0	0	0	0	0	0	65	0	4328	1	1	587	209	71	0	0
	OTU129	Bacteroidetes	Bacteroidia	Bacteroidales	Prevotellaceae	Prevotella	AF481226_s	0	0	52	0	0	0	683	0	108	0	3825	0	0	0	0	68	0	91	0	0	15	0	0	0	0	0	0	0	0	0	0	4	0	0	28	16	0	0	0	0	0	0
	OTU43	Firmicutes	Bacilli	Lactobacillales	Streptococcaceae	Streptococcus	Streptococcus_infantis	24	3	0	6	2	1	66	1	0	0	27	21	1	0	0	0	0	1	0	33	34	0	0	0	0	0	0	33	1296	0	0	0	764	1	28	0	12	0	1	0	1	2
	OTU74	Actinobacteria	Actinobacteria_c	Micrococcales	Micrococcaceae	Rothia	Rothia_dentocariosa	0	0	0	1	0	1	1	0	0	1	11	7	4	0	0	1	0	0	0	5	589	0	0	0	0	0	0	0	0	0	0	0	103	0	15	68	0	1	0	0	0	81
	OTU172	Proteobacteria	Gammaproteobacteria	Enterobacteriales	Enterobacteriaceae	Proteus	Proteus_vulgaris	0	0	0	1	1	0	0	0	0	0	0	0	0	0	0	0	0	0	0	0	0	0	0	0	0	0	0	0	0	0	0	0	0	0	0	0	1	0	1144	5062	0	0
	OTU136	Firmicutes	Erysipelotrichi	Erysipelotrichales	Erysipelotrichaceae	Bulleidia	FJ976219_s	0	0	25	4	0	646	196	0	0	0	151	16	0	0	512	347	23	107	0	151	0	0	0	0	166	0	1550	0	0	0	0	0	0	3	5	0	734	0	127	120	0	0
	OTU37	Proteobacteria	Alphaproteobacteria	Rhizobiales	Methylobacteriaceae	Methylobacterium	Methylobacterium_unclassified	0	0	0	0	0	0	1	0	0	0	0	0	0	0	0	0	0	0	869	0	0	0	0	0	0	0	1	0	0	0	0	0	0	0	0	0	0	0	0	0	0	0
	OTU164	Bacteroidetes	Bacteroidia	Bacteroidales	Prevotellaceae	Prevotella	Prevotella_intermedia	1	50	1	0	2	1990	0	1	0	0	0	3	0	0	1	0	90	19	0	0	0	1	0	0	0	0	5	0	0	0	0	5	0	0	2	26	0	0	0	0	0	0
	OTU203	Actinobacteria	Actinobacteria_c	Actinomycetales	Actinomycetaceae	Actinomyces	Actinomyces_unclassified	0	222	2	0	0	0	3	0	0	0	1	1	0	1	0	0	0	9	0	3	21	1	0	11	0	0	0	7	0	0	0	106	1	0	23	2598	5	158	19	22	0	0
	OTU16	Proteobacteria	Alphaproteobacteria	Rhizobiales	Rhizobiaceae	Rhizobium	Rhizobium_fabae	1	0	0	0	0	0	1	0	85	0	1	0	0	1	0	0	0	0	0	0	111	0	0	0	0	0	0	0	0	0	1	9	0	20	0	37	0	181	0	0	0	31
	OTU135	Actinobacteria	Actinobacteria_c	Actinomycetales	Actinomycetaceae	Actinomyces	FM873673_s	0	0	1	0	0	1	30	1	0	0	9	0	0	2	1	1	0	1	0	0	1	0	0	18	0	0	0	0	0	0	1	199	0	0	1	4494	1	0	0	38	0	0
	OTU200	Actinobacteria	Actinobacteria_c	Actinomycetales	Actinomycetaceae	Actinomyces	Actinomyces_dentalis	0	12	1	0	0	0	5	0	0	0	13	10	0	0	0	0	0	0	0	53	0	0	0	5	0	0	0	2	0	0	0	0	0	0	0	3520	0	0	0	1	0	0
	OTU811	Actinobacteria	Coriobacteriia	Coriobacteriales	Coriobacteriaceae	Olsenella	KE952969_s	0	0	1	0	0	1	0	0	0	0	1740	1	0	0	0	0	31	0	0	0	0	1	43	0	0	0	112	1	0	0	0	0	0	1	0	34	3	0	0	0	0	0
	OTU93	Firmicutes	Bacilli	Bacillales	Bacillales_unclassified	Bacillales_unclassified	Bacillales_unclassified	0	0	0	0	0	0	2	0	0	0	0	0	0	641	0	0	0	0	0	0	0	0	0	1	0	0	0	0	0	0	24	5	19	7	0	0	1	0	0	0	656	0
	OTU119	Spirochaetes	Spirochaetes_c	Spirochaetales	Spirochaetaceae	Treponema	Treponema_lecithinolyticum	0	0	0	0	5	3	1	0	3569	0	0	1	5	0	1	0	0	1	0	1	0	5	0	0	0	0	14	0	0	0	0	173	0	0	0	112	8	0	0	0	0	0
	OTU133	Spirochaetes	Spirochaetes_c	Spirochaetales	Spirochaetaceae	Sphaerochaeta	JN713550_s	1	0	0	0	0	0	0	0	0	0	0	0	0	0	0	0	0	0	0	124	0	752	2360	0	0	0	337	0	0	0	0	47	0	0	45	285	1	0	1	0	0	0
	OTU276	Firmicutes	Bacilli	Bacillales	Gemella_f	Gemella	Gemella_bergeri	0	0	0	0	0	0	0	0	0	1464	0	0	1	0	0	0	0	0	0	0	0	0	1	0	0	0	0	0	0	0	0	0	0	0	0	0	0	0	0	0	0	0
	OTU1427	Firmicutes	Negativicutes	Selenomonadales	Selenomonadaceae	Selenomonas	Selenomonas_sputigena	0	0	0	42	0	0	35	0	222	0	5	680	70	0	0	6	439	108	0	20	0	0	0	0	10	0	2	0	0	0	1	13	0	0	25	1373	2	0	2	1	0	19
	OTU134	Bacteroidetes	Bacteroidia	Bacteroidales	Bacteroidaceae	Bacteroides	Bacteroides_heparinolyticus	0	0	0	0	0	0	0	0	0	0	250	0	70	0	0	0	0	1457	0	52	0	0	0	0	0	0	772	0	0	8	0	0	0	0	0	1	0	0	0	0	0	0
	OTU140	Firmicutes	Clostridia	Clostridiales	Mogibacterium_f	Mogibacterium	Mogibacterium_unclassified	0	0	1	0	0	1	0	0	0	0	1314	0	0	0	0	0	0	263	0	138	0	0	2	0	0	0	589	0	0	1	0	0	0	0	0	0	0	1	1	0	0	0
	OTU186	Actinobacteria	Actinobacteria_c	Actinomycetales	Actinomycetaceae	Actinomyces	GU227170_s	0	0	1	0	0	0	12	0	0	0	0	0	0	0	0	0	0	0	0	0	58	1	0	0	0	0	0	0	0	0	0	0	0	0	0	3102	0	1	1	0	0	0
	OTU193	Bacteroidetes	Bacteroidia	Bacteroidales	EU845084_f	AB494828_g	AF481207_s	0	105	1	0	1	71	185	0	0	0	1	34	1	0	54	0	0	126	0	0	0	532	0	0	0	0	28	0	0	0	0	187	0	0	0	117	0	105	669	0	607	0
	OTU208	Firmicutes	Clostridia	Clostridiales	Ruminococcaceae	Eubacterium_g23	HQ441590_s	0	0	0	0	0	0	0	0	1	0	1367	197	0	0	0	0	0	0	0	505	0	3	0	0	0	0	0	1	0	0	1	0	0	0	0	0	0	0	0	0	0	0
	OTU112	Bacteroidetes	Flavobacteria	Flavobacteriales	Flavobacteriaceae	Cloacibacterium	Cloacibacterium_unclassified	0	0	0	0	0	0	0	0	0	2	0	0	0	341	0	0	0	0	0	0	83	0	0	0	0	8	0	0	0	0	0	0	0	0	0	0	0	0	0	0	1	274
	OTU273	Proteobacteria	Epsilonproteobacteria	Campylobacterales	Campylobacteraceae	Campylobacter	Campylobacter_curvus	0	0	0	597	0	0	0	37	1	0	0	3	6	0	0	0	0	0	0	1	0	1	0	0	0	0	0	0	0	0	0	0	373	0	1	1	0	0	0	0	0	0
	OTU118	Actinobacteria	Actinobacteria_c	Actinomycetales	Actinomycetaceae	Actinomyces	Actinomyces_unclassified	0	1	1	11	0	1	11	0	0	2	17	13	4	0	5	1	0	1	0	4	0	0	1	41	2	0	1	38	358	0	1	713	1	30	23	267	4	0	0	0	0	38
	OTU191	Saccharibacteria_TM7	Saccharimonas_c	Saccharimonas_o	Saccharimonas_f	Saccharimonas	CP007496_s	0	0	0	0	0	0	0	0	0	0	6	13	0	0	0	0	0	1	0	32	0	0	1	0	0	0	0	0	0	0	0	20	1	0	1	0	1	0	73	14	511	0
	OTU103	Firmicutes	Clostridia	Clostridiales	Mogibacterium_f	AF481212_g	AF481212_s	309	0	2	28	1	342	475	338	110	48	2	28	0	0	1	2	0	113	0	21	0	2	2	0	141	0	0	1	0	0	0	7	0	1	87	46	124	147	27	114	0	0
	OTU13	Proteobacteria	Alphaproteobacteria	Rhizobiales	Methylobacteriaceae	Methylobacterium	Methylobacterium_unclassified	0	0	0	0	0	0	0	0	0	0	0	0	0	0	0	0	0	0	0	4	0	0	0	0	1	0	0	0	0	0	0	0	0	0	0	0	0	0	0	0	6	0
	OTU603	Firmicutes	Bacilli	Lactobacillales	Lactobacillaceae	Lactobacillus	Lactobacillus_panis	0	0	0	19	0	0	53	0	0	0	6	10	0	0	1	0	3	0	454	0	0	1	5	0	0	0	0	0	0	0	0	0	0	0	0	0	0	0	0	0	0	0
	OTU181	Bacteroidetes	Flavobacteria	Flavobacteriales	Flavobacteriaceae	Capnocytophaga	Capnocytophaga_unclassified	0	0	0	0	0	0	19	0	1	0	4	2	0	0	0	0	0	1	238	8	77	0	1	6	0	0	0	0	0	0	0	0	0	0	4	553	0	0	0	0	0	0
	OTU120	Firmicutes	Tissierellia	Tissierellales	Peptoniphilaceae	KI259813_g	KI259813_s	1	272	0	0	0	0	1	771	0	0	1	2	0	0	0	0	0	0	0	0	0	0	0	0	0	0	7	1	1	0	0	743	0	0	0	0	1	422	0	0	0	0
	OTU209	Bacteroidetes	Bacteroidia	Bacteroidales	Prevotellaceae	Prevotella	DQ003622_s	0	0	1	0	0	8	0	0	0	0	0	0	0	0	469	0	1621	0	0	4	0	17	7	0	0	0	152	0	0	0	0	0	0	0	0	0	0	0	0	0	0	0
	OTU231	Firmicutes	Clostridia	Clostridiales	Mogibacterium_f	EU381776_g	FJ983022_s	140	0	533	21	41	73	186	0	0	0	51	101	0	0	56	91	0	48	0	11	88	15	0	0	39	0	105	2	0	0	0	4	0	0	0	95	190	0	12	7	0	0
	OTU188	Firmicutes	Clostridia	Clostridiales	Mogibacterium_f	Eubacterium_g14	Eubacterium_saphenum	0	0	0	0	0	783	0	0	0	0	7	1	1	0	0	0	0	0	0	19	0	0	0	0	0	0	0	1	0	0	0	75	0	0	0	0	237	0	0	0	582	0
	OTU297	Firmicutes	Clostridia	Clostridiales	Mogibacterium_f	EU842499_g	AM419965_s	0	0	264	0	0	1	0	0	0	0	0	0	0	0	0	0	0	341	0	426	0	181	4	0	0	0	357	0	0	0	0	0	0	0	4	0	0	0	0	0	0	0
	OTU363	Bacteroidetes	Bacteroidia	Bacteroidales	EU845084_f	DQ003626_g	DQ003626_s	0	0	0	0	0	605	906	0	0	0	163	0	0	0	35	0	0	299	0	9	0	9	2	0	0	0	9	0	0	0	0	3	0	0	0	0	977	0	0	9	0	0
	OTU219	Actinobacteria	Actinobacteria_c	Corynebacteriales	CP009312_f	CP009312_g	CP009312_s	0	0	0	0	0	0	0	1	0	0	0	0	0	0	0	0	0	10	0	0	107	0	0	0	0	0	0	0	0	0	0	0	0	0	0	0	0	0	267	433	0	0
	OTU223	Firmicutes	Clostridia	Clostridiales	Lachnospiraceae	Howardella	AF385567_s	0	0	241	15	0	2	46	38	0	0	6	11	0	0	50	0	16	26	0	0	0	48	1	0	24	0	1	2	0	0	0	0	0	5	0	0	668	0	1142	156	0	0
	OTU171	Proteobacteria	Betaproteobacteria	Burkholderiales	Ralstonia_f	Ralstonia	Ralstonia_pickettii	0	0	0	0	2	0	0	0	0	7	0	0	0	0	0	0	0	0	176	0	0	0	0	32	0	0	0	0	0	0	0	0	0	0	0	2	0	0	0	0	0	0
	OTU700	Actinobacteria	Actinobacteria_c	Propionibacteriales	Propionibacteriaceae	Friedmanniella	Friedmanniella_unclassified	0	0	0	0	0	0	0	0	0	0	0	0	0	0	0	0	0	0	0	0	0	0	0	0	0	19	0	0	0	0	0	0	0	0	0	0	0	0	0	0	1	0
	OTU270	Firmicutes	Clostridia	Clostridiales	Peptococcaceae	GQ422727_g	GQ422727_g_unclassified	775	0	0	0	0	205	2	36	0	0	1	121	0	0	0	0	0	234	0	0	0	0	0	4	0	0	0	3	0	0	0	0	0	0	1	0	0	0	0	1	0	0
	OTU80	Proteobacteria	Betaproteobacteria	Burkholderiales	Comamonadaceae	Comamonadaceae_unclassified	Comamonadaceae_unclassified	2	7	0	1	0	1	6	0	21	26	1	0	0	0	0	0	0	1	0	0	0	0	0	0	0	0	6	0	97	2	336	2	209	0	0	1	0	0	0	0	0	0
	OTU99	Saccharibacteria_TM7	Saccharimonas_c	Saccharimonas_o	Saccharimonas_f	AF125206_g	AF125206_s	0	0	2	0	0	0	0	0	0	0	5	2	2	0	0	0	0	0	0	55	0	0	0	15	10	0	0	0	0	0	0	0	0	0	1	933	27	0	86	681	0	0
	OTU588	Acidobacteria	Acidobacteriia	Acidobacteriales	Acidobacteriaceae	Edaphobacter	AB637074_s	0	0	0	0	0	0	0	0	0	0	0	0	0	0	0	0	0	0	347	0	0	0	0	0	0	0	0	0	0	0	0	0	0	0	0	0	0	0	0	0	0	76
	OTU1835	Spirochaetes	Spirochaetes_c	Spirochaetales	Spirochaetaceae	Treponema	Treponema_socranskii	0	1	0	0	0	0	2	1	3	0	0	1	0	0	0	0	1	0	0	3	0	0	0	0	3	0	1	0	0	0	0	0	0	0	4	4	1	0	2689	1	3	0
	OTU234	Proteobacteria	Deltaproteobacteria	Desulfovibrionales	Desulfovibrionaceae	Desulfovibrio	Desulfovibrio_unclassified	0	0	0	0	0	0	0	0	0	0	1	0	0	0	0	0	0	0	0	0	0	1973	0	0	0	0	0	0	0	1	0	1	0	0	485	1	0	0	0	0	0	0
	OTU248	Bacteroidetes	Bacteroidia	Bacteroidales	Prevotellaceae	Prevotella	AM420076_s	0	0	0	0	0	0	0	1	0	0	0	11	0	0	1	0	214	0	0	0	0	0	0	0	1	0	0	0	0	0	0	0	0	0	0	0	0	0	0	0	0	0
	OTU902	Firmicutes	Negativicutes	Selenomonadales	Selenomonadaceae	Selenomonas	Selenomonas_unclassified	2	0	1	132	0	0	5	0	0	0	4	24	3	0	23	0	4	25	0	23	0	1	0	0	2	0	0	1	0	0	0	0	0	0	0	1634	0	0	0	0	0	0
	OTU226	Firmicutes	Clostridia	Clostridiales	Lachnospiraceae	FJ202371_g	AM420271_s	327	312	0	0	545	0	18	0	0	0	0	36	0	0	0	0	0	73	0	2	0	2	3	0	20	0	2	1	0	0	0	4	0	0	0	1	40	0	63	21	0	0
	OTU109	Actinobacteria	Actinobacteria_c	Corynebacteriales	Corynebacteriaceae	Corynebacterium	Corynebacterium_unclassified	0	5	1	0	0	2	60	0	0	0	3	7	2	0	0	0	0	2	0	54	0	0	0	0	0	0	1	0	1	0	0	1	0	0	0	956	1	1	1	2	0	1
	OTU39	Proteobacteria	Gammaproteobacteria	Vibrionales	Vibrionaceae	Vibrio	Vibrio_cincinnatiensis	0	12	0	0	0	3	31	1	0	3	3	1	0	0	0	0	0	0	1	1	0	0	0	0	0	0	5	0	490	4	404	4	109	0	0	0	0	0	0	0	0	0
	OTU215	Firmicutes	Erysipelotrichi	Erysipelotrichales	Erysipelotrichaceae	Bulleidia	Bulleidia_extructa	0	0	0	0	0	4	1250	0	0	0	0	0	0	0	0	0	15	610	0	0	0	0	0	0	0	0	0	0	0	0	0	0	0	0	0	0	0	0	0	0	0	0
	OTU205	Fusobacteria	Fusobacteria_c	Fusobacteriales	Leptotrichiaceae	Leptotrichia	AY349387_s	0	0	0	0	0	0	0	0	0	0	0	26	0	0	0	0	0	0	0	68	0	0	0	0	0	0	0	0	0	0	0	0	0	0	0	2237	0	0	0	0	0	0
	OTU153	Actinobacteria	Actinobacteria_c	Micrococcales	Microbacteriaceae	Clavibacter	Clavibacter_michiganensis	0	0	0	0	0	0	0	0	30	0	0	0	0	0	0	0	0	0	103	0	0	0	0	0	0	0	0	0	0	0	0	1	0	0	0	0	0	21	0	0	555	0
	OTU307	Bacteroidetes	Bacteroidia	Bacteroidales	Prevotellaceae	Prevotella	Prevotella_pleuritidis	0	0	0	0	0	9	0	0	0	0	0	1	0	0	0	0	851	45	0	8	0	0	0	0	376	0	2	0	0	0	0	12	0	0	0	3	465	0	1	0	0	0
	OTU97	Proteobacteria	Alphaproteobacteria	Sphingomonadales	Sphingomonadaceae	Sphingomonas	Sphingomonas_panni	0	0	0	0	0	0	0	0	0	0	0	0	3	141	0	0	0	0	0	1	86	0	0	0	0	0	0	0	185	0	10	1	0	0	1	0	0	387	0	0	0	0
	OTU435	Firmicutes	Bacilli	Lactobacillales	Streptococcaceae	Streptococcus	Streptococcus_sobrinus	0	0	0	0	0	0	0	0	0	0	0	1	0	0	0	0	0	0	0	0	0	0	0	0	0	0	0	0	0	0	0	0	1093	0	0	0	0	0	0	0	0	0
	OTU32	Proteobacteria	Gammaproteobacteria	Pseudomonadales	Moraxellaceae	Moraxellaceae_unclassified	Moraxellaceae_unclassified	0	0	0	0	0	1	0	0	0	12	4	0	0	0	0	0	0	0	0	0	0	0	0	0	0	0	0	0	171	0	0	0	34	0	0	105	3	0	13	61	390	0
	OTU274	Actinobacteria	Actinobacteria_c	Bifidobacteriales	Bifidobacteriaceae	Bifidobacterium	Bifidobacterium_unclassified	0	0	1	20	0	0	0	0	2	0	0	0	0	0	2	0	0	0	0	24	0	0	0	0	0	0	0	0	0	0	0	0	656	0	0	125	5	0	12	229	0	1
	OTU104	Proteobacteria	Alphaproteobacteria	Rhizobiales	Bradyrhizobiaceae	Bradyrhizobium	Bradyrhizobium_unclassified	0	0	0	0	0	0	0	0	0	0	0	0	0	0	0	0	0	0	0	0	0	0	0	0	0	0	0	0	0	0	0	0	86	0	0	0	0	0	0	0	0	0
	OTU36	Proteobacteria	Gammaproteobacteria	Enterobacteriales	Enterobacteriaceae	Escherichia	Escherichia_coli	0	7	1	0	0	1	7	0	34	0	0	0	0	0	0	0	0	0	0	0	52	0	0	4	1	0	0	1	227	1	153	2	144	0	0	0	0	0	0	0	0	0
	OTU373	Bacteroidetes	Bacteroidia	Bacteroidales	Prevotellaceae	Prevotella	AM419982_s	0	0	2	1	0	647	0	0	0	0	1	4	0	0	0	1	0	0	0	74	0	2	1	0	1	0	9	0	0	0	0	2	0	0	1	0	0	0	21	0	0	0
	OTU53	Firmicutes	Bacilli	Lactobacillales	Carnobacteriaceae	Atopostipes	HQ716256_s	2	7	0	1	1	1	31	0	20	3	0	0	0	0	0	0	0	0	0	0	0	0	0	0	0	0	19	3	424	4	512	8	97	0	0	0	0	0	1	0	0	2
	OTU341	Firmicutes	Clostridia	Clostridiales	Ruminococcaceae	EF559154_g	AF481208_s	0	0	0	0	2	0	0	0	1	0	0	0	0	0	0	0	0	0	0	0	0	17	1	0	0	0	0	0	0	0	0	0	0	1	2	0	0	0	0	1810	0	0
	OTU179	Firmicutes	Clostridia	Clostridiales	Ruminococcaceae	Sporobacter	Sporobacter_unclassified	0	6	0	0	0	0	5	0	0	12	1	0	0	0	0	0	0	0	0	0	80	0	0	0	0	0	4	1	0	4	377	3	102	0	0	2	0	0	0	1	0	1
	OTU314	Firmicutes	Clostridia	Clostridiales	Mogibacterium_f	FJ982993_g	FJ982993_s	0	0	34	0	51	8	1	3	0	0	51	3	0	0	1	24	25	104	0	85	0	24	4	0	0	0	7	0	0	0	0	0	0	0	56	0	0	581	41	0	0	0
	OTU190	Proteobacteria	Alphaproteobacteria	Sphingomonadales	Sphingomonadaceae	Sphingomonas	Sphingomonas_unclassified	0	0	0	0	0	0	0	0	0	0	0	0	3	579	0	0	0	0	0	0	0	0	0	0	0	0	0	0	0	0	25	0	0	0	0	0	0	0	0	0	0	0
	OTU526	Firmicutes	Bacilli	Lactobacillales	Lactobacillaceae	Lactobacillus	Lactobacillus_salivarius	0	0	0	2	0	0	0	0	0	0	15	5	0	0	0	0	0	0	0	0	0	0	0	0	0	0	0	0	0	0	0	0	806	0	0	0	0	0	0	0	0	0
	OTU41	Proteobacteria	Gammaproteobacteria	Pseudomonadales	Moraxellaceae	Acinetobacter	KB849267_s	0	0	0	0	0	0	9	0	0	0	1	0	0	532	0	0	0	2	0	0	0	0	0	0	0	0	0	0	0	0	22	0	0	0	0	0	0	0	0	0	0	0
	OTU238	Firmicutes	Tissierellia	Tissierellales	Peptoniphilaceae	Peptoniphilus	Peptoniphilus_lacrimalis	389	0	0	0	0	1	0	0	0	0	0	0	0	0	0	1	246	84	0	0	0	0	0	0	1	0	0	0	0	0	0	0	0	0	0	0	412	0	0	0	0	0
	OTU52	Proteobacteria	Gammaproteobacteria	Pseudomonadales	Moraxellaceae	Acinetobacter	Acinetobacter_unclassified	0	6	0	0	0	0	0	0	9	5	0	0	0	0	0	0	0	0	0	0	0	0	0	0	0	9	1	0	0	0	0	0	0	0	0	1	0	0	0	0	0	0
	OTU260	Firmicutes	Bacilli	Lactobacillales	Aerococcaceae	Abiotrophia	Abiotrophia_defectiva	0	0	0	0	0	0	0	0	0	0	0	0	0	0	0	0	0	0	0	0	0	0	0	0	0	0	0	0	1291	0	0	0	0	0	0	0	0	0	0	1	0	0
	OTU562	Bacteroidetes	Bacteroidia	Bacteroidales	Prevotellaceae	Prevotella	KI259591_s	0	0	2	43	0	0	1	0	182	0	1	215	0	0	5	0	0	4	0	2	18	0	0	0	0	0	0	0	0	1	0	0	348	0	0	32	8	0	0	0	0	0
	OTU299	Bacteroidetes	Bacteroidia	Bacteroidales	Porphyromonadaceae	Porphyromonas	Porphyromonas_uenonis	0	0	0	0	0	0	0	0	0	0	1057	0	0	0	0	0	5	0	0	0	0	0	0	0	0	0	0	0	0	0	0	0	0	0	0	0	0	0	0	0	0	0
	OTU277	Firmicutes	Clostridia	Clostridiales	Lachnospiraceae	Lachnoanaerobaculum	Lachnoanaerobaculum_unclassified	8	0	0	0	0	0	12	0	0	0	0	20	61	0	0	0	0	0	0	32	0	0	0	14	0	0	0	0	0	0	0	0	0	0	0	530	1	0	0	0	0	0
	OTU107	Proteobacteria	Gammaproteobacteria	Xanthomonadales	Xanthomonadaceae	Luteimonas	Luteimonas_huabeiensis	0	0	0	0	0	0	0	0	0	0	0	0	0	0	0	0	0	0	0	0	0	0	0	0	0	0	0	0	0	0	0	0	0	0	0	0	0	0	0	0	533	0
	OTU146	Firmicutes	Bacilli	Lactobacillales	Streptococcaceae	Streptococcus	Streptococcus_mutans	0	0	44	0	0	0	16	0	0	0	0	0	0	0	0	0	0	2	0	0	0	0	0	0	0	0	0	1	0	0	0	0	550	0	0	1	18	0	0	0	0	107
	OTU397	Firmicutes	Clostridia	Clostridiales	Lachnospiraceae	AF287775_g	AM420052_s	0	0	0	0	0	0	1	58	0	0	0	3	63	0	0	0	0	0	0	16	0	0	0	21	0	0	0	0	0	0	0	0	0	0	0	0	0	0	0	0	0	0
	OTU339	Bacteroidetes	Bacteroidia	Bacteroidales	AY244965_f	AY244965_g	AM420070_s	0	0	1	0	0	0	0	0	0	0	0	0	0	0	0	0	0	0	0	0	0	1571	0	0	0	0	0	0	0	0	0	0	0	0	0	0	0	0	0	0	0	0
	OTU262	Synergistetes	Synergistia	Synergistales	Jonquetella_f	Pyramidobacter	Pyramidobacter_piscolens	0	0	0	0	0	0	0	0	0	0	0	0	0	0	0	0	0	0	0	0	0	1434	85	0	0	0	1	0	0	0	0	0	0	0	0	0	0	0	0	0	0	0
	OTU703	Bacteroidetes	Bacteroidia	Bacteroidales	Prevotellaceae	Prevotella	Prevotella_oulorum	104	0	1	19	0	0	8	6	0	0	0	27	1	0	21	0	0	0	0	0	0	0	0	0	0	0	0	0	0	0	0	0	111	0	0	106	0	0	0	0	0	0
	OTU66	Actinobacteria	Actinobacteria_c	Propionibacteriales	Propionibacteriaceae	Friedmanniella	Friedmanniella_unclassified	0	0	0	0	0	0	0	0	0	0	0	0	0	0	0	0	0	0	0	0	0	0	0	0	0	10	0	0	0	0	0	0	0	0	0	0	0	0	0	0	1	0
	OTU280	Proteobacteria	Deltaproteobacteria	Desulfovibrionales	Desulfovibrionaceae	Desulfovibrio	Desulfovibrio_desulfuricans	0	0	0	0	0	0	0	0	0	0	0	0	0	0	0	0	1	0	0	0	0	0	0	0	0	0	0	0	0	1	0	1	0	0	0	0	1611	0	0	0	0	0
	OTU757	Firmicutes	Bacilli	Bacillales	Bacillaceae	Anaerobacillus	Anaerobacillus_unclassified	0	0	0	0	0	0	0	0	5	8	0	0	0	0	0	0	0	0	0	0	0	0	0	0	0	0	1	0	0	0	21	0	0	0	0	0	0	0	0	0	0	0
	OTU320	Firmicutes	Clostridia	Clostridiales	Christensenellaceae	GQ422712_g	GQ422712_s	0	0	33	0	0	73	0	0	0	0	1	7	0	0	33	0	0	187	0	0	0	0	0	0	0	0	0	0	0	0	0	0	0	0	0	0	0	0	13	23	0	0
	OTU419	Firmicutes	Clostridia	Clostridiales	Lachnospiraceae	Lachnoanaerobaculum	AF481219_s	0	0	14	0	0	0	4	0	0	0	0	7	0	0	402	0	0	0	0	6	0	0	0	0	22	0	12	0	0	0	0	73	0	0	88	172	0	0	0	0	0	0
	OTU85	Proteobacteria	Gammaproteobacteria	Xanthomonadales	Xanthomonadaceae	Stenotrophomonas	Pseudomonas_beteli	0	0	0	0	0	0	0	0	0	0	0	0	0	0	0	0	0	1	0	0	76	0	0	14	0	0	0	0	0	0	0	0	0	0	1	0	0	0	0	0	0	0
	OTU282	Spirochaetes	Spirochaetes_c	Spirochaetales	Spirochaetaceae	Treponema	Treponema_unclassified	0	0	0	0	0	0	0	0	1150	0	0	2	0	0	0	0	0	0	0	0	0	0	1	0	0	0	0	0	0	0	0	3	0	0	0	0	0	0	0	0	0	0
	OTU755	Bacteroidetes	Bacteroidia	Bacteroidales	Porphyromonadaceae	Porphyromonas	Porphyromonas_bennonis	0	0	0	0	0	0	0	0	0	0	0	0	0	0	0	0	0	0	0	0	77	0	0	0	0	0	0	0	0	0	0	0	0	0	0	0	0	0	0	0	0	0
	OTU157	Proteobacteria	Betaproteobacteria	Burkholderiales	Comamonadaceae	Comamonadaceae_unclassified	Comamonadaceae_unclassified	0	0	0	0	0	0	0	0	0	0	0	0	0	0	0	0	0	0	191	0	0	0	0	0	0	0	0	0	0	0	0	0	0	0	0	0	0	0	0	0	0	0
	OTU204	Proteobacteria	Betaproteobacteria	Neisseriales	Neisseriaceae	Neisseria	Neisseria_unclassified	1	0	2	0	1	2	0	0	0	0	0	0	0	0	0	0	1	1	0	0	41	0	0	0	1	0	0	0	369	0	0	1	0	1	0	0	3	0	0	0	0	0
	OTU354	Actinobacteria	Actinobacteria_c	Actinomycetales	Actinomycetaceae	Actinobaculum	GG703879_s	0	0	0	0	0	0	0	0	0	0	0	0	0	0	0	0	0	1	0	0	0	0	0	25	0	0	0	0	0	0	0	0	0	0	0	169	0	0	0	0	0	0
	OTU633	Bacteroidetes	Bacteroidia	Bacteroidales	Prevotellaceae	Alloprevotella	AM420222_s	0	0	2	0	0	5	0	476	0	0	0	0	0	0	255	0	100	1	0	0	0	0	0	0	14	0	0	0	0	0	0	0	0	0	0	0	12	0	0	0	0	0
	OTU81	Actinobacteria	Actinobacteria_c	Corynebacteriales	Corynebacteriaceae	Corynebacterium	Corynebacterium_maris	0	0	0	0	0	0	11	0	0	9	0	0	0	0	0	0	0	0	0	0	0	0	0	0	0	0	1	3	0	0	256	3	337	0	0	0	0	0	0	0	0	0
	OTU261	Firmicutes	Clostridia	Clostridiales	Christensenellaceae	GQ422712_g	JN713425_s	0	0	0	0	0	0	0	0	0	0	0	0	0	0	0	0	0	0	0	0	0	966	248	0	0	0	7	0	0	0	0	0	0	0	0	0	0	0	0	0	0	0
	OTU609	Firmicutes	Bacilli	Lactobacillales	Streptococcaceae	Streptococcus	Streptococcus_massiliensis	0	0	0	270	0	0	0	0	0	0	0	0	0	0	0	0	0	1	0	0	0	0	0	0	0	0	0	0	0	1	1	0	0	0	0	0	0	0	0	0	0	0
	OTU240	Firmicutes	Clostridia	Clostridiales	Mogibacterium_f	AY134903_g	AY134903_s	0	0	0	0	0	0	1	0	0	0	0	0	0	0	0	0	0	0	0	16	0	644	0	0	0	0	1	0	0	0	0	0	0	0	0	511	0	0	0	0	0	0
	OTU202	Fusobacteria	Fusobacteria_c	Fusobacteriales	Leptotrichiaceae	Leptotrichia	Leptotrichia_unclassified	0	0	3	0	0	0	1	0	0	0	6	7	2	0	0	0	0	0	0	62	0	0	0	2	0	0	0	0	0	0	0	0	0	0	0	873	0	0	0	0	0	0
	OTU844	Bacteroidetes	Bacteroidia	Bacteroidales	Prevotellaceae	Prevotella	AF385554_s	56	0	0	24	0	6	79	0	6	0	10	116	0	0	9	63	2	26	0	4	0	0	0	0	15	0	0	0	0	0	0	0	0	0	0	244	17	0	0	1	0	0
	OTU468	Firmicutes	Clostridia	Clostridiales	Peptostreptococcaceae	Eubacterium_g15	JH414580_s	193	0	0	0	0	0	0	0	0	0	0	134	0	0	0	0	0	329	0	2	0	0	0	0	0	0	0	2	0	0	0	0	0	0	0	0	0	0	0	0	0	0
	OTU374	Bacteroidetes	Bacteroidia	Bacteroidales	Prevotellaceae	Prevotella	Prevotella_buccae	7	0	5	17	0	9	166	117	22	1	304	16	0	0	15	0	3	15	0	0	0	0	0	0	9	0	3	0	0	0	0	0	10	0	0	0	21	0	36	13	0	0
	OTU376	Bacteroidetes	Bacteroidia	Bacteroidales	Prevotellaceae	Prevotella	Prevotella_multisaccharivorax	0	0	0	0	0	0	3	0	0	0	12	5	5	0	4	0	3	44	0	0	0	0	0	0	3	0	0	0	0	0	0	0	0	0	0	0	1	0	0	2	0	0
	OTU489	Bacteroidetes	Bacteroidia	Bacteroidales	Porphyromonadaceae	Tannerella	AYUF_s	0	0	0	0	0	0	6	0	0	0	0	4	0	0	5	0	3	0	0	0	0	0	0	0	0	0	0	0	1	0	0	0	0	0	0	324	0	0	0	9	0	0
	OTU221	Bacteroidetes	Bacteroidia	Bacteroidales	GU304534_f	GU304534_g	HE681238_s	0	0	1	0	0	0	0	0	0	0	0	0	0	0	0	0	0	0	0	0	0	0	0	0	0	0	819	0	0	0	0	0	0	0	0	0	0	0	0	0	0	0
	OTU476	Firmicutes	Clostridia	Clostridiales	Lachnospiraceae	Catonella	JX548363_s	0	0	4	0	0	0	0	0	0	0	7	0	0	0	0	0	0	0	0	0	0	770	23	0	0	0	49	0	0	0	0	0	0	0	180	0	0	0	0	0	0	0
	OTU455	Firmicutes	Negativicutes	Veillonellales	Veillonellaceae	Megasphaera	Megasphaera_micronuciformis	268	0	1	61	0	0	1	0	0	0	1	1	4	0	0	0	0	0	0	9	0	0	1	0	0	0	0	0	0	0	0	0	0	0	0	0	3	94	0	0	0	0
	OTU1464	Proteobacteria	Gammaproteobacteria	Xanthomonadales	Xanthomonadaceae	Pseudoxanthomonas	Pseudoxanthomonas_kaohsiungensis	0	0	0	0	0	0	0	0	0	0	0	0	0	0	0	0	0	0	0	0	0	0	0	0	0	0	0	0	0	0	0	0	0	0	0	0	0	0	0	0	0	0
	OTU305	Bacteroidetes	Bacteroidia	Bacteroidales	Prevotellaceae	GU304053_g	GQ495892_s	0	0	1	0	0	2	73	0	0	0	2	0	0	0	9	0	6	11	0	0	0	10	667	0	0	0	2	0	0	0	0	0	0	0	23	0	0	0	0	33	0	0
	OTU76	Actinobacteria	Actinobacteria_c	Corynebacteriales	Corynebacteriaceae	Corynebacterium	Corynebacterium_unclassified	0	0	0	0	0	0	0	0	0	0	0	1	0	0	0	0	0	1	0	0	0	0	0	0	0	0	0	0	0	0	43	0	1	0	0	1	0	0	0	0	0	391
	OTU1078	Actinobacteria	Actinobacteria_c	Bifidobacteriales	Bifidobacteriaceae	Scardovia	Scardovia_inopinata	0	0	0	0	0	0	0	0	0	0	23	3	0	0	0	0	0	0	0	0	0	0	0	23	0	0	0	0	0	0	0	0	0	0	0	0	0	0	0	7	0	0
	OTU86	Proteobacteria	Gammaproteobacteria	Pseudomonadales	Moraxellaceae	Acinetobacter	Acinetobacter_unclassified	1	8	0	0	1	0	8	0	5	0	0	0	0	0	0	0	0	0	0	0	0	0	0	0	0	0	3	1	294	1	236	4	72	0	0	0	0	0	0	0	0	0
	OTU122	Proteobacteria	Alphaproteobacteria	Rhizobiales	Phyllobacteriaceae	Mesorhizobium	AVBN_s	0	0	0	0	0	0	0	0	0	0	0	0	0	0	0	0	0	0	0	0	0	0	0	0	0	0	0	0	0	0	27	0	0	0	0	0	0	0	0	0	0	0
	OTU355	Bacteroidetes	Bacteroidia	Bacteroidales	Bacteroidaceae	Bacteroides	Bacterium_zoogleiformans	0	0	1	0	0	0	0	0	0	0	0	0	0	0	0	0	0	0	0	119	0	668	0	0	0	0	0	0	0	0	0	0	0	0	0	0	0	0	0	0	0	0
	OTU319	Proteobacteria	Alphaproteobacteria	Rhizobiales	Rhizobiaceae	Rhizobium	Rhizobium_pusense	0	0	0	0	0	0	0	0	0	0	0	0	0	0	0	0	0	0	0	0	1	0	0	23	0	0	0	0	0	0	0	0	0	0	0	0	8	0	0	0	0	0
	OTU381	Firmicutes	Tissierellia	Tissierellales	Peptoniphilaceae	Anaerococcus	Anaerococcus_unclassified	0	0	0	0	0	0	0	0	0	0	0	0	0	0	0	0	0	0	0	0	95	0	0	0	0	0	0	0	0	0	0	0	0	0	0	0	0	0	0	0	0	0
	OTU87	Firmicutes	Tissierellia	Tissierellales	Tissierellales_unclassified	Tissierellales_unclassified	Tissierellales_unclassified	0	0	0	0	0	0	0	0	0	0	0	0	0	0	1	0	0	0	0	1	0	42	3	0	0	0	28	1	0	0	0	63	0	2	210	0	0	356	0	0	0	0
	OTU1853	Saccharibacteria_TM7	Saccharimonas_c	Saccharimonas_o	Saccharimonas_f	Saccharimonas	AY005448_s	0	0	0	0	0	0	0	0	0	0	1	0	0	0	0	0	0	3	0	0	0	0	0	0	0	0	0	0	0	0	0	0	0	0	0	654	0	0	0	0	0	0
	OTU507	Fusobacteria	Fusobacteria_c	Fusobacteriales	Leptotrichiaceae	Leptotrichia	Leptotrichia_shahii	0	0	0	0	0	0	178	0	0	0	0	2	0	0	0	0	0	0	0	12	0	0	0	0	0	0	0	0	0	0	0	1	0	0	0	894	1	0	0	0	0	0
	OTU664	Spirochaetes	Spirochaetes_c	Spirochaetales	Spirochaetaceae	Treponema	Treponema_amylovorum	0	0	0	0	0	51	0	0	0	0	0	0	0	0	0	0	0	0	0	297	0	1	0	0	0	0	0	0	0	0	0	0	0	0	4	2	0	0	0	0	0	0
	OTU416	Bacteroidetes	Bacteroidia	Bacteroidales	Porphyromonadaceae	Porphyromonas	Porphyromonas_uenonis	0	0	0	0	0	0	0	0	0	0	0	0	0	0	0	0	707	0	0	0	0	0	0	0	0	0	0	0	0	0	0	0	0	0	0	0	0	0	0	0	0	0
	OTU2191	Actinobacteria	Actinobacteria_c	Actinomycetales	Actinomycetaceae	Actinomyces	AY278610_s	0	0	0	0	0	0	0	0	0	0	3	2	3	0	0	0	0	0	0	75	0	0	0	0	0	0	0	0	0	0	0	0	0	0	0	1	0	0	0	0	0	0
	OTU694	Bacteroidetes	Bacteroidia	Bacteroidales	Prevotellaceae	Prevotella	Prevotella_unclassified	0	1	0	0	0	0	1	0	0	0	11	5	0	0	0	0	0	0	0	199	0	0	0	0	0	0	0	0	0	0	0	42	0	0	0	182	0	0	48	26	0	0
	OTU369	Proteobacteria	Betaproteobacteria	Burkholderiales	Comamonadaceae	Brachymonas	Brachymonas_denitrificans	0	0	0	0	0	0	0	0	0	0	0	0	0	290	0	0	0	0	0	0	0	0	0	0	0	0	0	0	0	0	0	0	0	0	0	0	0	0	0	0	0	0
	OTU573	Bacteroidetes	Bacteroidia	Bacteroidales	Rikenellaceae	Alistipes	EU468674_s	0	0	0	0	0	0	0	0	0	0	0	0	0	0	0	0	0	0	0	0	0	0	0	0	0	0	0	0	0	0	0	0	0	0	0	0	0	0	0	0	0	0
	OTU1941	Spirochaetes	Spirochaetes_c	Spirochaetales	Spirochaetaceae	Treponema	Treponema_unclassified	0	288	67	0	15	0	0	0	0	0	10	7	1	0	0	0	0	0	0	0	0	0	0	0	0	0	0	0	0	0	0	15	0	0	0	0	0	0	0	1	0	0
	OTU648	Bacteroidetes	Bacteroidia	Bacteroidales	Prevotellaceae	Alloprevotella	Alloprevotella_rava	125	0	0	0	0	132	229	0	0	0	2	19	0	0	1	95	0	9	0	0	0	0	1	0	19	0	0	0	0	0	0	0	0	0	0	0	136	0	0	0	0	0
	OTU196	Bacteroidetes	Flavobacteria	Flavobacteriales	Flavobacteriaceae	Capnocytophaga	KB291469_s	0	0	0	0	0	0	0	0	2	0	0	5	2	0	0	0	0	0	0	8	0	0	0	0	0	0	0	0	0	0	0	0	0	0	0	802	0	1	0	0	0	0
	OTU451	Firmicutes	Negativicutes	Veillonellales	Veillonellaceae	Megasphaera	AF287784_s	0	0	0	0	0	0	0	0	0	0	0	0	0	0	0	0	1	0	0	0	0	0	0	0	0	0	0	0	0	0	0	0	0	0	0	84	0	0	0	0	0	0
	OTU2019	Firmicutes	Bacilli	Lactobacillales	Enterococcaceae	Enterococcus	Enterococcus_faecalis	0	0	0	0	0	0	0	0	0	0	0	0	0	0	0	1	0	0	0	0	0	0	0	0	0	0	0	0	0	0	0	1	0	0	0	0	0	0	0	0	0	0
	OTU69	Spirochaetes	Spirochaetes_c	Spirochaetales	Spirochaetaceae	Treponema	Treponema_saccharophilum	2	0	2	0	0	0	24	0	11	8	0	0	0	0	0	0	0	0	0	0	0	0	0	0	0	0	5	1	0	3	321	10	65	0	0	0	0	0	0	0	0	0
	OTU366	Firmicutes	Clostridia	Clostridiales	Ruminococcaceae	Ruminococcaceae_unclassified	Ruminococcaceae_unclassified	0	0	0	0	0	0	0	0	0	0	0	0	0	0	0	0	0	0	0	0	0	0	0	0	0	0	0	0	646	0	0	0	0	0	0	0	0	0	0	0	0	0
	OTU597	Bacteroidetes	Bacteroidia	Bacteroidales	Bacteroidaceae	Bacteroides	Bacteroides_coprocola	0	0	0	0	0	0	0	0	0	0	0	0	0	269	0	0	0	0	0	0	0	0	0	0	0	0	2	0	0	0	0	0	0	0	0	0	0	0	0	0	0	0
	OTU1087	Proteobacteria	Betaproteobacteria	Neisseriales	Neisseriaceae	Neisseriaceae_unclassified	Neisseriaceae_unclassified	0	155	0	0	0	0	0	0	0	0	0	1	2	0	0	0	0	0	0	3	0	0	0	0	0	0	0	0	0	0	0	451	0	0	0	0	0	0	0	0	0	0
	OTU658	Bacteroidetes	Bacteroidia	Bacteroidales	Prevotellaceae	Prevotella	Prevotella_enoeca	223	0	0	0	1	0	0	0	0	0	0	0	0	0	1	214	1	0	0	0	0	0	0	0	0	0	0	0	0	0	0	0	0	0	0	0	21	0	0	0	0	0
	OTU401	Firmicutes	Clostridia	Clostridiales	Peptococcaceae	Peptococcaceae_unclassified	Peptococcaceae_unclassified	0	0	28	0	0	0	0	0	0	0	0	0	0	0	0	0	0	0	0	0	0	534	56	0	0	0	110	0	0	0	0	0	0	0	0	0	0	0	1	0	0	0
	OTU176	Lentisphaerae	CP010904_c	EF436358_o	EF436358_f	EF436358_g	EU459572_s	1	15	0	0	0	0	45	0	0	0	0	0	0	0	0	0	0	0	0	0	0	0	0	0	0	0	14	0	240	1	38	0	143	0	0	1	0	0	0	0	0	0
	OTU321	Firmicutes	Clostridia	Clostridiales	Ruminococcaceae	JN713389_g	AM420048_s	0	0	0	0	0	0	0	0	0	0	0	0	0	0	0	0	0	0	0	0	0	0	0	0	0	0	0	0	0	0	0	0	0	0	0	686	0	0	0	0	0	0
	OTU68	Proteobacteria	Gammaproteobacteria	Pseudomonadales	Pseudomonadaceae	Pseudomonas	Pseudomonas_unclassified	1	11	0	1	0	0	6	0	10	9	3	0	0	0	0	1	0	0	0	0	0	0	0	0	0	0	5	2	0	1	262	4	63	0	4	0	0	0	0	0	0	0
	OTU117	Proteobacteria	Gammaproteobacteria	Pseudomonadales	Pseudomonadaceae	Pseudomonas	Pseudomonas_unclassified	0	0	0	0	1	0	3	0	0	0	5	0	0	0	0	0	0	0	0	0	0	0	0	0	0	0	5	3	0	1	217	5	111	0	0	1	0	0	0	0	0	0
	OTU257	Bacteroidetes	Bacteroidia	Bacteroidales	Prevotellaceae	Prevotella	Hallella_seregens	0	0	7	0	0	27	4	0	0	0	2	1	0	0	41	0	7	34	0	0	0	0	1	0	12	0	11	0	0	0	0	0	0	0	0	0	22	0	38	0	0	0
	OTU1867	Actinobacteria	Actinobacteria_c	Propionibacteriales	Propionibacteriaceae	Propionibacterium	Propionibacterium_acidifaciens	0	0	1	0	0	0	1	0	0	0	0	0	0	0	0	0	0	0	0	0	0	0	0	0	0	0	0	374	0	0	0	9	11	0	0	0	0	7	242	22	0	0
	OTU1961	Bacteroidetes	Bacteroidia	Bacteroidales	EU845084_f	DQ003626_g	DQ003626_s	0	0	0	0	0	60	231	0	0	0	0	0	0	0	0	0	0	0	0	0	0	0	0	0	0	0	0	0	0	0	0	4	0	0	0	0	0	0	0	5	0	0
	OTU308	Proteobacteria	Deltaproteobacteria	Desulfovibrionales	Desulfovibrionaceae	Bilophila	Bilophila_wadsworthia	0	0	0	0	0	0	0	0	0	0	0	1	0	0	0	0	0	0	0	0	0	0	0	0	0	0	0	0	0	5	0	0	0	0	0	0	565	0	49	115	0	0
	OTU214	Bacteroidetes	Bacteroidia	Bacteroidales	RF16_f	GU303877_g	GU303877_s	1	0	0	1	0	0	9	0	14	8	0	0	1	0	0	0	0	0	0	0	0	0	0	0	0	0	5	0	128	1	174	0	49	0	0	0	0	0	0	0	0	0
	OTU333	Bacteroidetes	Bacteroidia	Bacteroidales	Prevotellaceae	Prevotella	Prevotella_oralis	0	0	0	0	0	5	13	0	42	0	0	1	0	0	23	0	160	8	0	2	0	0	0	0	0	0	2	0	0	0	0	0	0	0	1	78	0	0	0	0	0	0
	OTU131	Firmicutes	Bacilli	Lactobacillales	Aerococcaceae	Granulicatella	JVNU_s	0	0	1	0	0	0	11	0	0	0	0	0	18	0	0	0	0	2	0	6	42	0	0	0	0	0	0	0	0	0	0	0	0	0	0	44	0	0	0	0	0	2
	OTU536	Bacteroidetes	Bacteroidia	Bacteroidales	Prevotellaceae	Prevotella	AY550996_s	0	0	0	0	0	0	0	0	0	0	0	0	0	0	0	0	5	2	0	0	0	0	552	0	0	0	0	0	0	0	0	0	0	0	0	0	0	0	0	0	0	0
	OTU446	Firmicutes	Bacilli	Lactobacillales	Enterococcaceae	Enterococcus	Enterococcus_cecorum	0	0	0	0	0	0	1	0	0	0	0	0	1	0	0	0	0	0	3	0	0	0	0	9	0	1	0	0	0	0	0	7	0	0	0	0	0	0	19	44	2	0
	OTU725	Spirochaetes	Spirochaetes_c	Spirochaetales	Spirochaetaceae	Treponema	Treponema_pectinovorum	0	0	0	0	0	0	0	0	12	0	1	74	0	0	0	0	0	0	0	159	0	0	0	0	24	0	0	0	0	0	0	0	0	0	0	0	0	0	0	0	0	0
	OTU125	Proteobacteria	Gammaproteobacteria	Aeromonadales	Succinivibrionaceae	Succinivibrio	FJ680264_s	1	0	0	1	1	1	6	0	0	0	3	0	1	0	0	0	0	0	0	0	0	0	0	0	0	0	6	1	0	0	232	5	60	0	0	0	0	0	0	0	0	0
	OTU640	Gemmatimonadetes	Longimicrobia	Longimicrobiales	GQ263002_f	GQ263002_g	GQ263002_g_unclassified	0	0	0	0	0	0	0	0	0	0	0	0	0	0	0	0	0	0	0	0	0	0	0	0	0	0	0	0	475	0	0	0	0	0	0	0	0	0	0	0	0	0
	OTU212	Actinobacteria	Actinobacteria_c	Corynebacteriales	Dietziaceae	Dietzia	Dietzia_unclassified	0	0	0	0	0	0	12	0	0	10	0	0	0	0	0	0	0	0	0	0	0	0	0	0	0	0	0	0	0	0	0	0	125	0	0	0	0	174	0	0	0	0
	OTU150	Firmicutes	Clostridia	Clostridiales	Ruminococcaceae	Eubacterium_g23	Eubacterium_g23_unclassified	0	0	0	0	0	0	4	0	26	8	0	0	0	0	0	0	0	0	0	0	0	0	0	0	0	0	3	0	297	0	70	0	0	0	0	0	0	0	0	0	0	0
	OTU593	Firmicutes	Clostridia	Clostridiales	Lachnospiraceae	Moryella	Stomatobaculum_longum	0	0	0	47	0	0	4	0	0	0	0	1	2	0	1	0	0	0	0	8	0	0	0	0	1	0	0	0	0	0	0	0	0	0	0	0	0	0	0	0	0	0
	OTU184	Firmicutes	Bacilli	Bacillales	Bacillaceae	Bacillaceae_unclassified	Bacillaceae_unclassified	0	0	0	0	0	0	0	0	0	0	0	0	0	0	0	0	0	0	0	0	46	0	0	0	0	0	0	0	0	0	8	0	0	0	0	33	0	0	0	0	0	0
	OTU582	Bacteroidetes	Bacteroidia	Bacteroidales	EU845084_f	AB494828_g	AY341819_s	0	0	0	0	0	0	0	0	0	0	0	0	0	0	0	347	0	0	0	1	0	12	0	0	0	0	0	0	0	0	0	0	0	0	0	0	0	0	0	0	0	0
	OTU410	Bacteroidetes	Bacteroidia	Bacteroidales	EU845084_f	AB185756_g	AB185756_g_unclassified	1	0	0	0	0	0	5	0	0	11	0	0	0	0	0	0	0	0	0	0	0	0	0	0	0	0	7	0	391	0	0	0	0	0	0	0	0	0	0	0	0	0
	OTU802	Bacteroidetes	Bacteroidia	Bacteroidales	Prevotellaceae	Prevotella	AY349394_s	83	0	0	0	0	34	0	3	0	0	0	171	0	0	3	0	1	0	0	0	0	0	0	0	36	0	0	0	0	0	0	0	0	0	0	0	87	0	0	0	0	0
	OTU185	Fusobacteria	Fusobacteria_c	Fusobacteriales	Leptotrichiaceae	Leptotrichia	Leptotrichia_unclassified	0	0	0	0	1	0	41	0	0	0	19	10	0	0	0	0	0	0	0	49	0	0	0	0	0	0	0	0	0	0	0	0	0	0	0	247	2	1	0	1	0	0
	OTU169	Bacteroidetes	Bacteroidia	Bacteroidales	AY244965_f	AY244965_g	GU304060_s	2	0	0	0	0	0	6	0	9	10	0	0	0	0	0	0	0	0	0	0	0	0	0	0	0	0	3	0	0	1	134	9	103	0	0	0	0	0	0	0	0	0
	OTU254	Bacteroidetes	Flavobacteria	Flavobacteriales	Flavobacteriaceae	Capnocytophaga	Capnocytophaga_ochracea	0	0	0	0	0	1	4	2	0	0	0	3	0	0	0	0	0	0	0	8	0	0	0	0	0	0	1	1	0	0	0	1	0	0	0	432	0	0	0	0	0	0
	OTU102	Firmicutes	Clostridia	Clostridiales	Clostridiaceae	Clostridium	Clostridium_unclassified	0	0	0	1	0	0	9	0	0	5	1	0	0	0	0	0	0	0	0	1	0	0	0	0	1	0	3	0	32	1	216	2	0	0	0	1	0	0	0	1	0	0
	OTU156	Actinobacteria	Actinobacteria_c	Actinomycetales	Actinomycetaceae	Actinobaculum	Actinobaculum_timonae	0	0	2	0	0	0	14	1	0	0	0	0	0	0	0	0	0	0	0	14	0	0	0	9	0	0	0	0	0	0	29	0	0	0	0	1	0	1	0	0	0	0
	OTU849	Proteobacteria	Betaproteobacteria	Burkholderiales	Comamonadaceae	Curvibacter	Curvibacter_lanceolatus	0	0	0	0	0	0	0	0	0	0	0	0	0	0	0	0	0	0	0	0	0	0	0	0	0	0	0	0	0	0	0	0	0	0	0	0	0	0	0	0	0	0
	OTU121	Proteobacteria	Gammaproteobacteria	Aeromonadales	Succinivibrionaceae	EF445219_g	EF445219_s	2	9	0	0	0	0	21	0	17	0	3	0	0	0	0	0	0	0	0	0	0	0	0	0	0	0	1	1	0	3	166	5	39	0	0	0	1	0	0	0	1	0
	OTU108	Proteobacteria	Deltaproteobacteria	Desulfovibrionales	Desulfomicrobiaceae	Desulfomicrobium	Desulfomicrobium_orale	0	0	0	0	0	0	5	0	0	0	0	0	1	0	0	0	0	2	0	0	0	0	0	0	0	0	0	0	0	0	0	0	0	0	0	481	0	0	0	0	0	0
	OTU391	Firmicutes	Clostridia	Clostridiales	Christensenellaceae	AB239481_g	FJ825545_s	0	0	0	0	0	0	0	0	0	0	0	0	0	0	0	0	0	0	0	0	0	0	0	0	0	0	2	0	173	0	68	0	53	0	0	1	0	0	0	0	0	0
	OTU61	Proteobacteria	Gammaproteobacteria	Aeromonadales	Succinivibrionaceae	Ruminobacter	Ruminobacter_unclassified	0	6	0	0	0	0	18	0	10	0	0	1	0	0	0	0	0	0	0	0	0	0	0	0	1	0	1	0	0	1	206	2	7	0	0	3	0	0	0	0	0	0
	OTU147	Firmicutes	Erysipelotrichi	Erysipelotrichales	Erysipelotrichaceae	Turicibacter	Turicibacter_sanguinis	0	3	0	0	0	0	7	0	0	2	0	0	0	0	0	0	0	0	0	0	0	0	0	0	0	0	0	0	175	0	69	0	38	0	0	0	0	1	0	0	0	0
	OTU173	Actinobacteria	Actinobacteria_c	Bifidobacteriales	Bifidobacteriaceae	Scardovia	Scardovia_wiggsiae	0	0	0	0	0	0	0	0	0	0	0	0	4	0	2	0	0	0	0	0	0	0	0	0	0	0	0	0	0	0	0	0	23	173	0	0	0	1	0	0	0	0
	OTU453	Firmicutes	Clostridia	Clostridiales	Ruminococcaceae	HE681294_g	HE681294_s	0	0	0	0	0	361	0	0	0	0	0	0	0	0	0	0	0	0	0	0	0	137	0	0	0	0	6	0	0	0	0	0	0	0	0	0	0	0	0	0	0	0
	OTU141	Actinobacteria	Actinobacteria_c	Actinomycetales	Actinomycetaceae	Actinomyces	AFQC_s	2	0	0	0	0	1	14	0	0	0	0	0	0	0	0	1	1	0	0	0	0	1	1	10	0	0	0	0	0	0	0	0	0	0	0	2	1	0	0	0	0	0
	OTU2087	Firmicutes	Bacilli	Lactobacillales	Lactobacillales_unclassified	Lactobacillales_unclassified	Lactobacillales_unclassified	0	0	0	0	0	0	0	0	0	0	0	0	0	0	0	0	0	0	0	0	0	0	0	0	0	0	0	0	0	1	0	1	0	0	0	0	0	0	0	0	0	1
	OTU259	Synergistetes	Synergistia	Synergistales	Jonquetella_f	Jonquetella_f_unclassified	Jonquetella_f_unclassified	0	0	0	0	0	0	0	0	0	0	0	0	0	0	0	0	0	0	0	0	0	0	0	0	0	0	0	0	330	4	7	0	0	0	0	0	0	0	0	0	0	0
	OTU604	Firmicutes	Clostridia	Clostridiales	Ruminococcaceae	Ruminococcus	Ruminococcus_unclassified	0	0	0	0	0	0	0	0	0	0	0	0	0	0	0	0	0	0	0	0	0	0	0	0	0	0	0	0	347	0	0	0	0	0	0	0	0	0	0	0	0	0
	OTU824	Proteobacteria	Betaproteobacteria	Burkholderiales	Oxalobacteraceae	Noviherbaspirillum	Noviherbaspirillum_suwonense	0	0	0	0	0	0	0	0	0	0	0	0	0	0	0	0	0	0	0	0	0	0	0	0	2	0	0	0	0	0	0	0	0	0	0	0	0	262	0	0	0	0
	OTU574	Actinobacteria	Actinobacteria_c	Micrococcales	Yaniellaceae	Yaniellaceae_unclassified	Yaniellaceae_unclassified	0	0	0	0	0	0	0	0	0	0	0	0	0	0	0	0	0	0	0	0	0	0	0	6	0	0	0	0	0	0	36	0	47	0	0	0	0	0	0	0	0	1
	OTU920	Actinobacteria	Actinobacteria_c	Actinomycetales	Actinomycetaceae	Actinomyces	GU227175_s	0	0	0	0	0	0	0	0	0	0	0	0	0	0	0	0	0	0	0	0	0	0	0	0	0	0	0	0	0	0	0	0	0	0	0	0	0	0	0	0	0	0
	OTU398	Spirochaetes	Spirochaetes_c	Spirochaetales	Spirochaetaceae	Treponema	Treponema_parvum	0	0	5	0	0	35	38	0	1	0	7	0	0	0	0	0	5	0	0	8	0	20	1	0	0	0	8	0	0	0	0	54	0	0	153	36	0	0	0	0	0	0
	OTU382	Saccharibacteria_TM7	Saccharimonas_c	Saccharimonas_o	Saccharimonas_f	FJ470493_g	FJ470493_s	0	0	0	0	0	0	0	0	0	0	0	2	0	0	0	0	0	0	0	0	0	0	0	0	0	0	0	0	0	0	0	0	0	0	0	89	0	0	0	0	0	0
	OTU662	Firmicutes	Clostridia	Clostridiales	Christensenellaceae	HQ716403_g	EF436352_s	0	0	0	0	0	0	0	0	0	0	0	0	0	0	0	0	0	0	0	0	0	0	0	0	0	0	0	0	307	0	0	0	0	0	0	0	0	0	0	0	0	0
	OTU275	Firmicutes	Negativicutes	Selenomonadales	Selenomonadaceae	Selenomonas	CP012071_s	0	0	1	0	0	0	0	0	0	0	0	3	0	0	3	1	0	0	0	5	0	0	0	0	0	0	4	0	0	0	0	0	0	1	0	363	2	0	0	0	0	0
	OTU940	Bacteroidetes	Bacteroidia	Bacteroidales	Prevotellaceae	Prevotella	Prevotella_maculosa	78	0	0	1	0	1	0	0	1	0	1	13	1	0	5	1	0	0	0	7	0	0	0	0	18	0	0	0	0	0	0	0	1	0	0	113	3	0	3	0	0	0
	OTU400	Firmicutes	Negativicutes	Selenomonadales	Selenomonadaceae	Selenomonas	Selenomonas_artemidis	40	0	0	3	0	0	0	0	0	0	0	0	0	0	0	0	0	0	0	0	0	0	0	0	0	0	0	0	0	0	0	0	0	0	0	100	0	0	0	0	0	0
	OTU1736	Fusobacteria	Fusobacteria_c	Fusobacteriales	Leptotrichiaceae	Leptotrichia	AY134896_s	0	0	0	0	0	0	0	0	0	0	1	1	0	0	0	0	1	0	0	6	0	0	0	0	0	0	0	0	0	0	0	0	0	0	0	0	0	0	0	0	0	0
	OTU192	Bacteroidetes	Bacteroidia	Bacteroidales	Rikenellaceae	Alistipes	Alistipes_unclassified	3	0	0	0	0	2	12	0	0	0	2	0	0	0	0	0	0	0	0	0	0	0	0	0	0	0	14	0	0	1	169	0	0	0	0	0	0	0	0	0	0	0
	OTU206	Proteobacteria	Betaproteobacteria	Burkholderiales	Comamonadaceae	Variovorax	Variovorax_gossypii	0	0	0	0	0	0	0	0	0	0	0	0	0	0	0	0	0	0	0	2	0	0	0	0	0	0	6	0	277	0	0	0	0	0	0	0	0	0	0	0	0	0
	OTU750	Actinobacteria	Thermoleophilia	Solirubrobacterales	Conexibacteraceae	Conexibacter	Conexibacter_unclassified	0	0	0	0	0	0	0	0	0	0	0	0	0	0	0	0	0	0	0	0	0	0	0	0	0	0	0	0	288	0	0	0	0	0	0	0	0	0	0	0	0	0
	OTU344	Actinobacteria	Actinobacteria_c	Bifidobacteriales	Bifidobacteriaceae	Parascardovia	Parascardovia_denticolens	0	0	0	0	0	0	382	0	0	0	9	0	0	0	0	0	1	0	0	0	0	0	0	0	0	0	0	0	0	0	0	0	0	0	0	0	5	0	0	163	0	0
	OTU727	Proteobacteria	Betaproteobacteria	Burkholderiales	Sutterellaceae	Sutterella	CVTY_s	0	0	0	0	0	0	0	0	0	0	0	0	0	0	0	0	3	0	0	0	0	0	0	0	0	0	0	0	0	0	0	0	0	0	0	0	0	0	0	0	0	0
	OTU708	Actinobacteria	Actinobacteria_c	Micrococcales	Intrasporangiaceae	Intrasporangiaceae_unclassified	Intrasporangiaceae_unclassified	0	0	0	0	0	0	2	0	14	15	0	0	0	0	0	0	0	0	0	0	0	0	0	0	0	0	0	1	0	0	19	0	121	0	0	0	0	0	0	0	0	0
	OTU142	Firmicutes	Clostridia	Clostridiales	Ruminococcaceae	Sporobacter	Sporobacter_unclassified	0	9	1	0	0	0	13	0	0	1	0	0	1	0	0	0	0	0	0	0	0	0	0	0	0	0	0	0	0	1	65	1	89	0	0	0	0	0	0	0	0	0
	OTU216	Bacteroidetes	Bacteroidia	Bacteroidales	S24-7_f	FJ679515_g	FJ679515_s	0	0	0	0	0	0	0	0	6	0	0	0	0	0	0	0	0	0	0	0	0	0	0	0	0	0	0	5	0	0	124	0	44	0	0	0	0	0	0	0	0	0
	OTU235	Firmicutes	Clostridia	Clostridiales	Peptostreptococcaceae	Paeniclostridium	Eubacterium_tenue	0	8	0	0	0	0	1	0	13	0	0	0	0	0	0	0	0	0	0	0	0	0	0	0	0	0	0	0	0	1	95	2	55	0	0	1	0	0	0	0	0	0
	OTU352	Firmicutes	Clostridia	Clostridiales	Lachnospiraceae	Butyrivibrio	AF287772_s	0	0	0	0	0	381	0	0	0	0	0	0	0	0	0	0	0	0	0	1	0	0	0	0	0	0	0	0	0	1	0	0	0	0	0	0	0	0	0	0	0	0
	OTU245	Firmicutes	Negativicutes	Selenomonadales	Selenomonadaceae	Selenomonas	JH992903_s	14	0	0	0	0	0	0	0	0	0	0	0	0	0	0	0	0	0	0	0	0	0	0	0	0	0	0	0	0	0	0	0	0	0	0	235	0	0	0	0	0	0
	OTU1578	Firmicutes	Clostridia	Clostridiales	Ruminococcaceae	Sporobacter	Sporobacter_unclassified	0	0	0	0	0	0	5	0	0	8	0	0	0	0	0	0	0	0	0	0	0	0	0	0	0	0	1	0	0	0	106	0	49	0	0	0	0	0	0	0	0	0
	OTU113	Proteobacteria	Alphaproteobacteria	Rhizobiales	Stappia_f	Pannonibacter	Pannonibacter_unclassified	2	0	1	2	0	1	2	0	9	0	0	0	0	0	0	0	0	0	0	0	0	0	0	0	0	0	2	0	0	1	149	2	0	0	0	1	0	0	0	1	0	0
	OTU421	Actinobacteria	Actinobacteria_c	Actinomycetales	Actinomycetaceae	Actinomyces	Actinomyces_radingae	0	0	0	0	0	0	0	0	0	0	0	0	0	0	0	0	0	0	0	0	0	0	0	0	0	0	0	0	0	0	0	0	0	0	0	0	0	0	8	315	0	0
	OTU166	Firmicutes	Bacilli	Lactobacillales	Aerococcaceae	Facklamia	Facklamia_tabacinasalis	0	2	0	0	1	0	10	0	0	0	0	0	0	0	0	0	0	0	0	0	0	0	0	0	1	0	0	0	0	0	127	0	29	0	0	0	0	0	0	0	0	0
	OTU705	Firmicutes	Clostridia	Clostridiales	Lachnospiraceae	Catonella	HE681286_s	0	0	0	3	0	7	32	0	0	0	0	0	22	0	0	0	0	19	0	2	0	0	0	0	0	0	8	0	0	0	0	0	0	0	2	0	82	0	0	0	0	0
	OTU1965	Actinobacteria	Actinobacteria_c	Propionibacteriales	Propionibacteriaceae	Propionibacterium	Propionibacterium_granulosum	0	0	0	0	0	0	0	0	0	0	0	0	0	0	0	0	0	0	0	0	0	0	0	0	0	0	0	0	0	0	161	0	0	0	0	0	0	0	0	0	1	0
	OTU331	Firmicutes	Clostridia	Clostridiales	Ruminococcaceae	Eubacterium_g23	Eubacterium_g23_unclassified	0	3	0	0	0	0	0	0	14	0	2	0	0	0	0	0	0	0	0	0	0	0	0	0	0	0	1	0	0	0	25	0	116	0	0	0	0	0	0	0	0	0
	OTU441	Proteobacteria	Betaproteobacteria	Burkholderiales	Alcaligenaceae	Alcaligenes	Alcaligenes_faecalis	0	0	0	0	0	0	0	0	0	0	0	0	0	103	0	0	0	0	0	0	0	0	0	0	0	0	0	0	0	0	0	0	0	0	0	0	0	0	0	0	0	0
	OTU1419	Actinobacteria	Actinobacteria_c	Corynebacteriales	Corynebacteriaceae	Corynebacterium	Corynebacterium_unclassified	2	0	0	0	0	0	5	0	0	0	0	0	0	0	0	0	0	0	0	0	0	0	0	0	0	0	0	0	0	0	101	3	49	0	0	1	1	0	0	0	0	0
	OTU739	Bacteroidetes	Bacteroidia	Bacteroidales	Bacteroidaceae	Bacteroides	Bacteroides_unclassified	0	0	0	0	0	0	0	0	0	0	0	0	0	0	0	0	0	0	0	0	0	0	0	0	0	0	0	0	0	0	0	0	0	0	241	0	0	0	0	0	0	0
	OTU501	Firmicutes	Bacilli	Bacillales	Bacillaceae	Bacillaceae_unclassified	Bacillaceae_unclassified	0	0	0	0	0	0	0	0	0	0	0	0	0	0	0	0	0	0	0	0	30	0	0	0	0	0	0	0	0	0	0	0	0	0	0	0	0	0	0	0	0	0
	OTU596	Bacteroidetes	Bacteroidia	Bacteroidales	EU845084_f	EU845084_g	JQ406536_s	0	0	0	0	0	0	0	0	0	0	103	0	0	0	0	0	0	0	0	0	0	0	0	0	0	0	0	0	0	0	0	0	0	0	0	152	0	0	0	0	0	0
	OTU145	Firmicutes	Bacilli	Bacillales	Staphylococcaceae	Jeotgalicoccus	Jeotgalicoccus_unclassified	1	4	0	0	0	0	8	0	7	1	3	0	0	0	0	0	0	0	0	0	0	0	0	0	0	0	7	3	0	1	49	2	72	0	1	1	0	0	0	0	0	1
	OTU636	Firmicutes	Clostridia	Clostridiales	Lachnospiraceae	Coprococcus_g2	EU779209_s	0	0	0	0	0	0	0	0	2	0	0	0	0	0	0	0	0	0	0	0	0	0	0	0	0	0	0	0	0	0	121	0	29	0	0	1	0	0	0	0	0	0
	OTU833	Proteobacteria	Alphaproteobacteria	Rhodobacterales	Rhodobacteraceae	Rhodobaculum	FM956477_s	0	0	0	0	0	0	0	0	0	0	0	0	0	0	0	0	0	0	0	0	0	0	0	0	0	0	0	0	232	0	0	0	0	0	0	0	0	0	0	0	0	0
	OTU161	Actinobacteria	Actinobacteria_c	Corynebacteriales	Corynebacteriaceae	Corynebacterium	Corynebacterium_xerosis	0	0	1	0	0	0	2	0	15	0	0	0	1	0	0	0	0	0	0	0	0	0	0	0	0	0	3	0	0	0	96	0	39	0	0	1	0	0	0	0	0	0
	OTU438	Bacteroidetes	Bacteroidia	Bacteroidales	Prevotellaceae	Prevotella	AY005065_s	0	0	0	0	0	296	0	0	0	0	2	3	0	0	0	0	0	0	0	0	0	22	0	0	0	0	0	0	0	0	0	7	0	0	0	0	0	0	0	0	0	0
	OTU1378	Proteobacteria	Alphaproteobacteria	Rhizobiales	Devosia_f	Devosia_f_unclassified	Devosia_f_unclassified	0	0	0	0	0	0	0	0	0	0	0	0	0	0	0	0	0	0	0	0	0	0	0	0	0	2	0	0	0	0	0	0	0	0	0	0	0	0	0	0	0	0
	OTU1454	Firmicutes	Clostridia	Clostridiales	Mogibacterium_f	Anaerovorax	HQ798989_s	0	0	0	0	0	0	0	0	0	0	0	0	0	0	0	0	0	0	0	92	0	0	0	0	0	0	0	0	0	0	0	0	0	0	0	0	0	0	0	0	0	0
	OTU229	Bacteroidetes	Bacteroidia	Bacteroidales	Porphyromonadaceae	Porphyromonas	Porphyromonas_unclassified	0	0	0	0	0	0	0	0	0	0	0	0	0	0	0	0	0	0	0	0	28	0	0	0	0	0	0	0	0	0	0	0	0	0	0	0	0	0	0	0	0	0
	OTU287	Firmicutes	Clostridia	Clostridiales	Lachnospiraceae	Lachnospiraceae_unclassified	Lachnospiraceae_unclassified	0	0	0	0	0	1	12	0	0	8	0	0	0	0	0	0	0	0	0	0	0	0	0	0	0	0	2	0	0	1	35	1	85	0	0	0	0	0	0	0	0	0
	OTU378	Bacteroidetes	Bacteroidia	Bacteroidales	Bacteroidaceae	5-7N15_g	EU465674_s	1	0	0	0	0	0	3	0	10	0	0	0	0	0	0	0	0	0	0	0	0	0	0	0	0	0	2	0	0	0	82	3	48	0	0	0	0	0	0	0	0	0
	OTU293	Proteobacteria	Betaproteobacteria	Neisseriales	Neisseriaceae	Aquaspirillum	Aquaspirillum_serpens	0	0	0	0	0	0	14	0	4	0	0	0	0	0	0	0	0	0	0	0	0	0	0	0	0	0	0	0	0	1	135	0	0	0	0	0	0	0	0	0	0	0
	OTU364	Bacteroidetes	Bacteroidia	Bacteroidales	Prevotellaceae	CF231_g	EU474561_s	0	0	0	0	0	0	0	0	3	0	0	0	0	0	0	0	0	0	0	0	0	0	0	5	0	0	0	0	0	0	26	6	0	0	0	0	0	0	0	0	0	0
	OTU165	Proteobacteria	Alphaproteobacteria	Rhodobacterales	Hyphomonadaceae	Hyphomonadaceae_unclassified	Hyphomonadaceae_unclassified	0	0	0	0	0	0	1	0	0	0	0	0	0	0	0	0	0	0	0	0	0	0	0	0	0	0	0	0	0	0	34	0	99	0	0	0	0	0	0	0	0	0
	OTU301	Spirochaetes	Spirochaetes_c	Spirochaetales	Spirochaetaceae	Treponema	Treponema_porcinum	0	0	0	0	0	0	0	1	0	0	0	0	0	0	0	0	0	0	0	0	0	0	0	0	0	0	0	0	0	0	136	0	0	0	0	0	0	0	0	0	0	0
	OTU218	Actinobacteria	Actinobacteria_c	Micrococcales	Brevibacteriaceae	Brevibacterium	Brevibacterium_unclassified	0	0	0	0	0	0	0	0	0	0	0	0	0	0	0	0	0	0	0	0	0	0	0	0	0	0	0	0	0	0	136	0	0	0	0	0	0	0	0	0	0	0
	OTU414	Proteobacteria	Betaproteobacteria	Neisseriales	Neisseriaceae	Neisseria	Neisseria_elongata	0	1	0	0	0	0	29	0	0	0	0	0	0	0	0	0	0	0	0	0	24	0	0	0	0	0	0	0	0	0	0	0	0	0	0	0	0	0	0	0	0	0
	OTU266	Spirochaetes	Spirochaetes_c	Spirochaetales	Spirochaetaceae	Sphaerochaeta	Sphaerochaeta_unclassified	0	0	0	0	0	2	0	0	0	4	0	1	0	0	0	0	0	0	0	0	0	0	0	0	0	0	0	0	0	0	29	0	90	0	0	0	0	0	0	0	0	0
	OTU564	Firmicutes	Clostridia	Clostridiales	Ruminococcaceae	Eubacterium_g23	Eubacterium_g23_unclassified	1	0	0	0	1	0	2	0	0	0	0	0	0	0	0	0	0	0	0	0	0	0	0	0	0	0	3	0	0	0	27	0	94	0	0	0	0	0	0	0	0	0
	OTU1110	Actinobacteria	Actinobacteria_c	Propionibacteriales	Nocardioidaceae	Nocardioides	Nocardioides_unclassified	0	0	0	0	0	0	0	0	0	0	0	0	0	0	0	0	0	0	0	0	0	0	0	0	0	0	0	0	195	0	0	0	0	0	0	0	0	0	0	0	0	0
	OTU348	Bacteroidetes	Bacteroidia	Bacteroidales	S24-7_f	GU303868_g	GU303868_g_unclassified	0	1	0	0	0	0	0	0	0	0	0	0	0	0	0	0	0	0	0	0	0	0	0	0	0	0	0	0	60	0	46	0	38	0	0	0	0	0	0	0	0	0
	OTU882	Firmicutes	Clostridia	Clostridiales	Lachnospiraceae	Oribacterium	Oribacterium_parvum	0	0	0	0	0	0	0	142	0	0	2	7	1	0	0	0	0	0	0	0	0	0	0	0	0	0	0	0	0	0	0	0	0	0	0	0	1	0	0	0	0	0
	OTU311	Tenericutes	Mollicutes	Anaeroplasmatales	Anaeroplasmataceae	Asteroleplasma	Asteroleplasma_anaerobium	0	0	0	0	3	0	0	0	0	0	0	0	0	0	0	0	0	0	0	0	0	0	0	0	0	0	0	0	0	0	122	0	0	0	0	0	0	0	0	0	0	0
	OTU263	Bacteroidetes	Bacteroidia	Bacteroidales	Prevotellaceae	CF231_g	HM124005_s	0	0	0	0	1	0	2	0	18	0	0	0	0	0	0	0	0	0	0	0	0	0	0	0	0	0	2	3	0	4	53	1	47	0	0	0	0	0	0	0	0	0
	OTU1322	Firmicutes	Bacilli	Lactobacillales	Streptococcaceae	Streptococcus	Streptococcus_salivarius	0	0	0	0	0	0	12	0	0	0	0	0	0	0	0	0	0	0	0	0	0	0	0	0	0	0	0	0	0	0	0	0	100	0	0	0	0	0	0	0	0	0
	OTU769	Firmicutes	Negativicutes	Selenomonadales	Selenomonadaceae	Selenomonas	D89882_s	0	0	0	0	0	0	0	0	0	0	0	2	0	0	0	0	0	0	0	0	0	0	0	0	9	0	0	0	0	0	0	0	0	0	0	215	0	0	0	0	0	0
	OTU267	Firmicutes	Clostridia	Clostridiales	Christensenellaceae	HM124260_g	HM124260_g_unclassified	0	0	0	0	0	0	0	1	0	0	0	0	0	0	0	0	0	0	0	0	0	0	0	0	0	0	0	0	0	0	92	0	20	0	0	0	0	0	0	0	0	0
	OTU380	Bacteroidetes	Bacteroidia	Bacteroidales	EU845084_f	GU302773_g	KC163114_s	0	0	2	0	0	0	1	0	0	0	0	0	0	0	0	0	0	0	0	0	0	0	0	0	0	0	0	0	0	0	0	0	106	0	0	0	0	0	0	0	0	0
	OTU1303	Firmicutes	Clostridia	Clostridiales	Lachnospiraceae	Lachnospiraceae_unclassified	Lachnospiraceae_unclassified	0	0	0	0	0	0	0	0	0	0	0	0	0	0	0	0	0	0	0	0	0	0	0	0	0	0	0	0	0	0	113	0	0	0	0	0	0	0	0	0	0	0
	OTU1931	Fusobacteria	Fusobacteria_c	Fusobacteriales	Leptotrichiaceae	Leptotrichia	AF287814_s	0	0	0	0	0	0	0	0	0	0	1	0	0	0	0	0	0	0	0	1	0	0	0	5	0	0	0	0	0	0	0	0	0	0	0	0	0	0	0	0	0	0
	OTU807	Firmicutes	Clostridia	Clostridiales	Ruminococcaceae	AB009176_g	FJ681223_s	0	0	0	0	0	0	0	0	0	0	0	0	0	0	0	0	0	0	0	0	0	0	0	0	0	0	0	0	0	0	111	0	0	0	0	0	0	0	0	0	0	0
	OTU272	Proteobacteria	Betaproteobacteria	Burkholderiales	Comamonadaceae	Brachymonas	HM099651_s	0	23	0	0	83	0	8	0	0	1	0	0	0	0	0	0	0	0	0	0	0	0	0	0	0	0	0	0	0	0	1	0	0	12	0	0	0	0	15	0	0	0
	OTU496	Proteobacteria	Gammaproteobacteria	Cardiobacteriales	Cardiobacteriaceae	Cardiobacterium	Cardiobacterium_valvarum	0	0	0	0	0	0	0	0	0	0	0	0	0	0	0	0	0	0	0	20	0	0	0	0	0	0	0	0	0	0	0	0	0	0	0	0	0	0	0	0	0	0
	OTU138	Proteobacteria	Gammaproteobacteria	Pasteurellales	Pasteurellaceae	Haemophilus	Haemophilus_parainfluenzae	0	0	1	0	0	0	11	1	0	0	0	0	0	0	0	0	0	0	0	2	0	0	0	0	1	0	0	3	0	0	0	0	85	0	0	0	0	0	0	0	0	0
	OTU232	Proteobacteria	Gammaproteobacteria	Aeromonadales	Succinivibrionaceae	Succinivibrio	HQ399933_s	0	15	0	0	0	0	0	0	0	14	0	0	0	0	0	0	0	0	0	0	0	0	0	0	0	0	0	0	0	0	59	2	0	0	0	0	0	0	0	0	0	0
	OTU1017	Firmicutes	Clostridia	Clostridiales	Ruminococcaceae	Eubacterium_g23	DQ394651_s	0	0	0	0	0	0	0	0	0	0	0	0	0	0	0	0	0	0	0	0	0	0	0	0	0	0	0	0	0	0	100	0	0	0	0	0	0	0	0	0	0	0
	OTU336	Firmicutes	Bacilli	Lactobacillales	Streptococcaceae	Streptococcus	Streptococcus_unclassified	0	0	0	0	0	0	0	0	0	0	0	0	0	0	0	0	0	0	0	0	0	0	0	0	0	0	0	0	0	0	0	0	9	0	0	0	0	0	0	0	0	0
	OTU315	Bacteroidetes	Bacteroidia	Bacteroidales	Prevotellaceae	Prevotella	Prevotella_ruminicola	1	0	0	0	0	0	3	0	2	8	1	0	0	1	0	0	0	0	0	0	0	0	0	0	0	0	1	1	0	2	75	0	3	0	0	0	0	0	0	0	0	0
	OTU1059	Bacteroidetes	Sphingobacteriia	Sphingobacteriales	Sphingobacteriaceae	Arcticibacter	Arcticibacter_pallidicorallinus	0	0	0	0	0	0	0	0	0	0	0	0	0	0	0	0	0	0	0	0	0	0	0	0	0	0	0	0	0	0	0	0	0	0	0	0	0	117	0	0	0	0
	OTU340	Firmicutes	Clostridia	Clostridiales	Ruminococcaceae	AB185816_g	AB185816_g_unclassified	0	0	0	0	0	0	1	0	0	0	0	0	0	0	0	0	0	0	0	0	0	0	0	0	0	0	0	0	0	0	97	0	0	0	0	0	0	0	0	0	0	0
	OTU227	Proteobacteria	Betaproteobacteria	Burkholderiales	Comamonadaceae	Tepidimonas	Tepidimonas_fonticaldi	0	0	0	0	0	0	0	0	0	0	0	0	0	0	1	0	0	0	0	0	0	0	0	0	0	0	0	0	0	0	0	0	0	0	0	0	0	0	0	0	0	83
	OTU563	Lentisphaerae	CP010904_c	EF436358_o	EF436358_f	EF436358_g	AB185519_s	0	0	0	0	0	0	0	0	0	0	0	0	0	0	0	0	0	0	0	0	0	0	0	0	0	0	0	0	0	0	0	0	91	0	0	0	0	0	0	0	0	0
	OTU576	Actinobacteria	Actinobacteria_c	Corynebacteriales	Corynebacteriaceae	Corynebacterium	Corynebacterium_durum	0	0	1	0	0	0	0	0	0	0	0	0	0	0	0	0	0	0	0	5	0	0	0	0	0	0	0	0	0	0	87	0	0	0	0	0	0	0	0	0	0	0
	OTU938	Bacteroidetes	Bacteroidia	Bacteroidales	Bacteroidaceae	Bacteroides	EU778718_s	0	0	0	0	0	0	0	0	0	0	0	0	0	0	0	0	0	0	0	0	0	0	0	0	0	0	0	0	145	0	0	0	0	0	0	0	0	0	0	0	0	0
	OTU167	Firmicutes	Clostridia	Clostridiales	Peptostreptococcaceae	Romboutsia	HQ768009_s	0	0	0	0	0	0	0	1	13	0	0	1	0	0	0	0	0	0	0	0	0	0	0	0	0	0	1	0	0	1	83	0	1	0	0	0	0	0	0	0	0	0
	OTU237	Firmicutes	Clostridia	Clostridiales	Ruminococcaceae	Sporobacter	Sporobacter_unclassified	0	0	0	0	0	0	9	0	0	5	0	0	0	0	0	0	0	0	0	0	0	0	0	0	0	0	1	0	0	0	83	1	0	0	0	0	0	0	0	0	0	0
	OTU1538	Firmicutes	Bacilli	Lactobacillales	Lactobacillaceae	Lactobacillus	Lactobacillus_plantarum	0	0	0	0	0	0	1	0	0	0	0	0	58	0	0	0	0	0	0	0	0	0	0	0	0	0	0	0	0	0	0	0	0	0	0	0	0	0	0	0	0	0
	OTU1145	Firmicutes	Clostridia	Clostridiales	Ruminococcaceae	Eubacterium_g23	Eubacterium_g23_unclassified	0	0	0	0	0	0	0	0	0	0	0	0	0	0	0	0	0	0	0	0	0	0	0	0	0	0	0	0	0	0	94	0	0	0	0	0	0	0	0	0	0	0
	OTU411	Bacteroidetes	Bacteroidia	Bacteroidales	Bacteroidaceae	5-7N15_g	EU794245_s	1	0	0	0	0	0	6	0	7	0	3	0	0	0	0	0	0	0	0	0	0	0	0	0	0	0	2	0	0	0	5	0	74	0	0	0	0	0	0	0	0	0
	OTU542	Firmicutes	Clostridia	Clostridiales	Lachnospiraceae	Johnsonella	AF287774_s	0	0	0	0	0	0	0	0	0	0	0	0	0	0	0	0	0	0	0	0	0	0	0	0	47	0	0	0	0	0	0	127	0	0	0	0	0	0	0	0	0	0
	OTU1079	Firmicutes	Clostridia	Clostridiales	Mogibacterium_f	Mogibacterium_f_unclassified	Mogibacterium_f_unclassified	0	0	0	0	0	0	0	0	0	0	0	0	0	0	0	0	0	0	0	0	0	3	17	0	0	0	0	0	0	0	0	0	0	0	0	159	0	0	0	0	0	0
	OTU396	Firmicutes	Clostridia	Clostridiales	Lachnospiraceae	FJ880395_g	FJ880395_g_unclassified	0	0	0	0	0	0	0	0	0	0	0	0	1	0	0	0	0	0	0	0	0	0	0	0	0	0	0	0	0	0	0	0	84	0	0	0	0	0	0	0	0	0
	OTU629	Firmicutes	Clostridia	Clostridiales	Peptococcaceae	EU622770_g	EU622770_g_unclassified	0	0	0	0	0	0	1	0	0	0	0	0	0	0	0	0	0	0	0	0	0	0	0	0	0	0	0	0	0	0	21	1	63	0	0	0	0	0	0	0	0	1
	OTU865	Firmicutes	Clostridia	Clostridiales	Syntrophomonadaceae	AY341821_g	AY341821_s	0	0	0	0	0	0	0	0	0	0	0	0	0	0	0	0	0	0	0	8	0	152	0	0	0	0	3	0	0	0	0	0	0	0	0	0	0	0	0	0	0	0
	OTU379	Firmicutes	Clostridia	Clostridiales	Ruminococcaceae	Ruminococcaceae_unclassified	Ruminococcaceae_unclassified	0	0	0	0	0	0	0	0	16	0	0	0	0	0	0	0	0	0	0	0	0	0	0	0	0	0	3	0	0	0	34	0	41	0	0	0	0	0	0	0	0	0
	OTU1266	Firmicutes	Clostridia	Clostridiales	Christensenellaceae	GU302849_g	GU302849_g_unclassified	0	0	0	0	0	0	1	0	8	11	0	0	0	0	0	0	0	0	0	0	0	0	0	0	0	0	0	0	0	0	66	0	0	0	0	0	0	0	0	0	0	0
	OTU1259	Firmicutes	Clostridia	Clostridiales	Ruminococcaceae	Ruminococcus_g2	FJ951879_s	0	0	0	0	0	0	0	0	0	0	0	0	0	0	0	0	0	0	0	0	0	0	0	0	0	0	0	0	0	0	88	0	0	0	0	0	0	0	0	0	0	0
	OTU1922	Firmicutes	Clostridia	Clostridiales	Lachnospiraceae	Lachnospiraceae_unclassified	Lachnospiraceae_unclassified	0	0	0	0	0	0	2	0	4	0	0	0	0	0	0	0	0	0	0	0	0	0	0	0	0	0	0	0	0	2	66	1	14	0	0	0	0	0	0	0	0	0
	OTU310	Bacteroidetes	Bacteroidia	Bacteroidales	EU845084_f	EF603735_g	FJ681812_s	0	0	0	0	0	0	1	0	0	10	0	0	1	0	0	0	0	0	0	0	0	0	0	0	0	0	2	0	0	2	7	2	55	0	0	0	0	0	0	0	0	0
	OTU1301	Firmicutes	Clostridia	Clostridiales	Lachnospiraceae	Blautia	FP929054_s	0	0	0	0	0	0	0	0	6	0	0	0	0	0	0	0	0	0	0	0	0	0	0	0	0	0	0	0	0	0	0	0	79	0	0	0	0	0	0	0	0	0
	OTU747	Bacteroidetes	Bacteroidia	Bacteroidales	Bacteroidaceae	Bacteroides	Bacteroides_caecigallinarum	0	0	0	0	0	0	0	0	0	0	0	0	0	0	0	0	0	0	0	0	0	0	0	0	0	0	0	0	102	0	19	0	0	0	0	0	0	1	0	0	0	0
	OTU394	Firmicutes	Clostridia	Clostridiales	Ruminococcaceae	Oscillibacter	Oscillibacter_unclassified	0	0	0	0	0	0	1	0	0	0	0	0	0	0	0	0	0	0	0	0	0	0	0	0	0	0	0	0	0	0	84	4	0	0	0	0	0	0	0	0	0	0
	OTU477	Spirochaetes	Spirochaetes_c	Spirochaetales	Spirochaetaceae	Treponema	Treponema_unclassified	0	0	0	0	0	0	0	0	0	3	0	0	0	0	0	0	0	0	0	0	0	0	0	0	0	0	0	0	0	1	72	0	7	0	0	0	0	0	0	0	0	0
	OTU948	Bacteroidetes	Bacteroidia	Bacteroidales	S24-7_f	GU303868_g	GU303868_g_unclassified	0	0	0	0	0	0	0	0	0	0	109	0	0	0	0	0	0	0	0	0	0	1	0	0	0	0	0	0	0	0	0	0	0	0	0	0	0	0	0	0	0	0
	OTU357	Bacteroidetes	Bacteroidia	Bacteroidales	RF16_f	EU843998_g	AF371913_s	0	0	1	0	0	0	0	0	0	0	0	0	0	0	0	0	0	0	0	0	0	0	0	0	0	0	0	0	0	3	78	5	0	0	0	0	0	0	0	0	0	0
	OTU388	Actinobacteria	Actinobacteria_c	Actinomycetales	Actinomycetaceae	Actinomyces	Actinomyces_oricola	0	0	0	0	0	0	0	0	0	0	0	0	0	0	0	0	0	0	0	0	0	0	0	0	0	0	0	0	0	0	0	0	0	0	0	164	0	0	0	0	0	0
	OTU1117	Proteobacteria	Gammaproteobacteria	Oceanospirillales	Halomonadaceae	Halomonas	Halomonas_unclassified	0	0	0	0	0	0	0	0	0	0	0	0	0	0	0	0	0	0	0	0	0	0	0	0	0	0	0	0	0	0	82	0	0	0	0	0	0	0	0	0	0	0
	OTU243	Spirochaetes	Spirochaetes_c	Spirochaetales	Spirochaetaceae	Treponema	HQ399970_s	0	0	0	0	0	0	0	0	0	0	0	0	0	0	0	0	0	0	0	0	0	0	0	0	0	0	1	0	0	2	49	0	28	0	0	1	0	0	0	0	0	0
	OTU560	Tenericutes	Mollicutes	Mycoplasmatales	Mycoplasmataceae	Mycoplasma_g4	Mycoplasma_faucium	0	0	0	0	0	0	1	0	0	0	0	1	0	0	0	0	0	2	0	0	0	0	0	0	0	0	0	1	0	0	0	13	0	0	2	0	0	73	0	0	0	0
	OTU822	Actinobacteria	Actinobacteria_c	Actinomycetales	Actinomycetaceae	Trueperella	Trueperella_unclassified	0	0	0	0	0	0	0	0	0	0	0	0	0	0	0	0	0	0	0	0	0	0	0	0	0	0	0	0	0	0	0	0	77	0	0	0	0	0	0	0	0	0
	OTU458	Bacteroidetes	Bacteroidia	Bacteroidales	EU845084_f	EF603735_g	EU794185_s	0	0	0	0	0	0	13	0	0	0	0	0	0	0	0	0	0	0	0	0	0	0	0	0	0	0	0	0	0	0	56	0	21	0	0	0	0	0	0	0	0	0
	OTU511	Firmicutes	Clostridia	Clostridiales	Lachnospiraceae	Lachnobacterium	Lachnobacterium_bovis	0	7	0	0	1	0	4	0	0	10	0	0	0	0	0	0	0	0	0	0	0	0	0	0	0	0	0	0	0	0	0	0	50	0	0	0	0	0	0	0	0	0
	OTU1216	Firmicutes	Negativicutes	Veillonellales	Veillonellaceae	Dialister	Dialister_micraerophilus	0	0	0	34	0	0	0	0	0	0	0	0	0	0	0	0	0	0	0	0	0	0	0	0	0	0	0	0	0	0	0	0	0	0	0	0	0	0	0	0	0	0
	OTU678	Bacteroidetes	Bacteroidia	Bacteroidales	EU845084_f	AM419981_g	AM419981_s	0	0	0	0	0	0	0	0	0	0	0	0	0	0	0	0	0	0	0	0	0	0	0	0	0	0	2	0	0	0	0	0	0	0	0	152	0	0	0	0	0	0
	OTU590	Bacteroidetes	Bacteroidia	Bacteroidales	S24-7_f	JN167610_g	JX096364_s	0	0	0	0	0	0	0	0	0	0	0	0	0	0	0	0	0	0	0	0	0	0	0	0	0	0	0	0	0	0	0	0	73	0	0	0	0	0	0	0	0	0
	OTU1033	Bacteroidetes	Bacteroidia	Bacteroidales	Prevotellaceae	Prevotella	EF445214_s	0	0	0	0	0	0	1	0	0	2	0	0	0	0	0	0	0	0	0	0	0	0	0	0	0	0	1	0	111	0	0	0	0	0	0	0	0	0	0	0	0	0
	OTU598	Firmicutes	Clostridia	Clostridiales	Mogibacterium_f	JRNA_g	JRNA_s	0	0	0	0	0	0	0	0	0	0	0	0	0	0	0	0	0	0	0	0	0	0	0	0	0	0	0	0	0	0	0	0	0	0	0	0	0	0	0	0	0	0
	OTU1244	Firmicutes	Negativicutes	Selenomonadales	Selenomonadaceae	Mitsuokella	KI273068_s	0	0	0	0	0	0	7	0	0	0	0	7	11	0	0	0	0	14	0	0	0	0	0	0	1	0	0	0	0	0	0	0	0	0	0	0	7	0	0	0	0	0
	OTU1065	Firmicutes	Bacilli	Lactobacillales	Lactobacillaceae	Lactobacillus	Lactobacillus_fermentum	0	0	0	0	0	0	11	0	0	0	0	0	0	0	0	0	0	0	0	0	0	0	0	0	0	0	0	0	0	0	0	0	69	0	0	0	2	0	0	0	0	0
	OTU1103	Firmicutes	Tissierellia	Tissierellales	Peptoniphilaceae	Murdochiella	EU844467_s	0	0	0	0	0	0	0	0	0	0	0	0	0	0	0	0	0	0	0	0	0	0	130	0	0	0	0	0	0	0	0	0	0	0	0	0	0	0	0	0	0	0
	OTU905	Bacteroidetes	Bacteroidia	Bacteroidales	Prevotellaceae	Prevotella	Prevotella_micans	0	0	0	0	0	0	15	0	0	0	6	0	0	0	0	0	0	0	0	5	0	0	0	0	60	0	0	0	0	0	0	0	0	0	0	0	23	0	0	0	0	0
	OTU751	Bacteroidetes	Bacteroidia	Bacteroidales	Porphyromonadaceae	Porphyromonas	JF178899_s	0	0	0	0	0	0	0	0	0	0	0	0	0	0	0	0	0	0	0	0	0	0	0	0	0	0	0	0	0	0	0	0	0	0	0	0	0	0	0	0	0	0
	OTU845	Firmicutes	Clostridia	Clostridiales	Ruminococcaceae	Pseudoflavonifractor	EU794285_s	0	0	0	0	0	0	0	0	0	0	0	0	0	0	0	0	0	0	0	0	0	0	0	0	0	0	0	0	0	0	73	0	1	0	0	0	0	0	0	0	0	0
	OTU792	Actinobacteria	Acidimicrobiia	Acidimicrobiales	Iamiaceae	Iamiaceae_unclassified	Iamiaceae_unclassified	0	0	0	0	0	0	0	0	0	0	0	0	0	0	0	0	0	0	0	0	0	0	0	0	0	0	0	0	0	0	0	0	70	0	0	0	0	0	0	0	0	0
	OTU976	Bacteroidetes	Bacteroidia	Bacteroidales	EU845084_f	AB494828_g	AB494828_g_unclassified	0	0	0	0	0	0	0	0	8	0	0	0	0	0	0	0	0	0	0	0	0	0	0	0	0	0	0	0	0	0	68	0	0	0	0	0	0	0	0	0	0	0
	OTU330	Actinobacteria	Actinobacteria_c	Bifidobacteriales	Bifidobacteriaceae	Bifidobacterium	Bifidobacterium_pseudolongum	0	0	0	0	0	0	6	0	0	0	0	0	0	0	0	0	0	0	0	0	0	0	0	0	0	0	0	0	0	0	70	0	0	0	0	0	0	0	0	0	0	0
	OTU1273	Bacteroidetes	Bacteroidia	Bacteroidales	EU845084_f	EU845084_g	HQ716619_s	0	0	0	0	0	0	0	0	0	0	0	0	0	0	0	0	0	0	0	0	0	0	0	0	0	0	0	0	0	1	70	0	0	0	0	0	0	0	0	0	0	0
	OTU447	Actinobacteria	Actinobacteria_c	Micrococcales	Dermabacteraceae	Brachybacterium	Brachybacterium_unclassified	0	0	0	0	0	0	0	0	17	0	0	0	0	0	0	0	0	0	0	0	0	0	0	0	0	0	0	0	0	0	0	0	57	0	0	0	0	0	0	0	0	0
	OTU726	Firmicutes	Negativicutes	Selenomonadales	Selenomonadaceae	Selenomonas	FJ773365_s	0	0	0	0	0	0	0	1	0	0	0	0	0	0	0	0	1	0	0	0	0	0	0	0	0	0	0	1	0	0	0	0	0	0	0	0	0	0	0	0	0	0
	OTU877	Firmicutes	Clostridia	Clostridiales	Ruminococcaceae	Eubacterium_g23	AM183112_s	0	0	0	0	0	0	0	0	0	0	0	0	0	0	0	0	0	0	0	0	0	0	0	0	0	0	0	0	0	0	69	0	0	0	0	1	0	0	0	0	0	0
	OTU454	Bacteroidetes	Bacteroidia	Bacteroidales	Prevotellaceae	CF231_g	CF231_g_unclassified	0	0	0	0	0	0	0	0	0	0	0	0	0	0	0	0	0	0	0	0	0	0	0	0	0	0	0	0	0	0	25	0	42	0	0	0	0	0	0	0	0	0
	OTU1871	Proteobacteria	Gammaproteobacteria	Aeromonadales	Aeromonadaceae	Aeromonas	Aeromonas_unclassified	0	0	0	0	0	0	0	0	0	0	0	0	0	0	0	0	0	0	0	0	0	0	0	0	0	0	0	0	0	0	0	0	65	0	0	0	0	0	0	0	0	0
	OTU163	Proteobacteria	Alphaproteobacteria	Sphingomonadales	Sphingomonadaceae	Novosphingobium	Novosphingobium_resinovorum	0	0	0	0	0	0	0	0	0	0	0	0	0	0	0	0	0	2	0	0	0	0	0	0	0	0	0	0	0	0	0	0	0	0	0	0	0	0	0	0	0	58
	OTU1291	Firmicutes	Clostridia	Clostridiales	Ruminococcaceae	Ruminococcus	GU303505_s	0	0	0	0	0	0	0	0	0	0	0	0	0	0	0	0	0	0	0	0	0	0	0	0	0	0	0	0	0	0	0	0	64	0	0	0	0	0	0	0	0	0
	OTU284	Bacteroidetes	Bacteroidia	Bacteroidales	Prevotellaceae	Prevotella	Prevotella_unclassified	0	0	0	0	0	0	2	0	1	1	0	0	1	0	0	0	0	0	0	0	0	0	0	0	0	0	1	3	45	5	22	0	3	0	0	1	0	0	0	0	0	0
	OTU353	Bacteroidetes	Bacteroidia	Bacteroidales	Prevotellaceae	Prevotella	Prevotella_unclassified	1	0	0	1	0	0	0	0	0	0	0	0	0	0	0	0	0	0	0	0	0	0	0	0	0	0	0	0	92	1	0	0	0	0	0	0	0	0	0	0	0	0
	OTU1234	Actinobacteria	Coriobacteriia	Coriobacteriales	Coriobacteriaceae	Coriobacteriaceae_unclassified	Coriobacteriaceae_unclassified	0	0	0	0	0	0	1	0	0	0	0	0	0	0	0	0	0	0	0	0	0	0	0	0	0	0	0	0	0	0	0	0	61	0	0	0	0	0	0	0	0	0
	OTU575	Firmicutes	Clostridia	Clostridiales	Acidaminobacter_f	Fusibacter	Fusibacter_unclassified	0	0	0	0	0	0	0	0	0	0	0	0	0	0	0	0	0	0	0	0	0	0	0	0	0	0	0	0	0	0	0	0	61	0	0	0	0	0	0	0	0	0
	OTU713	Bacteroidetes	Bacteroidia	Bacteroidales	Prevotellaceae	Prevotella	Prevotella_saccharolytica	0	0	0	0	0	0	8	0	0	0	0	0	28	0	0	0	0	1	0	10	0	0	0	0	0	0	0	0	0	0	0	0	0	0	0	0	0	0	0	0	0	0
	OTU945	Firmicutes	Clostridia	Clostridiales	Ruminococcaceae	FJ951890_g	FJ951890_g_unclassified	0	0	0	0	0	0	0	0	0	0	0	0	0	0	0	0	0	0	0	0	0	0	0	0	0	0	0	0	0	0	64	0	0	0	0	0	0	0	0	0	0	0
	OTU689	Bacteroidetes	Bacteroidia	Bacteroidales	EU845084_f	EF603735_g	EU794093_s	0	0	0	0	0	0	0	0	0	0	0	0	0	0	0	0	0	0	0	0	0	0	0	0	0	0	0	0	0	0	10	0	51	0	0	0	0	0	0	0	0	0
	OTU500	Verrucomicrobia	Verrucomicrobiae	Verrucomicrobiales	Akkermansiaceae	HM630201_g	HM630201_g_unclassified	0	0	0	0	0	0	0	0	0	0	6	0	0	0	0	0	0	0	0	0	0	0	0	0	0	0	0	0	0	0	0	0	55	0	0	0	0	0	0	0	0	0
	OTU300	Proteobacteria	Gammaproteobacteria	Aeromonadales	Succinivibrionaceae	AB185751_g	AB185751_s	0	0	0	0	0	0	8	0	0	5	0	0	0	0	0	0	0	0	0	0	0	0	0	0	0	0	0	0	0	0	50	0	0	0	0	0	0	0	0	0	0	0
	OTU1449	Armatimonadetes	AB374370_c	AB374370_o	AB374370_f	AB374370_f_unclassified	AB374370_f_unclassified	0	0	0	0	0	0	0	0	0	0	0	0	0	0	0	0	0	0	0	0	0	0	0	0	0	0	0	0	0	0	0	0	0	52	0	0	0	0	0	0	0	0
	OTU645	Fusobacteria	Fusobacteria_c	Fusobacteriales	Leptotrichiaceae	Leptotrichia	Leptotrichia_unclassified	0	0	1	0	0	0	0	0	0	0	0	1	0	0	0	0	0	0	0	4	0	0	0	0	0	0	0	0	0	0	0	0	0	0	0	1	0	0	0	0	0	0
	OTU1011	Firmicutes	Clostridia	Clostridiales	Christensenellaceae	AB239481_g	EU842440_s	0	0	0	0	0	0	0	0	0	0	0	0	0	0	0	0	0	0	0	0	0	0	0	0	0	0	0	0	76	0	6	0	1	0	0	1	0	0	0	0	0	0
	OTU523	Bacteroidetes	Bacteroidia	Bacteroidales	Prevotellaceae	Prevotella	EU669567_s	0	0	0	0	0	0	0	0	0	0	0	0	0	0	0	0	0	0	0	0	0	0	0	0	0	0	0	0	0	0	0	0	0	0	0	115	0	0	0	0	0	0
	OTU228	Firmicutes	Bacilli	Lactobacillales	Carnobacteriaceae	Jeotgalibaca	Jeotgalibaca_dankookensis	0	7	0	0	0	0	10	0	0	0	0	0	0	0	0	0	0	0	0	0	0	0	0	0	0	0	0	0	0	0	17	0	27	0	0	0	0	0	0	0	0	0
	OTU1255	Bacteroidetes	Bacteroidia	Bacteroidales	Prevotellaceae	Prevotella	FJ470476_s	0	0	0	0	0	0	0	0	0	0	0	1	0	0	0	0	0	0	0	0	0	0	0	0	70	0	0	0	0	0	0	0	0	0	0	0	0	0	0	0	0	0
	OTU318	Firmicutes	Clostridia	Clostridiales	Lachnospiraceae	FJ880395_g	GU303890_s	0	0	0	0	0	0	7	0	0	0	0	0	0	0	0	0	0	0	0	0	0	0	0	0	0	0	2	0	0	0	29	0	23	0	0	1	0	0	0	0	0	0
	OTU358	Bacteroidetes	Bacteroidia	Bacteroidales	Prevotellaceae	Prevotella	GU303562_s	0	3	0	0	0	0	0	0	0	6	0	0	0	0	0	0	0	0	0	0	0	0	0	0	0	0	0	0	0	0	43	1	0	0	0	0	0	0	0	0	0	0
	OTU1025	Firmicutes	Clostridia	Clostridiales	Ruminococcaceae	AB009176_g	AB009176_g_unclassified	0	0	0	0	0	0	0	0	0	0	0	0	0	0	0	0	0	0	0	0	0	0	0	0	0	0	0	0	0	0	28	0	27	0	0	0	0	0	0	0	0	0
	OTU1106	Saccharibacteria_TM7	Saccharimonas_c	Saccharimonas_o	Saccharimonas_f	AF125206_g	AF125206_g_unclassified	0	0	0	0	0	0	0	0	0	0	0	0	0	0	0	0	0	0	0	0	0	0	0	0	0	0	0	0	0	0	0	0	0	0	0	0	0	0	0	0	0	49
	OTU1122	Firmicutes	Clostridia	Clostridiales	Ruminococcaceae	Ruminococcaceae_unclassified	Ruminococcaceae_unclassified	0	0	0	0	0	0	0	0	0	0	0	0	0	0	0	0	0	0	0	0	0	0	0	0	0	0	0	0	0	0	56	0	0	0	0	0	0	0	0	0	0	0
	OTU158	Proteobacteria	Gammaproteobacteria	Oceanospirillales	Alcanivoracaceae	Alcanivorax	Alcanivorax_unclassified	0	5	0	0	0	0	1	0	0	0	0	0	0	0	0	0	0	0	0	0	0	0	0	0	0	0	0	1	0	1	0	0	45	0	0	0	0	0	0	0	0	0
	OTU1121	Firmicutes	Negativicutes	Veillonellales	Veillonellaceae	Dialister	AF287786_s	0	0	0	0	0	1	0	0	0	0	0	0	0	0	0	0	0	0	0	1	0	0	0	0	0	0	0	0	0	0	0	0	0	0	0	0	0	0	0	0	0	0
	OTU653	Bacteroidetes	Bacteroidia	Bacteroidales	Prevotellaceae	Prevotella	AB185797_s	0	0	0	0	0	0	0	0	0	1	0	0	0	0	0	0	0	0	0	0	0	0	0	0	0	0	0	0	0	0	28	0	24	0	0	0	0	0	0	0	0	0
	OTU393	Bacteroidetes	Bacteroidia	Bacteroidales	S24-7_f	DQ824928_g	EU458423_s	0	6	0	0	0	0	0	0	0	0	2	0	0	0	0	0	0	0	0	0	0	0	0	0	0	0	0	0	0	0	0	0	43	0	0	0	0	0	0	0	0	0
	OTU862	Bacteroidetes	Bacteroidia	Bacteroidales	EU845084_f	EU845084_g	EU845084_g_unclassified	0	0	0	0	0	0	0	0	0	0	0	0	0	0	0	0	0	0	0	0	0	0	0	0	0	0	81	0	0	0	0	0	0	0	0	0	0	0	0	0	0	0
	OTU1269	Firmicutes	Clostridia	Clostridiales	Lachnospiraceae	KE159538_g	KE159538_g_unclassified	0	0	0	0	0	0	0	0	0	0	0	0	0	0	0	0	0	0	0	0	0	0	0	0	0	0	0	0	0	0	0	0	0	0	0	0	0	0	0	1	0	0
	OTU508	Synergistetes	Synergistia	Synergistales	Jonquetella_f	Jonquetella	Jonquetella_anthropi	0	0	0	0	0	0	0	0	0	0	0	0	0	0	0	0	0	0	0	0	0	0	0	0	0	0	0	0	0	0	0	0	0	0	0	0	0	0	26	83	0	0
	OTU127	Proteobacteria	Gammaproteobacteria	Oceanospirillales	Halomonadaceae	Halomonas	Halomonas_stevensii	0	5	0	0	0	1	2	0	0	5	2	0	0	0	0	0	1	0	0	0	0	0	0	0	0	0	4	0	0	3	28	5	0	0	0	0	0	0	0	0	0	0
	OTU1084	Bacteroidetes	Bacteroidia	Bacteroidales	Prevotellaceae	Prevotella	Prevotella_loescheii	0	0	0	0	0	0	0	0	0	0	0	0	0	0	0	0	0	0	0	1	0	0	0	0	0	0	0	0	0	0	0	0	0	0	0	0	0	0	79	30	0	0
	OTU1118	Firmicutes	Clostridia	Clostridiales	Lachnospiraceae	Catonella	AF287773_s	0	0	0	0	0	0	0	0	0	0	65	0	0	0	0	1	0	0	0	0	0	6	0	0	0	0	0	0	0	0	0	0	0	0	0	0	0	0	0	0	0	0
	OTU1401	Firmicutes	Clostridia	Clostridiales	Ruminococcaceae	Ruminococcaceae_unclassified	Ruminococcaceae_unclassified	0	0	0	0	0	0	0	0	0	0	0	0	0	0	0	0	0	0	0	0	0	0	0	0	0	0	0	0	0	0	53	0	0	0	0	0	0	0	0	0	0	0
	OTU1387	Firmicutes	Clostridia	Clostridiales	Ruminococcaceae	EU794292_g	AF371735_s	0	0	0	0	0	0	0	0	0	0	0	0	0	0	0	0	0	0	0	0	0	0	0	0	0	0	0	0	0	0	0	0	49	0	0	0	0	0	0	0	0	0
	OTU566	Firmicutes	Clostridia	Clostridiales	Ruminococcaceae	Oscillibacter	Oscillibacter_unclassified	0	0	0	0	0	0	0	0	0	1	0	0	0	0	0	0	0	0	0	0	0	0	0	0	0	0	0	0	0	1	49	0	0	0	0	0	0	0	0	0	0	0
	OTU1361	Firmicutes	Clostridia	Clostridiales	Ruminococcaceae	AB009176_g	AB009176_g_unclassified	0	0	0	0	0	0	0	0	0	0	0	0	0	0	0	0	0	0	0	0	0	0	0	0	0	0	0	0	0	0	51	0	0	0	0	0	0	0	0	0	0	0
	OTU544	Bacteroidetes	Bacteroidia	Bacteroidales	Prevotellaceae	Prevotella	Prevotella_unclassified	0	0	0	0	0	0	4	0	0	0	0	0	0	0	0	0	0	0	0	0	0	0	0	0	0	0	0	0	5	2	35	2	8	0	0	0	0	0	0	0	0	0
	OTU1399	Bacteroidetes	Flavobacteria	Flavobacteriales	Flavobacteriaceae	Bergeyella	AY958777_s	0	0	0	0	0	0	0	0	0	0	0	0	0	0	0	0	0	0	0	0	0	0	0	0	0	0	0	0	0	0	0	0	0	0	0	0	0	0	0	0	0	0
	OTU1191	Proteobacteria	Betaproteobacteria	Burkholderiales	Comamonadaceae	Hydrogenophaga	Hydrogenophaga_unclassified	0	0	0	0	0	0	0	0	0	0	0	0	0	0	0	0	0	0	0	0	0	0	0	0	0	0	0	0	0	0	0	0	4	0	0	0	0	0	0	0	0	0
	OTU1189	Firmicutes	Clostridia	Clostridiales	Mogibacterium_f	Mogibacterium	Mogibacterium_unclassified	0	0	0	0	0	0	0	0	0	0	0	0	0	0	0	0	0	0	0	0	0	0	0	0	0	0	0	0	0	0	50	0	0	0	0	0	0	0	0	0	0	0
	OTU295	Firmicutes	Clostridia	Clostridiales	Ruminococcaceae	Pseudoflavonifractor	Pseudoflavonifractor_unclassified	0	7	0	0	0	1	1	0	0	0	0	0	0	0	0	0	0	0	0	0	0	0	0	0	0	0	0	0	0	0	0	0	38	0	0	0	0	0	0	0	0	0
	OTU962	Firmicutes	Erysipelotrichi	Erysipelotrichales	Erysipelotrichaceae	AB009222_g	AB009222_g_unclassified	0	0	93	0	0	0	0	0	0	0	0	1	0	0	0	0	0	0	0	0	0	0	1	0	0	0	1	0	0	0	0	0	0	0	0	0	0	0	0	0	0	0
	OTU371	Spirochaetes	Spirochaetes_c	Spirochaetales	Spirochaetaceae	Treponema	Treponema_succinifaciens	0	0	0	0	0	0	0	0	0	0	0	0	0	0	0	0	0	0	0	0	0	0	0	0	0	0	7	0	0	0	45	0	0	0	0	0	0	0	0	0	0	0
	OTU384	Firmicutes	Clostridia	Clostridiales	Lachnospiraceae	Blautia	JX096298_s	0	0	0	0	0	0	1	0	0	0	0	0	0	0	0	0	0	0	0	0	0	0	0	0	0	0	0	0	0	0	48	1	0	0	0	0	0	0	0	0	0	0
	OTU323	Firmicutes	Tissierellia	Tissierellales	Peptoniphilaceae	Anaerococcus	Anaerococcus_murdochii	0	0	0	0	1	0	0	0	0	0	0	0	0	0	0	0	0	0	0	0	0	0	0	0	0	0	0	0	0	0	0	0	0	0	0	0	0	56	0	0	0	0
	OTU778	Firmicutes	Clostridia	Clostridiales	Lachnospiraceae	Catonella	JX096343_s	0	0	0	0	0	0	0	0	0	0	0	0	0	0	0	0	0	0	0	0	0	0	0	0	0	0	0	0	0	0	48	0	0	0	0	0	0	0	0	0	0	0
	OTU1159	Firmicutes	Clostridia	Clostridiales	Ruminococcaceae	AY858456_g	EU843411_s	0	0	0	0	0	0	0	0	0	0	0	0	0	0	0	0	0	0	0	0	0	0	0	0	0	0	0	0	0	0	48	0	0	0	0	0	0	0	0	0	0	0
	OTU733	Lentisphaerae	CP010904_c	EF436358_o	EF436358_f	EF436358_g	AF001775_s	0	0	0	0	0	0	0	0	0	0	0	0	0	0	0	0	0	0	0	0	0	0	0	0	0	0	0	0	0	0	48	0	0	0	0	0	0	0	0	0	0	0
	OTU829	Firmicutes	Clostridia	Clostridiales	Ruminococcaceae	Eubacterium_g23	Eubacterium_g23_unclassified	0	0	0	0	0	0	0	0	0	0	0	0	0	0	0	0	0	0	0	0	0	0	0	0	0	0	0	0	0	0	48	0	0	0	0	0	0	0	0	0	0	0
	OTU432	Firmicutes	Bacilli	Bacillales	Staphylococcaceae	Salinicoccus	Salinicoccus_roseus	0	0	0	0	0	0	0	0	8	0	0	0	0	0	0	0	0	0	0	0	0	0	0	0	0	0	0	0	0	0	43	0	0	0	0	0	0	0	0	0	0	0
	OTU1402	Firmicutes	Bacilli	Bacillales	Alicyclobacillaceae	Alicyclobacillus	Alicyclobacillus_unclassified	0	0	0	0	0	0	0	0	0	0	0	0	0	0	0	0	0	0	0	0	0	0	0	0	0	0	0	0	0	0	47	0	0	0	0	0	0	0	0	0	0	0
	OTU1812	Proteobacteria	Alphaproteobacteria	Rhodospirillales	Rhodospirillaceae	EU381783_g	EU381783_g_unclassified	0	0	0	0	0	0	0	0	0	0	0	0	0	0	0	0	0	0	0	0	0	0	0	0	0	0	0	0	0	0	0	0	44	0	0	0	0	0	0	0	0	0
	OTU168	Bacteroidetes	Flavobacteria	Flavobacteriales	Flavobacteriaceae	Capnocytophaga	Capnocytophaga_sputigena	0	0	4	0	0	1	4	0	0	0	2	0	0	0	1	0	0	1	0	3	0	0	0	0	1	0	0	0	0	0	0	0	0	0	0	67	1	0	0	0	0	0
	OTU427	Firmicutes	Clostridia	Clostridiales	Ruminococcaceae	AB264065_g	JX095034_s	0	0	0	0	0	0	1	0	0	0	0	0	0	0	0	0	0	0	0	0	0	0	0	0	0	0	0	0	0	0	46	0	0	0	0	0	0	0	0	0	0	0
	OTU906	Firmicutes	Clostridia	Clostridiales	Ruminococcaceae	Sporobacter	EU459351_s	0	0	0	0	0	0	0	0	0	0	0	0	0	0	0	0	0	0	0	0	0	0	0	0	0	0	0	0	0	0	46	0	0	0	0	0	0	0	0	0	0	0
	OTU1743	Actinobacteria	Actinobacteria_c	Bifidobacteriales	Bifidobacteriaceae	Bifidobacterium	Bifidobacterium_merycicum	0	0	0	0	1	0	0	0	7	0	0	0	0	0	0	0	0	0	0	0	0	0	0	0	0	0	0	0	0	0	0	0	1	0	0	1	0	0	1	52	0	0
	OTU313	Proteobacteria	Gammaproteobacteria	Aeromonadales	Succinivibrionaceae	Ruminobacter	AFAK_s	0	0	0	0	0	0	6	0	8	0	1	0	0	0	0	0	0	0	0	0	0	0	0	0	0	0	0	2	0	0	31	2	5	0	0	0	0	0	0	0	0	0
	OTU695	Proteobacteria	Gammaproteobacteria	Pseudomonadales	Pseudomonadaceae	Pseudomonas	Pseudomonas_unclassified	0	0	0	0	0	0	0	0	0	0	0	0	0	0	0	0	0	0	0	0	0	0	0	0	0	0	0	0	0	0	0	0	0	0	0	0	0	0	0	0	0	0
	OTU1772	Bacteroidetes	Bacteroidia	Bacteroidales	RF16_f	GU303877_g	GU303877_g_unclassified	0	0	0	1	0	0	0	0	0	3	0	0	0	0	0	0	0	0	0	0	0	0	0	0	0	0	4	0	0	0	0	1	33	0	0	0	0	0	0	0	0	0
	OTU650	Bacteroidetes	Bacteroidia	Bacteroidales	EU845084_f	GU302773_g	DQ394615_s	0	0	0	0	0	0	0	0	0	0	0	0	0	0	0	0	0	0	0	0	0	0	0	0	0	0	0	0	0	0	45	0	0	0	0	0	0	0	0	0	0	0
	OTU1003	Firmicutes	Negativicutes	Selenomonadales	Selenomonadaceae	Anaerovibrio	Anaerovibrio_lipolyticus	0	0	0	0	0	0	0	0	0	0	0	0	0	0	0	0	0	0	0	0	0	0	0	0	0	0	0	0	0	0	45	0	0	0	0	0	0	0	0	0	0	0
	OTU1048	Bacteroidetes	Bacteroidia	Bacteroidales	Prevotellaceae	Prevotella	JXQJ_s	0	0	0	0	0	0	0	0	0	2	0	0	0	0	0	0	0	0	0	0	0	0	0	0	0	0	0	0	0	0	27	0	14	0	0	0	0	0	0	0	0	0
	OTU1093	Tenericutes	Mollicutes	GU196243_o	FJ367735_f	EF586032_g	HE681226_s	0	0	13	0	0	0	1	0	0	0	0	0	0	0	0	0	0	17	0	0	0	0	0	0	0	0	6	0	0	0	0	1	0	0	0	28	0	0	0	6	0	0
	OTU1227	Proteobacteria	Betaproteobacteria	Burkholderiales	Sutterellaceae	Parasutterella	Parasutterella_unclassified	0	0	0	0	0	0	0	0	9	0	0	0	0	0	0	0	0	0	0	0	0	0	0	0	0	0	0	0	0	0	37	2	0	0	0	0	0	0	0	0	0	0
	OTU1296	Firmicutes	Clostridia	Clostridiales	Mogibacterium_f	EU844456_g	EU844456_g_unclassified	0	0	0	0	0	0	0	0	0	0	0	0	0	0	0	0	0	0	0	0	0	0	0	0	0	0	0	0	0	0	43	0	0	0	0	0	0	0	0	0	0	0
	OTU1768	Actinobacteria	Actinobacteria_c	Kineosporiales	Kineosporiaceae	Aquipuribacter	Aquipuribacter_hungaricus	0	0	0	0	0	0	0	0	0	0	0	0	0	0	0	0	0	0	0	27	0	0	0	0	0	0	0	0	0	0	0	0	0	0	0	0	0	0	0	0	0	0
	OTU637	Proteobacteria	Gammaproteobacteria	Aeromonadales	Succinivibrionaceae	Succinivibrio	EU794280_s	0	5	0	0	0	0	0	0	0	0	0	0	0	0	0	0	0	0	0	0	0	0	0	0	0	0	0	0	0	0	36	1	0	0	0	0	0	0	0	0	0	0
	OTU565	Bacteroidetes	Bacteroidia	Bacteroidales	Prevotellaceae	CF231_g	EF445281_s	0	0	0	0	0	0	3	0	1	0	3	0	0	0	0	0	0	0	0	0	0	0	0	0	0	0	0	0	0	1	38	0	0	0	0	0	0	0	0	0	0	0
	OTU264	Firmicutes	Clostridia	Clostridiales	Ruminococcaceae	Eubacterium_g23	JX095622_s	0	0	0	0	0	0	4	0	0	0	0	0	0	0	0	0	0	0	0	0	0	0	0	0	0	0	0	0	0	0	0	0	39	0	0	0	0	0	0	0	0	0
	OTU1326	Proteobacteria	Alphaproteobacteria	Rhodospirillales	Rhodospirillaceae	LARJ_g	LARJ_g_unclassified	0	0	0	0	0	0	0	0	0	0	0	0	0	0	0	0	0	0	0	0	0	0	0	0	0	0	0	0	0	0	42	0	0	0	0	0	0	0	0	0	0	0
	OTU281	Bacteroidetes	Cytophagia	Cytophagales	Cyclobacteriaceae	Cecembia	Cecembia_lonarensis	0	0	0	0	0	0	0	0	0	0	0	0	0	0	0	0	0	0	0	0	0	0	0	0	0	0	0	0	0	0	42	0	0	0	0	0	0	0	0	0	0	0
	OTU1077	Proteobacteria	Betaproteobacteria	Neisseriales	Neisseriaceae	FM873692_g	FM873692_s	0	0	0	0	0	0	0	0	0	0	0	0	0	0	0	0	0	0	0	0	8	0	0	0	0	0	0	0	0	0	0	0	0	0	0	0	0	0	0	0	0	0
	OTU467	Bacteroidetes	Bacteroidia	Bacteroidales	Prevotellaceae	Prevotella	GU302710_s	0	0	0	0	0	0	0	0	0	0	0	0	0	0	0	0	0	0	0	0	0	0	0	0	0	0	0	0	0	0	25	1	15	0	0	0	0	0	0	0	0	0
	OTU1777	Proteobacteria	Betaproteobacteria	Burkholderiales	Comamonadaceae	Pelomonas	Pelomonas_unclassified	0	0	0	0	0	0	0	0	0	0	0	0	0	0	0	0	0	0	0	0	0	0	0	0	0	0	0	0	0	0	0	0	0	0	0	0	0	0	0	0	0	36
	OTU409	Bacteroidetes	Bacteroidia	Bacteroidales	S24-7_f	EF406773_g	EU773369_s	0	0	0	0	0	1	6	0	0	0	0	0	0	0	0	0	0	0	0	0	0	0	0	0	0	0	0	0	0	2	0	0	35	0	0	0	0	0	0	0	0	0
	OTU1115	Firmicutes	Clostridia	Clostridiales	Ruminococcaceae	EU794101_g	EU794101_s	0	0	0	0	0	0	0	0	0	0	0	0	0	0	0	0	0	0	0	0	0	0	0	0	0	0	0	0	0	0	41	0	0	0	0	0	0	0	0	0	0	0
	OTU1423	Actinobacteria	Coriobacteriia	Coriobacteriales	Coriobacteriaceae	Coriobacteriaceae_unclassified	Coriobacteriaceae_unclassified	0	0	0	0	0	0	0	0	0	0	0	0	0	0	0	0	0	0	0	0	0	0	0	0	0	0	0	0	0	0	41	0	0	0	0	0	0	0	0	0	0	0
	OTU1492	Firmicutes	Clostridia	Clostridiales	Ruminococcaceae	AB009176_g	JX095299_s	0	0	0	0	0	0	0	0	0	0	0	0	0	0	0	0	0	0	0	0	0	0	0	0	0	0	0	0	0	0	41	0	0	0	0	0	0	0	0	0	0	0
	OTU327	Lentisphaerae	CP010904_c	EF436358_o	EF436358_f	EF436358_g	JX096248_s	0	0	0	0	0	0	0	0	15	0	0	0	0	0	0	0	0	0	0	0	0	0	0	0	0	0	0	0	0	0	0	0	30	0	0	0	0	0	0	0	0	0
	OTU960	Bacteroidetes	Bacteroidia	Bacteroidales	Prevotellaceae	Prevotella	HQ716707_s	0	0	0	0	0	0	1	0	0	0	0	0	0	0	0	0	0	0	0	0	0	0	0	0	0	0	0	0	61	0	0	0	0	0	0	0	0	0	0	0	0	0
	OTU60	Actinobacteria	Actinobacteria_c	Corynebacteriales	Corynebacteriaceae	Corynebacterium	Corynebacterium_unclassified	0	0	0	0	0	0	0	0	0	25	0	0	0	0	0	0	0	0	0	0	0	0	0	0	0	0	0	0	1	0	0	0	0	0	0	0	0	0	0	0	0	0
	OTU1560	Bacteroidetes	Bacteroidia	Bacteroidales	EU845084_f	HM008751_g	HM008751_g_unclassified	0	0	0	0	0	0	0	0	0	0	0	0	0	0	0	0	0	0	0	0	0	0	0	0	0	0	0	0	0	0	40	0	0	0	0	0	0	0	0	0	0	0
	OTU1298	Firmicutes	Clostridia	Clostridiales	Ruminococcaceae	Eubacterium_g23	EU772240_s	0	0	0	0	0	0	0	0	0	0	0	0	0	0	0	0	0	0	0	0	0	0	0	0	0	0	0	0	0	0	40	0	0	0	0	0	0	0	0	0	0	0
	OTU220	Proteobacteria	Epsilonproteobacteria	Campylobacterales	Campylobacteraceae	Arcobacter	Arcobacter_unclassified	0	0	0	0	0	0	0	0	0	0	0	0	0	0	0	0	0	0	0	0	0	0	0	0	0	0	0	0	0	0	40	0	0	0	0	0	0	0	0	0	0	0
	OTU1124	Firmicutes	Bacilli	Lactobacillales	Lactobacillaceae	Lactobacillus	Lactobacillus_delbrueckii	0	0	0	13	0	0	0	0	0	0	0	0	0	0	0	0	11	0	0	0	0	0	1	0	0	0	0	0	0	0	0	0	0	0	0	0	3	0	0	0	0	0
	OTU1200	Firmicutes	Clostridia	Clostridiales	Ruminococcaceae	AB009176_g	DQ801064_s	0	0	0	0	0	0	0	0	0	0	0	0	0	0	0	0	0	0	0	0	0	0	0	0	0	0	0	0	0	0	0	0	37	0	0	0	0	0	0	0	0	0
	OTU433	Firmicutes	Erysipelotrichi	Erysipelotrichales	Erysipelotrichaceae	AB009222_g	AB009222_g_unclassified	0	0	0	0	0	0	0	0	0	0	0	0	0	0	0	0	0	0	0	0	0	0	0	0	0	0	0	0	0	0	0	0	37	0	0	0	0	0	0	0	0	0
	OTU626	Fibrobacteres	Fibrobacteria	Fibrobacterales	Fibrobacteraceae	Fibrobacter	GU999989_s	0	4	0	0	0	0	0	0	51	0	2	0	0	0	0	0	0	0	0	0	0	0	0	0	0	0	1	0	0	0	0	0	0	0	0	0	0	0	0	0	0	0
	OTU767	Firmicutes	Clostridia	Clostridiales	Lachnospiraceae	AY305316_g	AY305316_g_unclassified	0	0	0	0	0	0	0	0	0	1	0	0	0	0	0	0	0	0	0	0	0	0	0	0	0	0	0	0	0	0	36	0	0	0	0	0	0	0	0	0	0	0
	OTU126	Firmicutes	Bacilli	Bacillales	Bacillaceae	Anoxybacillus	Anoxybacillus_unclassified	0	0	0	0	0	0	1	0	0	0	0	0	0	0	0	0	0	0	0	0	0	0	0	0	0	0	0	0	0	0	0	0	32	0	0	0	0	0	8	0	0	0
	OTU690	Firmicutes	Clostridia	Clostridiales	Ruminococcaceae	AB009176_g	AB009176_g_unclassified	0	0	0	0	0	0	1	0	0	0	0	0	0	0	0	0	0	0	0	0	0	0	0	0	0	0	0	0	0	0	37	0	0	0	0	0	0	0	0	0	0	0
	OTU337	Bacteroidetes	Bacteroidia	Bacteroidales	Rikenellaceae	Alistipes	JX095568_s	0	0	0	0	0	1	0	0	0	0	0	0	0	0	0	0	0	0	0	0	0	0	0	0	0	0	2	0	0	0	4	4	28	0	0	0	0	0	0	0	0	0
	OTU386	Firmicutes	Clostridia	Clostridiales	Christensenellaceae	Christensenella	Christensenella_unclassified	0	0	0	0	0	0	0	0	0	0	0	0	0	0	0	0	0	0	0	0	0	0	0	0	0	0	0	0	0	0	0	0	35	0	0	0	0	0	0	0	0	0
	OTU1582	Actinobacteria	Thermoleophilia	Thermoleophilales	Thermoleophilaceae	EU289467_g	EU133100_s	0	0	0	0	0	0	0	0	0	0	0	0	0	0	0	0	0	0	0	0	0	0	0	0	0	0	0	0	0	0	0	0	0	33	0	0	0	0	0	0	0	0
	OTU244	Proteobacteria	Gammaproteobacteria	Pseudomonadales	Moraxellaceae	Acinetobacter	Acinetobacter_ursingii	0	0	0	0	0	0	0	0	0	0	0	0	0	0	0	0	0	0	0	0	0	0	0	0	0	0	0	0	0	0	0	0	0	0	0	73	0	0	0	0	0	0
	OTU541	Bacteroidetes	Bacteroidia	Bacteroidales	Porphyromonadaceae	Parabacteroides	Parabacteroides_unclassified	0	2	0	0	0	0	0	0	0	0	0	0	0	0	0	0	0	0	0	0	0	0	0	0	0	0	0	0	0	0	26	3	6	0	0	0	0	0	0	0	0	0
	OTU552	Bacteroidetes	Bacteroidia	Bacteroidales	EU845084_f	AB494828_g	EU462269_s	3	0	0	0	0	0	0	0	0	0	0	0	0	0	0	0	0	0	0	0	0	0	0	0	0	0	0	0	0	0	33	0	0	0	0	0	0	0	0	0	0	0
	OTU1691	Lentisphaerae	Lentisphaeria	Victivallales	Victivallaceae	Victivallis	FJ394915_s	0	0	0	0	0	0	0	0	0	0	0	0	0	0	0	0	0	0	0	0	0	0	0	0	0	0	0	0	0	0	0	0	34	0	0	0	0	0	0	0	0	0
	OTU1704	Firmicutes	Clostridia	Clostridiales	Ruminococcaceae	Oscillibacter	Oscillibacter_unclassified	0	0	0	0	0	0	0	0	0	0	0	0	0	0	0	0	0	0	0	0	0	0	0	0	0	0	0	0	0	0	0	0	34	0	0	0	0	0	0	0	0	0
	OTU781	Bacteroidetes	Bacteroidia	Bacteroidales	S24-7_f	JX096203_g	JX096203_s	1	0	0	0	0	0	0	0	0	0	0	0	0	0	0	0	0	0	0	0	0	0	0	0	0	0	0	0	0	0	32	0	2	0	0	0	0	0	0	0	0	0
	OTU1453	Bacteroidetes	Bacteroidia	Bacteroidales	S24-7_f	DQ824928_g	EU458423_s	0	0	0	0	0	0	0	0	0	0	0	0	0	0	0	0	0	0	0	0	0	0	0	0	0	0	0	0	0	0	35	0	0	0	0	0	0	0	0	0	0	0
	OTU283	Actinobacteria	Actinobacteria_c	Corynebacteriales	Corynebacteriaceae	Corynebacterium	Corynebacterium_marinum	0	0	2	0	0	1	0	0	0	0	0	0	0	0	0	0	0	0	0	0	0	0	0	0	0	0	0	0	0	1	30	2	0	0	0	0	0	0	0	0	0	0
	OTU1345	Firmicutes	Clostridia	Clostridiales	Ruminococcaceae	Eubacterium_g23	JQ191123_s	0	0	0	0	0	0	0	0	0	0	0	0	0	0	0	0	0	0	0	0	0	0	0	0	0	0	0	0	0	0	34	0	0	0	0	0	0	0	0	0	0	0
	OTU450	Firmicutes	Bacilli	Lactobacillales	Lactobacillales_unclassified	Lactobacillales_unclassified	Lactobacillales_unclassified	0	0	0	0	0	0	0	0	0	0	0	0	0	0	0	0	0	0	0	0	0	0	0	0	0	0	0	0	0	0	34	0	0	0	0	0	0	0	0	0	0	0
	OTU478	Bacteroidetes	Bacteroidia	Bacteroidales	Prevotellaceae	HQ716072_g	EU460119_s	0	0	0	0	0	0	0	0	0	0	0	0	0	0	0	0	0	0	0	0	0	0	0	0	0	0	0	0	0	0	34	0	0	0	0	0	0	0	0	0	0	0
	OTU987	Firmicutes	Negativicutes	Acidaminococcales	Acidaminococcaceae	Acidaminococcus	Acidaminococcus_intestini	0	0	0	0	0	3	0	0	0	0	42	0	0	0	0	0	0	0	0	0	0	0	0	0	0	0	0	0	0	0	0	0	0	0	0	0	0	0	0	0	0	0
	OTU549	Actinobacteria	Actinobacteria_c	Corynebacteriales	Corynebacteriaceae	Corynebacterium	Corynebacterium_pyruviciproducens	0	0	0	0	0	0	0	0	0	0	0	0	0	0	0	0	0	0	0	0	0	0	0	0	0	0	0	0	0	0	0	0	0	0	3	0	0	0	0	0	0	0
	OTU762	Firmicutes	Clostridia	Clostridiales	Lachnospiraceae	DQ057459_g	FJ681000_s	0	0	0	0	0	0	1	0	0	0	0	0	0	0	0	0	0	0	0	0	0	0	0	0	0	0	0	0	0	0	0	0	31	0	0	0	0	0	0	0	0	0
	OTU667	Firmicutes	Clostridia	Thermoanaerobacterales	Symbiobacteriaceae	Symbiobacterium	Symbiobacterium_unclassified	0	0	0	0	0	0	0	0	0	0	0	0	0	0	0	0	0	0	0	0	0	0	0	0	0	0	0	0	0	0	33	0	0	0	0	0	0	0	0	0	0	0
	OTU493	Proteobacteria	Gammaproteobacteria	Aeromonadales	Succinivibrionaceae	Ruminobacter	FJ681809_s	0	0	0	0	0	0	4	0	0	0	0	0	0	0	0	0	0	0	0	0	0	0	0	0	0	0	0	0	0	0	32	0	0	0	0	0	0	0	0	0	0	0
	OTU939	Actinobacteria	Actinobacteria_c	Glycomycetales	Glycomycetaceae	Stackebrandtia	Stackebrandtia_unclassified	0	0	0	0	0	0	0	0	0	0	0	0	0	0	0	0	0	0	0	0	0	0	0	0	0	0	0	0	0	0	0	0	30	0	0	0	0	0	0	0	0	0
	OTU1910	Acidobacteria	CP015136_c	CP015136_o	CP015136_f	Z95727_g	Z95727_g_unclassified	0	0	0	0	0	0	0	0	0	0	0	0	0	0	0	0	0	0	0	0	0	0	0	0	0	0	0	0	0	0	0	0	0	29	0	0	0	0	0	0	0	0
	OTU534	Firmicutes	Clostridia	Clostridiales	Ruminococcaceae	AB009176_g	EU794165_s	0	0	0	0	0	0	0	0	0	0	0	0	0	0	0	0	0	0	0	0	0	0	0	0	0	0	0	0	0	0	32	0	0	0	0	0	0	0	0	0	0	0
	OTU898	Firmicutes	Clostridia	Clostridiales	Ruminococcaceae	JN713389_g	JN713389_g_unclassified	0	0	0	0	0	0	0	0	0	0	0	0	0	0	0	0	0	0	0	0	0	0	0	0	0	0	0	0	0	0	32	0	0	0	0	0	0	0	0	0	0	0
	OTU876	Firmicutes	Clostridia	Clostridiales	Ruminococcaceae	Oscillibacter	FJ681249_s	0	0	0	0	0	0	0	0	0	0	0	0	0	0	0	0	0	0	0	0	0	0	0	0	0	0	0	0	0	0	0	0	30	0	0	0	0	0	0	0	0	0
	OTU1141	Bacteroidetes	Bacteroidia	Bacteroidales	Prevotellaceae	Prevotella	AB501165_s	0	0	0	0	0	0	2	0	0	0	0	0	0	0	0	0	0	0	0	0	0	0	0	0	0	0	0	0	0	0	10	0	20	0	0	0	0	0	0	0	0	0
	OTU568	Spirochaetes	Spirochaetes_c	Spirochaetales	Spirochaetaceae	Treponema	Treponema_unclassified	0	8	0	0	0	0	0	0	5	0	0	0	0	0	0	0	0	0	0	0	0	0	0	0	0	0	0	0	0	0	18	0	0	0	0	0	0	0	0	0	0	0
	OTU1459	Firmicutes	Erysipelotrichi	Erysipelotrichales	Erysipelotrichaceae	AB009222_g	EF445265_s	1	0	0	0	0	1	0	0	0	0	0	0	0	0	0	0	0	0	0	0	0	0	0	0	0	0	0	0	0	1	0	0	27	0	0	0	0	0	0	0	0	0
	OTU2026	Proteobacteria	Gammaproteobacteria	Pseudomonadales	Moraxellaceae	Acinetobacter	Acinetobacter_schindleri	0	0	0	0	0	0	0	0	0	1	0	0	0	0	0	0	0	0	0	0	0	0	0	0	0	0	1	0	0	0	18	0	10	0	0	0	0	0	0	0	0	0
	OTU841	Bacteroidetes	Bacteroidia	Bacteroidales	Bacteroidaceae	5-7N15_g	EU460992_s	0	0	0	0	0	0	0	0	0	3	0	0	0	0	0	0	0	0	0	0	0	0	0	0	0	0	0	0	0	0	26	0	0	0	0	0	0	0	0	0	0	0
	OTU718	Bacteroidetes	Bacteroidia	Bacteroidales	Prevotellaceae	Alloprevotella	AY349402_s	0	0	0	0	0	0	38	0	0	0	0	0	0	0	0	0	0	0	0	0	0	0	0	0	0	0	0	0	0	0	0	0	0	0	0	0	0	0	0	0	0	0
	OTU1801	Bacteroidetes	Bacteroidia	Bacteroidales	S24-7_f	S24-7_f_unclassified	S24-7_f_unclassified	0	0	0	0	0	0	0	0	0	0	0	0	0	0	0	0	0	0	0	0	0	0	0	0	0	0	0	0	0	0	30	0	0	0	0	0	0	0	0	0	0	0
	OTU711	Proteobacteria	Deltaproteobacteria	Desulfovibrionales	Desulfovibrionaceae	DQ815907_g	GQ448548_s	0	0	0	0	0	0	0	0	0	0	0	0	0	0	0	0	0	0	0	0	0	0	0	0	0	0	0	0	0	0	30	0	0	0	0	0	0	0	0	0	0	0
	OTU1053	Bacteroidetes	Bacteroidia	Bacteroidales	RF16_f	GU303877_g	GU303877_s	0	0	0	0	0	0	0	0	0	0	0	0	0	0	0	0	0	0	0	0	0	0	0	0	0	0	0	0	0	0	0	0	28	0	0	0	0	0	0	0	0	0
	OTU716	Spirochaetes	Spirochaetes_c	Spirochaetales	Spirochaetaceae	Treponema	Treponema_unclassified	0	0	0	0	0	0	0	0	0	0	0	8	0	0	0	0	0	0	0	15	0	0	0	0	0	0	0	0	0	0	0	0	0	0	0	0	0	0	0	0	0	0
	OTU659	Bacteroidetes	Bacteroidia	Bacteroidales	Prevotellaceae	Prevotella	Prevotella_unclassified	0	1	0	0	0	0	0	0	6	0	0	0	0	0	0	0	0	0	0	0	0	0	0	0	0	0	0	0	0	0	24	0	0	0	0	0	0	0	0	0	0	0
	OTU1349	Saccharibacteria_TM7	Saccharimonas_c	Saccharimonas_o	Saccharimonas_f	AJ400239_g	AF385506_s	0	0	0	0	0	0	2	0	0	0	10	5	0	0	4	0	0	0	0	2	0	0	0	0	0	0	0	0	0	1	0	0	0	0	0	0	0	0	0	0	0	0
	OTU1196	Firmicutes	Bacilli	Lactobacillales	Lactobacillaceae	Lactobacillus	Lactobacillus_coleohominis	0	0	0	0	0	0	106	0	0	0	0	0	0	0	0	0	1	0	0	0	0	0	4	0	0	0	0	0	0	0	0	0	0	0	0	0	0	0	0	0	0	0
	OTU1294	Firmicutes	Clostridia	Clostridiales	Mogibacterium_f	Mogibacterium	JQ083424_s	0	0	0	0	0	0	0	0	0	0	0	0	0	0	0	0	0	0	0	0	0	0	0	0	0	0	0	0	0	0	28	0	0	0	0	0	0	0	0	0	0	0
	OTU312	Firmicutes	Bacilli	Lactobacillales	Carnobacteriaceae	Desemzia	Desemzia_incerta	0	0	0	0	0	0	0	0	0	0	0	0	0	0	0	0	0	0	0	0	0	0	0	0	0	0	0	0	0	0	13	0	14	0	0	0	0	0	0	0	0	0
	OTU813	Firmicutes	Bacilli	Bacillales	Bacillaceae	Bacillus	JH792182_s	0	0	0	0	0	0	0	0	0	0	0	0	0	0	0	0	0	0	0	0	0	0	0	0	0	0	0	0	0	0	0	0	26	0	0	0	0	0	0	0	0	0
	OTU1051	Firmicutes	Negativicutes	Selenomonadales	Selenomonadaceae	Mitsuokella	AB506299_s	0	0	0	0	0	0	0	0	0	0	0	0	0	0	0	0	0	0	0	0	0	0	0	0	0	0	0	0	0	0	27	0	0	0	0	0	0	0	1	0	0	0
	OTU1559	Peregrinibacteria	Peribacteria	ASND_o	ASND_f	ASND_g	ASND_g_unclassified	0	0	0	0	0	0	0	0	0	0	0	0	0	0	0	0	0	0	0	0	0	0	0	0	0	0	0	0	0	0	27	0	0	0	0	0	0	0	0	0	0	0
	OTU621	Firmicutes	Clostridia	Clostridiales	Lachnospiraceae	Coprococcus_g2	EU774964_s	0	0	0	0	0	0	0	0	0	0	0	0	0	0	0	0	0	0	0	0	0	0	0	0	0	0	0	0	0	0	27	0	0	0	0	0	0	0	0	0	0	0
	OTU1411	Firmicutes	Clostridia	Clostridiales	Ruminococcaceae	AB009176_g	AB009176_g_unclassified	0	0	0	0	0	0	0	0	0	0	0	0	0	0	0	0	0	0	0	0	0	0	0	0	0	0	0	0	0	0	27	0	0	0	0	0	0	0	0	0	0	0
	OTU1099	Spirochaetes	Spirochaetes_c	Spirochaetales	Spirochaetaceae	Treponema	Treponema_unclassified	0	0	0	0	0	0	0	0	0	0	0	0	0	0	0	0	0	0	0	0	0	0	0	0	0	0	0	0	0	0	27	0	0	0	0	0	0	0	0	0	0	0
	OTU470	Firmicutes	Bacilli	Lactobacillales	Carnobacteriaceae	Atopostipes	HE576062_s	0	0	0	0	0	0	4	0	4	0	0	0	0	0	0	0	0	0	0	0	0	0	0	0	0	0	0	0	0	0	23	1	0	0	0	0	0	0	0	0	0	0
	OTU1918	Bacteroidetes	Bacteroidia	Bacteroidales	S24-7_f	S24-7_f_unclassified	S24-7_f_unclassified	0	0	0	0	0	0	0	0	0	0	0	0	0	0	0	0	0	0	0	0	0	0	0	0	0	0	0	0	0	0	0	0	25	0	0	0	0	0	0	0	0	0
	OTU183	Bacteroidetes	Flavobacteria	Flavobacteriales	Flavobacteriaceae	Chryseobacterium	Chryseobacterium_hagamense	0	0	0	0	0	0	0	0	0	0	0	0	0	0	0	0	0	0	0	0	0	0	0	0	0	0	0	0	0	0	25	0	0	0	0	0	0	0	0	0	0	0
	OTU896	Bacteroidetes	Bacteroidia	Bacteroidales	Prevotellaceae	Prevotella	GU303916_s	0	0	0	0	0	0	0	0	0	0	0	0	0	0	0	0	0	0	0	0	0	0	0	0	0	0	1	0	0	0	23	0	2	0	0	0	0	0	0	0	0	0
	OTU265	Actinobacteria	Actinobacteria_c	Micrococcales	Microbacteriaceae	Microbacteriaceae_unclassified	Microbacteriaceae_unclassified	0	0	0	0	0	0	0	0	0	0	0	0	0	0	0	0	0	0	0	0	0	0	0	1	0	0	0	0	0	0	0	0	0	0	0	0	0	0	0	0	0	0
	OTU1389	Bacteroidetes	Bacteroidia	Bacteroidales	Prevotellaceae	Prevotella	Prevotella_marshii	0	0	0	0	0	0	29	0	0	0	5	2	0	0	0	0	0	0	0	4	0	0	0	0	9	0	0	0	0	0	0	0	0	0	0	0	0	0	0	0	0	0
	OTU306	Firmicutes	Bacilli	Lactobacillales	Carnobacteriaceae	FJ825559_g	FJ825559_s	0	0	0	0	0	0	0	0	0	0	0	0	0	0	0	0	0	0	0	0	0	0	0	0	0	0	0	2	0	0	0	0	22	0	0	0	0	0	0	0	0	1
	OTU1536	Firmicutes	Clostridia	Clostridiales	Ruminococcaceae	JN713389_g	JN713389_g_unclassified	0	0	0	0	0	0	0	0	0	0	0	0	0	0	0	0	0	0	0	0	0	0	0	0	0	0	0	0	0	0	25	0	0	0	0	0	0	0	0	0	0	0
	OTU1149	Firmicutes	Clostridia	Clostridiales	Ruminococcaceae	Ruminococcus	EU472230_s	0	0	0	0	0	0	0	0	0	0	0	0	0	0	0	0	0	0	0	0	0	0	0	0	0	0	0	0	0	0	25	0	0	0	0	0	0	0	0	0	0	0
	OTU1762	Proteobacteria	Betaproteobacteria	Nitrosomonadales	Nitrosomonadaceae	Nitrosomonas	Nitrosomonas_unclassified	0	0	0	0	0	0	0	0	0	0	0	0	0	0	0	0	0	0	0	0	0	0	0	0	0	0	0	0	0	0	0	0	23	0	0	0	0	0	0	0	0	0
	OTU418	Firmicutes	Clostridia	Clostridiales	Ruminococcaceae	EF400272_g	DQ116007_s	0	0	0	0	0	0	4	0	0	0	0	0	0	0	0	0	0	0	0	0	0	0	0	0	0	0	2	0	0	0	22	0	0	0	0	0	0	0	0	0	0	0
	OTU1176	Bacteroidetes	Bacteroidia	Bacteroidales	RF16_f	GU303877_g	GU303877_g_unclassified	0	0	0	0	0	0	1	0	0	0	0	0	0	0	0	0	0	0	0	0	0	0	0	0	0	0	0	0	0	0	24	0	0	0	0	0	0	0	0	0	0	0
	OTU1241	Proteobacteria	Deltaproteobacteria	Desulfovibrionales	Desulfovibrionaceae	Desulfovibrio	DQ308592_s	0	0	0	0	0	0	0	0	0	0	0	0	0	0	0	0	0	0	0	0	0	0	0	0	0	0	0	0	0	0	0	0	0	0	0	0	0	0	0	0	0	0
	OTU1567	Bacteroidetes	Bacteroidia	Bacteroidales	Prevotellaceae	Prevotella	Prevotella_unclassified	0	0	0	0	0	0	0	0	0	0	0	0	0	0	0	0	0	0	0	0	0	0	0	0	0	0	0	0	0	0	24	0	0	0	0	0	0	0	0	0	0	0
	OTU1517	Firmicutes	Negativicutes	Veillonellales	Veillonellaceae	Dialister	Allisonella_histaminiformans	0	0	0	0	0	0	0	0	0	0	2	0	0	0	0	0	0	0	0	0	0	0	0	0	0	0	0	0	0	0	0	0	0	0	0	0	0	0	0	0	0	0
	OTU1317	Bacteroidetes	Bacteroidia	Bacteroidales	Bacteroidaceae	EU465631_g	EU465631_s	0	0	0	0	0	0	0	0	0	0	0	0	0	0	0	0	0	0	0	0	0	0	0	0	0	0	0	2	0	0	19	0	3	0	0	0	0	0	0	0	0	0
	OTU777	Actinobacteria	Actinobacteria_c	Propionibacteriales	Nocardioidaceae	Nocardioides	Nocardioides_unclassified	0	0	0	0	0	0	1	0	0	0	0	0	0	0	0	1	0	0	0	0	0	0	0	0	0	0	0	0	0	0	22	0	0	0	0	0	0	0	0	0	0	0
	OTU2023	Firmicutes	Clostridia	Clostridiales	Lachnospiraceae	Shuttleworthia	Shuttleworthia_satelles	0	0	0	3	0	0	1	0	0	0	0	0	0	0	0	0	0	0	0	0	0	0	0	0	0	0	0	0	0	0	0	0	0	4	0	0	0	0	0	0	0	0
	OTU1689	Actinobacteria	Actinobacteria_c	Propionibacteriales	Propionibacteriaceae	Propionibacterium	Propionibacterium_acidifaciens	0	0	0	0	0	0	0	0	0	0	0	0	0	0	0	0	0	0	0	0	0	0	0	0	0	0	0	0	0	0	0	0	0	0	0	0	0	0	53	0	0	0
	OTU1177	Bacteroidetes	Bacteroidia	Bacteroidales	Porphyromonadaceae	Parabacteroides	Parabacteroides_unclassified	0	0	0	0	0	0	0	0	0	0	0	0	0	0	0	0	0	0	0	0	0	0	0	0	0	0	0	0	0	0	0	0	21	0	0	0	0	0	0	0	0	0
	OTU408	Firmicutes	Clostridia	Clostridiales	Mogibacterium_f	EF604613_g	EU794259_s	0	0	0	0	0	0	1	0	0	0	0	0	0	0	0	0	0	0	0	0	0	0	0	0	0	0	0	0	0	0	21	0	0	0	0	0	2	0	0	0	0	0
	OTU812	Bacteroidetes	Bacteroidia	Bacteroidales	Prevotellaceae	Prevotella	Prevotella_unclassified	0	0	0	0	0	0	0	0	0	6	0	0	0	0	0	0	0	0	0	0	0	0	0	0	0	0	0	0	0	1	1	0	10	0	0	0	0	0	0	0	0	0
	OTU1066	Spirochaetes	Spirochaetes_c	Spirochaetales	Spirochaetaceae	Treponema	EU794168_s	0	0	0	0	0	0	0	0	0	0	0	0	0	0	0	0	0	0	0	0	0	0	0	0	0	0	0	0	0	0	22	0	0	0	0	0	0	0	0	0	0	0
	OTU1532	Proteobacteria	Gammaproteobacteria	Aeromonadales	Succinivibrionaceae	Succinivibrio	Succinivibrio_unclassified	0	0	0	0	0	0	0	0	0	0	0	0	0	0	0	0	0	0	0	0	0	0	0	0	0	0	0	0	0	0	21	2	0	0	0	0	0	0	0	0	0	0
	OTU151	Actinobacteria	Actinobacteria_c	Micrococcales	Intrasporangiaceae	Phycicoccus	Phycicoccus_badiiscoriae	0	0	0	0	0	0	0	0	0	0	0	0	0	0	0	0	0	0	0	0	0	0	0	0	0	0	0	0	0	0	0	0	0	0	0	1	0	0	0	0	0	0
	OTU567	Bacteroidetes	Bacteroidia	Bacteroidales	Prevotellaceae	Prevotella	AF218618_s	0	0	0	0	0	0	0	0	0	0	0	0	0	0	0	0	0	0	0	0	0	0	0	0	1	0	0	0	0	0	20	1	0	0	0	0	0	0	0	0	0	0
	OTU571	Bacteroidetes	Bacteroidia	Bacteroidales	Bacteroidaceae	Bacteroides	GU303083_s	0	0	0	0	0	0	0	0	0	0	0	0	0	0	0	0	0	0	0	0	0	0	0	0	0	0	0	0	0	0	21	0	0	0	0	0	0	0	0	0	0	0
	OTU737	Firmicutes	Clostridia	Clostridiales	Ruminococcaceae	JN713389_g	DQ673475_s	0	0	0	0	0	0	0	0	0	0	0	0	0	0	0	0	0	0	0	0	0	0	0	0	0	0	0	0	0	0	21	0	0	0	0	0	0	0	0	0	0	0
	OTU855	Bacteroidetes	Bacteroidia	Bacteroidales	EU845084_f	EU845084_f_unclassified	EU845084_f_unclassified	0	0	0	0	0	0	0	0	0	0	0	0	0	0	0	0	0	0	0	0	0	0	0	0	0	0	0	0	0	0	21	0	0	0	0	0	0	0	0	0	0	0
	OTU798	Elusimicrobia	Elusimicrobia_c	Elusimicrobiales	Elusimicrobiaceae	Elusimicrobium	AB034017_s	0	0	0	0	0	0	0	0	0	0	0	0	0	0	0	0	0	0	0	0	0	0	0	0	0	0	0	0	0	0	21	0	0	0	0	0	0	0	0	0	0	0
	OTU187	Proteobacteria	Betaproteobacteria	Burkholderiales	Lautropia_f	Lautropia	Lautropia_mirabilis	0	0	0	0	1	0	17	0	0	0	0	0	0	0	0	0	0	3	0	6	0	0	1	0	0	0	0	0	0	1	0	0	0	0	0	0	1	0	0	0	0	0
	OTU445	Bacteroidetes	Bacteroidia	Bacteroidales	EU845084_f	EF603735_g	EF603735_g_unclassified	1	0	0	0	0	0	0	0	0	11	0	0	1	0	0	0	0	0	0	0	0	0	0	0	0	0	0	0	0	0	0	0	0	0	0	0	0	0	0	0	0	0
	OTU1964	Bacteroidetes	Sphingobacteriia	Sphingobacteriales	Sphingobacteriaceae	Pedobacter	Pedobacter_unclassified	0	0	0	0	0	0	0	0	0	0	0	0	0	0	0	0	0	0	0	0	0	0	0	0	0	0	0	0	0	0	0	0	0	18	0	0	0	0	0	0	0	0
	OTU461	Bacteroidetes	Bacteroidia	Bacteroidales	Prevotellaceae	Alloprevotella	AF371903_s	0	0	0	0	0	0	0	0	0	0	0	0	0	0	0	0	0	0	0	0	0	0	0	0	0	0	2	0	0	0	0	1	17	0	0	0	0	0	0	0	0	0
	OTU1256	Bacteroidetes	Bacteroidia	Bacteroidales	Porphyromonadaceae	AM420159_g	AM420159_s	0	0	0	0	0	0	0	0	1	0	0	3	0	0	0	0	0	0	0	11	0	0	0	0	0	0	0	0	0	0	0	0	0	0	0	0	0	0	0	0	0	0
	OTU1013	Bacteroidetes	Bacteroidia	Bacteroidales	Bacteroidaceae	Bacteroides	AF371909_s	0	0	0	0	0	0	0	0	0	0	0	0	0	0	0	0	0	0	0	0	0	0	0	0	0	0	0	0	0	1	10	0	8	0	0	0	0	0	0	0	0	0
	OTU966	Spirochaetes	Spirochaetes_c	Spirochaetales	Spirochaetaceae	Treponema	HM049834_s	0	0	0	0	0	0	1	0	0	12	0	0	0	0	0	0	0	0	0	0	0	0	0	0	0	0	0	0	0	0	0	0	0	0	0	0	0	0	0	0	0	0
	OTU239	Actinobacteria	Actinobacteria_c	Micrococcales	Promicromonosporaceae	Cellulosimicrobium	FJ971721_s	0	0	0	0	0	0	0	0	0	0	0	0	0	0	0	0	0	0	0	0	0	0	0	0	0	0	0	0	0	0	0	0	0	0	0	0	0	0	0	0	0	0
	OTU402	Firmicutes	Tissierellia	Tissierellales	Peptoniphilaceae	Finegoldia	Finegoldia_magna	0	0	0	0	0	0	0	0	0	11	0	0	0	0	0	0	0	1	0	0	0	0	0	0	0	0	0	0	0	0	0	0	0	0	0	0	0	0	0	0	0	0
	OTU1353	Bacteroidetes	Bacteroidia	Bacteroidales	Prevotellaceae	Prevotella	GU302716_s	0	0	0	0	0	0	0	0	0	1	0	0	0	0	0	0	0	0	0	0	0	0	0	0	0	0	0	0	0	0	7	0	9	0	0	0	0	0	0	0	0	0
	OTU1203	Bacteroidetes	Bacteroidia	Bacteroidales	Prevotellaceae	Prevotella	AF537212_s	0	0	0	0	0	0	57	0	0	0	0	8	0	0	0	0	0	0	0	0	0	0	0	0	0	0	0	0	0	0	0	0	0	0	0	0	0	0	0	0	0	0
	OTU775	Bacteroidetes	Bacteroidia	Bacteroidales	S24-7_f	AY239469_g	AY239469_s	0	0	0	0	0	0	0	0	29	0	0	0	0	0	0	0	0	0	0	0	0	0	0	0	0	0	0	0	0	0	0	0	0	0	0	0	0	0	0	0	0	0
	OTU618	Bacteroidetes	Bacteroidia	Bacteroidales	Prevotellaceae	Prevotella	EU382025_s	0	0	0	0	0	0	0	0	6	0	0	0	0	0	0	0	0	0	0	0	0	0	0	0	0	0	0	0	0	0	13	0	1	0	0	0	0	0	0	0	0	0
	OTU685	Bacteroidetes	Bacteroidia	Bacteroidales	Prevotellaceae	Prevotella	GU303580_s	0	0	0	1	0	0	4	0	0	0	0	0	0	0	0	0	0	0	0	0	0	0	0	0	0	0	2	0	0	0	12	0	1	0	0	0	0	0	0	0	0	0
	OTU1261	Fusobacteria	Fusobacteria_c	Fusobacteriales	Leptotrichiaceae	Leptotrichia	AF385572_s	0	0	0	0	0	0	0	0	0	0	0	0	0	0	0	0	0	0	0	11	0	0	0	0	0	0	0	0	0	0	0	0	0	0	0	0	0	0	0	0	0	0
	OTU430	Bacteroidetes	Bacteroidia	Bacteroidales	Bacteroidaceae	Bacteroides	FJ684447_s	0	0	0	0	0	0	0	0	0	0	0	0	0	0	0	0	0	0	0	0	0	0	0	0	0	0	0	1	0	0	17	0	0	0	0	0	0	0	0	0	0	0
	OTU258	Spirochaetes	Spirochaetes_c	Spirochaetales	Spirochaetaceae	Treponema	AB185596_s	0	0	0	0	0	0	1	0	0	0	0	0	0	0	0	0	0	0	0	0	0	0	0	0	0	0	0	0	0	0	17	0	0	0	0	0	0	0	0	0	0	0
	OTU324	Firmicutes	Clostridia	Clostridiales	Ruminococcaceae	AB009176_g	AB009176_g_unclassified	0	0	0	0	0	0	0	0	0	0	0	0	0	0	0	0	0	0	0	0	0	0	0	0	0	0	0	0	0	0	17	0	0	0	0	0	0	0	0	0	0	0
	OTU1335	Proteobacteria	Gammaproteobacteria	Xanthomonadales	Xanthomonadaceae	Pseudoxanthomonas	Pseudoxanthomonas_unclassified	0	0	0	0	0	0	0	0	0	0	0	0	0	0	0	0	0	0	0	0	0	0	0	0	0	0	0	0	0	0	0	0	0	0	0	0	0	20	0	0	0	0
	OTU656	Bacteroidetes	Flavobacteria	Flavobacteriales	Flavobacteriaceae	Capnocytophaga	GL872416_s	0	0	0	0	0	0	0	0	0	0	0	0	0	0	0	0	0	0	0	0	0	0	0	0	0	0	0	0	0	0	0	4	0	0	0	27	0	0	0	0	0	0
	OTU174	Actinobacteria	Actinobacteria_c	Micrococcales	Micrococcaceae	Rothia	Rothia_unclassified	0	0	0	0	0	0	0	0	0	9	2	0	0	0	0	0	0	0	0	0	0	0	0	0	0	0	0	0	0	0	0	0	0	0	0	0	0	0	0	0	0	0
	OTU1119	Actinobacteria	Actinobacteria_c	Bifidobacteriales	Bifidobacteriaceae	Bifidobacterium	Bifidobacterium_longum	0	0	0	3	0	0	0	0	0	0	0	0	0	0	0	0	0	0	0	0	0	0	0	0	0	0	0	0	0	0	0	0	0	0	0	0	0	0	0	13	0	0
	OTU628	Firmicutes	Bacilli	Bacillales	Exiguobacteriaceae	Exiguobacterium	Exiguobacterium_alkaliphilum	0	0	0	0	0	0	0	0	0	0	0	0	0	0	0	0	0	0	0	0	0	0	0	0	0	0	0	0	0	0	16	0	0	0	0	0	0	0	0	0	0	0
	OTU1519	Proteobacteria	Gammaproteobacteria	Enterobacteriales	Enterobacteriaceae	Kosakonia	Kosakonia_unclassified	0	0	0	0	0	0	0	0	0	0	0	0	0	0	0	0	0	0	0	0	0	0	0	0	0	0	1	1	0	0	11	0	0	0	0	0	8	0	0	0	0	0
	OTU211	Spirochaetes	Spirochaetes_c	Spirochaetales	Spirochaetaceae	Treponema	AF182835_s	0	0	0	0	0	0	0	0	0	0	3	3	0	0	0	2	0	0	0	5	0	0	0	0	0	0	0	0	0	0	0	0	0	0	0	0	0	1	0	0	0	0
	OTU531	Bacteroidetes	Bacteroidia	Bacteroidales	EU845084_f	EU845084_f_unclassified	EU845084_f_unclassified	0	0	1	0	0	0	7	0	0	0	0	0	0	0	0	0	0	0	0	0	0	0	0	0	0	0	0	0	0	0	13	0	0	0	0	1	0	0	0	0	0	0
	OTU1657	Proteobacteria	Betaproteobacteria	Burkholderiales	Sutterellaceae	Parasutterella	EU794199_s	0	0	0	0	0	0	0	0	0	0	0	0	0	0	0	0	0	0	0	0	0	0	0	0	0	0	0	0	0	0	15	0	0	0	0	0	0	0	0	0	0	0
	OTU428	Bacteroidetes	Bacteroidia	Bacteroidales	Prevotellaceae	Prevotella	Prevotella_unclassified	0	0	0	0	0	1	0	0	0	2	0	0	0	0	0	0	0	0	0	0	0	0	0	0	0	0	1	0	0	0	10	0	0	0	0	0	0	0	0	0	0	0
	OTU1198	Proteobacteria	Gammaproteobacteria	Pseudomonadales	Moraxellaceae	Psychrobacter	Psychrobacter_unclassified	0	0	0	0	0	0	0	0	0	0	0	0	0	0	0	0	0	0	0	0	0	0	0	0	0	0	0	0	0	0	14	0	0	0	0	0	0	0	0	0	0	0
	OTU1665	Bacteroidetes	Bacteroidia	Bacteroidales	Prevotellaceae	Prevotella	GU303928_s	0	0	0	0	0	0	0	0	0	0	0	0	0	0	0	0	0	0	0	0	0	0	0	0	0	0	0	0	0	0	0	0	13	0	0	0	0	0	0	0	0	0
	OTU279	Bacteroidetes	Bacteroidia	Bacteroidales	Prevotellaceae	Alloprevotella	JN559630_s	0	3	0	0	0	0	0	0	8	3	0	0	0	0	0	0	0	0	0	0	0	0	0	0	0	0	0	0	0	0	0	0	0	0	0	0	0	0	0	0	0	0
	OTU548	Actinobacteria	Actinobacteria_c	Actinomycetales	Actinomycetaceae	Actinomyces	AB490162_s	0	0	0	0	0	0	0	0	0	0	0	0	0	0	0	0	0	0	0	0	0	0	0	0	0	0	20	0	0	0	0	0	0	0	0	0	0	0	0	0	0	0
	OTU1404	Saccharibacteria_TM7	Saccharimonas_c	Saccharimonas_o	Saccharimonas_f	AJ400239_g	AJ400239_g_unclassified	0	0	0	0	0	0	0	0	0	0	0	0	0	0	0	0	0	0	0	0	0	0	0	0	0	0	20	0	0	0	0	0	0	0	0	0	0	0	0	0	0	0
	OTU271	Firmicutes	Clostridia	Clostridiales	Ruminococcaceae	EU794292_g	EU794292_g_unclassified	0	9	0	0	0	0	0	0	0	0	0	0	0	0	0	0	0	0	0	0	0	0	0	0	0	0	0	0	0	0	0	4	0	0	0	0	0	0	0	0	0	0
	OTU1068	Proteobacteria	Gammaproteobacteria	Pasteurellales	Pasteurellaceae	Pasteurella	Pasteurella_multocida	0	0	0	0	0	0	0	0	0	0	0	0	0	0	0	0	0	0	0	0	0	0	0	0	0	0	0	0	0	0	0	0	0	0	0	0	0	0	0	0	0	0
	OTU1356	Bacteroidetes	Bacteroidia	Bacteroidales	Porphyromonadaceae	Parabacteroides	FJ683073_s	0	0	0	0	0	0	0	0	0	0	0	0	0	0	0	0	0	0	0	0	0	0	0	0	0	0	0	0	0	0	13	0	0	0	0	0	0	0	0	0	0	0
	OTU304	Firmicutes	Negativicutes	Acidaminococcales	Acidaminococcaceae	Phascolarctobacterium	AM500725_s	0	0	0	0	0	0	2	0	0	0	0	0	0	0	0	0	0	0	0	0	0	0	0	0	0	0	0	0	0	0	12	0	0	0	0	1	0	0	0	0	0	0
	OTU835	Firmicutes	Clostridia	Clostridiales	Lachnospiraceae	Cellulosilyticum	AM930368_s	0	0	0	0	0	0	0	0	0	0	0	0	0	0	0	0	0	0	0	0	0	0	0	0	0	0	0	0	0	0	12	0	0	0	0	0	0	0	0	0	0	0
	OTU407	Firmicutes	Clostridia	Clostridiales	Christensenellaceae	GU302849_g	GU302849_g_unclassified	0	0	0	0	0	0	0	0	0	8	0	0	0	0	0	0	0	0	0	0	0	0	0	0	0	0	0	0	0	0	0	0	0	0	0	0	0	0	0	0	0	0
	OTU842	Firmicutes	Clostridia	Clostridiales	Ruminococcaceae	AB009176_g	JX096226_s	0	0	0	0	0	0	0	0	0	8	0	0	0	0	0	0	0	0	0	0	0	0	0	0	0	0	0	0	0	0	0	0	0	0	0	0	0	0	0	0	0	0
	OTU45	Proteobacteria	Gammaproteobacteria	Oceanospirillales	Halomonadaceae	Halomonas	Halomonas_unclassified	0	0	0	0	0	0	0	0	0	0	0	0	0	0	0	0	0	0	1	3	0	0	0	0	0	0	0	0	0	0	0	0	0	0	0	0	0	1	0	0	0	0
	OTU1490	Firmicutes	Bacilli	Lactobacillales	Lactobacillaceae	Lactobacillus	Lactobacillus_hilgardii	0	0	0	3	0	0	23	0	0	0	0	0	0	0	0	0	0	0	0	0	0	0	0	0	0	0	0	0	0	0	0	0	0	0	0	0	0	0	0	0	0	0
	OTU2102	Proteobacteria	Alphaproteobacteria	Sphingomonadales	Sphingomonadaceae	Novosphingobium	Novosphingobium_rosa	0	0	0	0	0	0	0	0	0	0	0	0	0	0	0	0	0	0	0	0	0	0	0	0	0	0	0	0	0	0	0	0	0	0	0	0	0	0	0	0	0	0
	OTU815	Firmicutes	Bacilli	Bacillales	Bacillaceae	Pseudogracilibacillus	FJ380155_s	0	0	0	0	0	0	0	0	0	0	0	0	0	0	0	0	0	0	0	0	0	0	0	0	0	0	0	0	0	0	12	0	0	0	0	0	0	0	0	0	0	0
	OTU936	Bacteroidetes	Bacteroidia	Bacteroidales	Prevotellaceae	Prevotella	HQ716429_s	0	0	0	0	0	0	0	0	0	0	0	0	0	0	0	0	0	0	0	0	0	0	0	0	0	0	0	0	0	0	12	0	0	0	0	0	0	0	0	0	0	0
	OTU1034	Firmicutes	Clostridia	Clostridiales	Lachnospiraceae	Eubacterium_g5	Eubacterium_g5_unclassified	0	0	0	0	0	0	0	0	0	0	0	0	0	0	0	0	0	0	0	0	0	0	0	0	0	0	0	0	0	0	12	0	0	0	0	0	0	0	0	0	0	0
	OTU1193	Rhodothermaeota	Rhodothermia	Rhodothermales	Rhodothermales_unclassified	Rhodothermales_unclassified	Rhodothermales_unclassified	0	0	0	0	0	0	0	0	0	0	0	0	0	0	0	0	0	0	0	0	0	0	0	0	0	0	0	0	0	0	12	0	0	0	0	0	0	0	0	0	0	0
	OTU233	Firmicutes	Clostridia	Clostridiales	Lachnospiraceae	FJ681385_g	FJ681385_s	0	0	0	0	0	0	1	0	0	0	0	0	0	0	0	0	0	0	0	0	0	0	0	0	0	0	0	0	0	0	0	0	11	0	0	0	0	0	0	0	0	0
	OTU249	Bacteroidetes	Bacteroidia	Bacteroidales	EU845084_f	AB506391_g	AB506391_s	0	0	0	0	0	0	0	0	0	0	0	0	1	0	0	0	0	0	0	0	0	0	0	0	0	0	0	0	0	0	10	0	0	0	0	0	0	0	0	0	0	0
	OTU1388	Saccharibacteria_TM7	Saccharimonas_c	Saccharimonas_o	Saccharimonas_f	AF125205_g	AF125205_s	0	0	0	0	0	0	0	0	0	0	13	3	0	0	0	0	0	0	0	0	0	0	0	0	0	0	0	0	0	0	0	0	0	0	0	0	0	0	0	0	0	0
	OTU963	Actinobacteria	Coriobacteriia	Coriobacteriales	Coriobacteriaceae	Olsenella	Olsenella_unclassified	1	0	0	0	0	0	0	0	0	0	0	0	0	0	0	0	0	0	1	0	0	0	0	0	1	0	0	0	0	0	0	0	0	0	0	5	7	0	1	0	0	0
	OTU543	Firmicutes	Clostridia	Clostridiales	Lachnospiraceae	HM123979_g	EF403277_s	0	0	0	0	0	0	0	0	0	0	0	0	0	0	0	0	0	0	0	0	0	0	0	0	0	0	2	0	0	0	10	0	0	0	0	0	0	0	0	0	0	0
	OTU1514	Bacteroidetes	Bacteroidia	Bacteroidales	Prevotellaceae	CF231_g	CF231_g_unclassified	0	0	0	0	0	0	0	0	0	0	0	0	0	0	0	0	0	0	0	0	0	0	0	0	0	0	0	0	0	0	11	0	0	0	0	0	0	0	0	0	0	0
	OTU878	Bacteroidetes	Bacteroidia	Bacteroidales	EU845084_f	EU845084_g	GU302816_s	0	0	0	0	0	0	0	0	0	0	0	0	0	0	0	0	0	0	0	0	0	0	0	0	0	0	0	0	0	0	10	2	0	0	0	0	0	0	0	0	0	0
	OTU1841	Bacteroidetes	Bacteroidia	Bacteroidales	Prevotellaceae	Prevotella	EU459830_s	0	0	0	0	0	0	0	0	0	0	0	0	0	0	0	0	0	0	0	0	0	0	0	0	0	0	0	0	0	0	0	0	10	0	0	0	0	0	0	0	0	0
	OTU723	Bacteroidetes	Bacteroidia	Bacteroidales	Bacteroidaceae	5-7N15_g	EU460113_s	0	0	0	0	0	0	0	0	0	0	0	0	0	0	0	0	0	0	0	0	0	0	0	0	0	0	0	0	0	0	0	0	10	0	0	0	0	0	0	0	0	0
	OTU1167	Cyanobacteria	Vampirovibrio_c	FR888536_o	FR888536_f	FR888536_g	FR888536_g_unclassified	0	0	0	0	0	0	0	0	0	0	0	0	0	0	0	0	0	0	0	0	0	0	0	0	0	0	15	0	0	0	0	0	0	0	0	0	0	0	0	0	0	0
	OTU1629	Firmicutes	Clostridia	Clostridiales	Ruminococcaceae	Eubacterium_g23	Eubacterium_g23_unclassified	0	0	0	0	0	0	0	0	0	0	0	0	0	0	0	0	0	0	0	0	0	0	0	0	0	0	0	0	0	0	10	0	0	0	0	0	0	0	0	0	0	0
	OTU765	Firmicutes	Clostridia	Clostridiales	Ruminococcaceae	Subdoligranulum	GQ897259_s	0	0	0	0	0	0	0	0	0	0	0	0	0	0	0	0	0	0	0	0	0	0	0	0	0	0	0	0	0	0	10	0	0	0	0	0	0	0	0	0	0	0
	OTU1042	Bacteroidetes	Bacteroidia	Bacteroidales	S24-7_f	S24-7_f_unclassified	S24-7_f_unclassified	0	0	0	0	0	0	0	0	0	0	0	0	0	0	0	0	0	0	0	0	0	0	0	0	0	0	0	0	0	0	10	0	0	0	0	0	0	0	0	0	0	0
	OTU1724	Firmicutes	Clostridia	Clostridiales	Lachnospiraceae	Lachnospiraceae_unclassified	Lachnospiraceae_unclassified	0	0	0	0	0	0	0	0	0	0	4	1	0	0	0	0	0	0	0	4	0	0	0	0	0	0	0	0	0	0	0	0	0	0	0	0	0	0	0	0	0	0
	OTU1793	Proteobacteria	Deltaproteobacteria	Bdellovibrionales	AB511016_f	AB511016_g	JN229898_s	0	0	0	0	0	0	0	0	16	0	0	0	0	0	0	0	0	0	0	0	0	0	0	0	0	0	0	0	0	0	0	0	0	0	0	0	0	0	0	0	0	0
	OTU1300	Saccharibacteria_TM7	Saccharimonas_c	Saccharimonas_o	Saccharimonas_f	Saccharimonas	Saccharimonas_unclassified	0	0	0	0	0	0	0	0	0	0	0	0	6	0	0	0	0	0	0	0	0	0	0	0	0	0	0	0	0	0	0	0	0	0	0	0	0	0	0	0	0	0
	OTU1355	Firmicutes	Clostridia	Clostridiales	Lachnospiraceae	AF287768_g	AF287768_s	0	0	0	0	0	0	0	0	0	0	0	0	0	0	0	0	0	0	0	0	0	0	0	0	0	0	0	0	0	0	0	0	0	0	14	0	0	0	0	0	0	0
	OTU1728	Bacteroidetes	Bacteroidia	Bacteroidales	Bacteroidaceae	EU464174_g	EU474749_s	0	0	0	0	0	0	0	0	0	0	0	0	0	0	0	0	0	0	0	0	0	0	0	0	0	0	0	0	0	0	9	0	0	0	0	0	0	0	0	0	0	0
	OTU2052	Firmicutes	Erysipelotrichi	Erysipelotrichales	Erysipelotrichaceae	DQ353929_g	EU381600_s	0	0	0	0	0	0	0	0	0	0	0	0	0	0	0	0	0	0	0	0	0	0	0	0	0	0	0	0	0	0	9	0	0	0	0	0	0	0	0	0	0	0
	OTU528	Firmicutes	Clostridia	Clostridiales	Ruminococcaceae	Saccharofermentans	GU324387_s	0	0	0	0	0	0	0	0	0	0	0	0	0	0	0	0	0	0	0	0	0	0	0	0	0	0	0	0	0	0	9	0	0	0	0	0	0	0	0	0	0	0
	OTU874	Bacteroidetes	Bacteroidia	Bacteroidales	EU845084_f	EF603735_g	EF603735_g_unclassified	0	0	0	0	0	0	0	0	0	0	0	0	0	0	0	0	0	0	0	0	0	0	0	0	0	0	0	0	0	0	9	0	0	0	0	0	0	0	0	0	0	0
	OTU1477	Bacteroidetes	Bacteroidia	Bacteroidales	Prevotellaceae	Prevotella	Prevotella_albensis	0	0	0	0	0	0	0	0	0	0	0	0	0	0	0	0	0	0	0	0	0	0	0	0	0	0	0	0	0	0	9	0	0	0	0	0	0	0	0	0	0	0
	OTU1522	Firmicutes	Negativicutes	Selenomonadales	Selenomonadaceae	Selenomonas	AY349409_s	0	0	0	0	0	3	0	0	0	0	0	0	0	0	0	0	0	1	0	0	0	1	0	0	0	0	0	0	0	0	0	0	0	0	0	0	0	0	3	0	0	0
	OTU1288	Bacteroidetes	Bacteroidia	Bacteroidales	Prevotellaceae	Prevotella	EU728784_s	0	0	0	0	0	0	0	0	0	0	0	0	0	0	0	0	0	0	0	0	0	0	0	0	0	0	0	0	0	0	0	1	8	0	0	0	0	0	0	0	0	0
	OTU351	Firmicutes	Clostridia	Clostridiales	Lachnospiraceae	AF287775_g	AM420198_s	0	0	0	0	0	0	0	0	0	0	0	0	0	0	0	0	0	0	0	5	0	0	0	0	0	0	0	0	0	0	0	0	0	0	0	0	0	0	0	0	0	0
	OTU732	Bacteroidetes	Bacteroidia	Bacteroidales	Prevotellaceae	Prevotella	Prevotella_unclassified	0	0	0	1	0	0	0	0	5	0	0	0	0	0	0	0	0	0	0	0	0	0	0	0	0	0	2	0	0	0	2	0	0	0	0	0	0	0	0	0	0	0
	OTU2082	Actinobacteria	Actinobacteria_c	Micrococcales	Demequinaceae	Demequinaceae_unclassified	Demequinaceae_unclassified	0	0	0	0	0	0	0	0	14	0	0	0	0	0	0	0	0	0	0	0	0	0	0	0	0	0	0	0	0	0	0	0	0	0	0	0	0	0	0	0	0	0
	OTU2180	Firmicutes	Clostridia	Clostridiales	Ruminococcaceae	JN713389_g	AM419970_s	0	0	0	0	0	0	0	0	0	0	0	0	0	0	0	0	0	0	0	0	0	0	0	0	0	0	0	0	0	0	0	0	0	0	0	0	0	0	0	0	0	0
	OTU724	Bacteroidetes	Bacteroidia	Bacteroidales	Prevotellaceae	Prevotella	AB009187_s	0	0	0	0	0	0	0	0	0	0	0	0	0	0	0	0	0	0	0	0	0	0	0	0	0	0	0	0	0	0	0	0	8	0	0	0	0	0	0	0	0	0
	OTU2050	Bacteroidetes	Bacteroidia	Bacteroidales	Rikenellaceae	Alistipes	JX095568_s	0	0	0	0	0	0	0	0	0	0	0	0	0	0	0	0	0	0	0	0	0	0	0	0	0	0	0	0	0	0	0	0	8	0	0	0	0	0	0	0	0	0
	OTU900	Firmicutes	Bacilli	Lactobacillales	Lactobacillaceae	Lactobacillus	Lactobacillus_mucosae	0	0	0	0	0	0	0	0	0	0	0	0	3	0	0	0	0	0	1	0	0	0	0	0	0	0	0	0	0	0	0	0	0	0	0	0	0	0	0	0	0	0
	OTU1775	Tenericutes	Mollicutes	Acholeplasmatales	Acholeplasmataceae	Mycoplasma_g17	JN935868_s	0	0	0	0	0	0	0	0	0	0	0	0	0	0	0	0	0	0	0	0	0	0	0	0	0	0	0	0	0	0	0	11	0	0	1	6	0	0	0	0	0	0
	OTU838	Spirochaetes	Spirochaetes_c	Spirochaetales	Spirochaetaceae	Treponema	Treponema_unclassified	0	0	0	0	0	0	0	0	13	0	0	0	0	0	0	0	0	0	0	0	0	0	0	0	0	0	0	0	0	0	0	0	0	0	0	0	0	0	0	0	0	0
	OTU2200	Firmicutes	Clostridia	Clostridiales	Mogibacterium_f	Mogibacterium_f_unclassified	Mogibacterium_f_unclassified	0	0	0	0	0	0	0	0	0	5	0	0	0	0	0	0	0	0	0	0	0	0	0	0	0	0	0	0	0	0	0	0	0	0	0	0	0	0	0	0	0	0
	OTU73	Firmicutes	Clostridia	Clostridiales	Clostridiaceae	Clostridium	Clostridium_sulfidigenes	0	0	0	1	0	0	0	0	0	0	0	0	1	0	0	0	0	1	0	0	0	0	0	0	0	0	0	0	0	0	0	0	0	0	0	0	0	1	4	1	0	0
	OTU1157	Bacteroidetes	Bacteroidia	Bacteroidales	Prevotellaceae	Prevotella	AF001750_s	0	0	2	1	0	0	0	0	3	0	0	0	0	0	0	0	0	0	0	0	0	0	0	0	0	0	1	1	0	0	1	1	0	0	0	0	0	0	0	0	0	0
	OTU1386	Bacteroidetes	Bacteroidia	Bacteroidales	Bacteroidaceae	Bacteroides	Bacteroides_unclassified	0	0	1	0	0	0	0	0	0	0	0	0	0	0	0	0	0	0	0	0	0	0	0	0	0	0	0	0	0	0	0	0	0	0	0	0	0	0	17	0	0	0
	OTU365	Proteobacteria	Gammaproteobacteria	Aeromonadales	Succinivibrionaceae	Ruminobacter	EU382019_s	0	5	0	0	0	0	0	0	0	0	0	0	0	0	0	0	0	0	0	0	0	0	0	0	0	0	0	0	0	1	0	0	0	0	0	0	0	0	0	0	0	0
	OTU1642	Firmicutes	Negativicutes	Acidaminococcales	Acidaminococcaceae	Acidaminococcus	Acidaminococcus_unclassified	0	0	8	0	0	0	0	0	0	0	0	0	0	0	0	0	0	0	0	0	0	0	0	0	0	0	5	0	0	0	0	0	0	0	0	0	0	0	0	0	0	0
	OTU1480	Firmicutes	Clostridia	Clostridiales	Peptostreptococcaceae	Peptostreptococcaceae_unclassified	Peptostreptococcaceae_unclassified	1	0	0	0	0	0	0	0	0	0	0	0	0	0	0	0	0	0	0	0	0	0	0	0	0	0	0	0	0	0	0	0	6	0	0	0	0	0	0	0	0	0
	OTU1231	Firmicutes	Tissierellia	Tissierellales	Tissierellaceae	AY134899_g	AY134899_s	0	0	0	0	0	0	0	0	0	0	0	0	0	0	0	0	0	0	0	0	0	0	0	0	0	0	11	0	0	0	0	0	0	0	0	0	0	0	0	0	0	0
	OTU1072	Firmicutes	Clostridia	Clostridiales	Ruminococcaceae	AB009176_g	AB009176_g_unclassified	0	0	0	0	0	0	0	0	12	0	0	0	0	0	0	0	0	0	0	0	0	0	0	0	0	0	0	0	0	0	0	0	0	0	0	0	0	0	0	0	0	0
	OTU515	Firmicutes	Erysipelotrichi	Erysipelotrichales	Erysipelotrichaceae	Bulleidia	EU669822_s	0	0	0	0	1	0	1	0	0	0	0	0	0	0	0	0	0	0	0	0	0	0	0	0	0	0	0	0	0	0	0	0	5	0	0	0	0	0	0	0	0	0
	OTU559	Firmicutes	Erysipelotrichi	Erysipelotrichales	Erysipelotrichaceae	EU844830_g	HQ634752_s	0	0	0	0	0	0	0	0	0	0	0	0	0	0	0	0	0	0	0	0	0	0	0	0	0	0	0	0	0	0	7	0	0	0	0	0	0	0	0	0	0	0
	OTU1499	Bacteroidetes	Bacteroidia	Bacteroidales	Prevotellaceae	Prevotella	Prevotella_unclassified	0	0	0	0	0	0	0	0	0	0	0	0	0	0	0	0	0	0	0	0	0	0	0	0	0	0	0	0	0	0	7	0	0	0	0	0	0	0	0	0	0	0
	OTU1368	Bacteroidetes	Bacteroidia	Bacteroidales	Prevotellaceae	Prevotella	AF371875_s	0	0	0	0	0	0	0	0	0	0	0	0	0	0	0	0	0	0	0	0	0	0	0	0	0	0	0	0	0	0	7	0	0	0	0	0	0	0	0	0	0	0
	OTU525	Firmicutes	Clostridia	Thermoanaerobacterales	Symbiobacteriaceae	Symbiobacterium	Symbiobacterium_unclassified	0	0	0	0	0	0	1	0	9	0	0	0	0	0	0	0	0	0	0	0	0	0	0	0	0	0	0	0	0	1	0	0	0	0	0	0	0	0	0	0	0	0
	OTU389	Firmicutes	Clostridia	Clostridiales	Lachnospiraceae	Lachnospiraceae_unclassified	Lachnospiraceae_unclassified	0	0	0	0	0	0	0	0	11	0	0	0	0	0	0	0	0	0	0	0	0	0	0	0	0	0	0	0	0	0	0	0	0	0	0	0	0	0	0	0	0	0
	OTU1126	Firmicutes	Clostridia	Clostridiales	Ruminococcaceae	EF404788_g	EF404788_g_unclassified	0	0	0	0	0	0	0	0	11	0	0	0	0	0	0	0	0	0	0	0	0	0	0	0	0	0	0	0	0	0	0	0	0	0	0	0	0	0	0	0	0	0
	OTU368	Proteobacteria	Gammaproteobacteria	Pseudomonadales	Pseudomonadaceae	Pseudomonas	Pseudomonas_unclassified	0	0	0	0	0	2	0	0	0	0	0	0	0	0	0	0	0	0	0	0	0	0	0	0	0	0	0	0	0	0	0	0	0	0	0	0	0	0	0	0	0	0
	OTU1082	Proteobacteria	Gammaproteobacteria	Cardiobacteriales	Cardiobacteriaceae	Cardiobacterium	Cardiobacterium_hominis	0	0	0	0	0	0	0	0	0	0	0	0	0	0	0	0	0	0	0	4	0	0	0	0	0	0	0	0	0	0	0	0	0	0	0	0	0	0	0	0	0	0
	OTU903	Bacteroidetes	Bacteroidia	Bacteroidales	Prevotellaceae	Prevotella	FJ684087_s	0	0	0	0	0	0	0	0	0	0	0	0	0	0	0	0	0	0	0	0	0	0	0	0	0	0	0	0	0	0	0	0	6	0	0	0	0	0	0	0	0	0
	OTU1764	Tenericutes	Mollicutes	AM275436_o	AM275436_f	EU381695_g	AF432140_s	0	0	0	0	0	0	26	0	0	0	0	0	0	0	0	0	0	0	0	0	0	0	0	0	0	0	0	0	0	0	0	0	0	0	0	0	0	0	0	0	0	0
	OTU1899	Verrucomicrobia	Opitutae	FN377789_o	FN377789_f	AB522156_g	AB522156_g_unclassified	0	0	0	0	0	0	0	0	10	0	0	0	0	0	0	0	0	0	0	0	0	0	0	0	0	0	0	0	0	0	0	0	0	0	0	0	0	0	0	0	0	0
	OTU754	Firmicutes	Clostridia	Clostridiales	Lachnospiraceae	FJ681456_g	FJ680692_s	0	0	0	0	0	0	0	0	0	0	0	0	0	0	0	0	0	0	0	0	0	0	0	0	0	0	0	0	0	0	6	0	0	0	0	0	0	0	0	0	0	0
	OTU1162	Firmicutes	Clostridia	Clostridiales	Ruminococcaceae	Eubacterium_g23	HM124252_s	0	0	0	0	0	0	0	0	0	0	0	0	0	0	0	0	0	0	0	0	0	0	0	0	0	0	0	0	0	0	6	0	0	0	0	0	0	0	0	0	0	0
	OTU1384	Bacteroidetes	Bacteroidia	Bacteroidales	Rikenellaceae	Alistipes	Alistipes_unclassified	0	0	0	0	0	0	0	0	0	0	0	0	0	0	0	0	0	0	0	0	0	0	0	0	0	0	0	0	0	0	6	0	0	0	0	0	0	0	0	0	0	0
	OTU1338	Bacteroidetes	Bacteroidia	Bacteroidales	Prevotellaceae	Prevotella	GU302822_s	0	0	0	0	0	0	0	0	0	0	0	0	0	0	0	0	0	0	0	0	0	0	0	0	0	0	0	0	0	0	6	0	0	0	0	0	0	0	0	0	0	0
	OTU1283	Tenericutes	Mollicutes	AM275436_o	EF445272_f	EU844239_g	EU844239_g_unclassified	0	0	0	0	0	0	0	0	0	0	0	0	0	0	0	0	0	0	0	0	0	0	0	0	0	0	0	0	0	0	6	0	0	0	0	0	0	0	0	0	0	0
	OTU517	Bacteroidetes	Bacteroidia	Bacteroidales	AY244965_f	AY244965_g	HQ399856_s	0	0	0	0	0	0	4	0	0	0	0	0	0	0	0	0	0	0	0	1	0	0	0	0	0	0	5	0	0	0	0	0	0	0	0	0	0	0	0	0	0	0
	OTU1886	Firmicutes	Clostridia	Clostridiales	Ruminococcaceae	Ruminococcaceae_unclassified	Ruminococcaceae_unclassified	0	0	0	0	1	0	0	0	0	3	0	0	0	0	0	0	0	0	0	0	0	0	0	0	0	0	0	0	0	0	0	0	0	0	0	1	0	0	0	0	0	0
	OTU672	Firmicutes	Negativicutes	Selenomonadales	Selenomonadaceae	Mitsuokella	Mitsuokella_unclassified	0	0	0	0	1	0	0	0	0	0	0	0	0	0	0	0	0	0	0	0	0	0	0	0	0	0	0	0	0	0	5	0	0	0	0	0	0	0	0	0	0	0
	OTU1753	Bacteroidetes	Bacteroidia	Bacteroidales	EU845084_f	AB494828_g	AB494828_g_unclassified	0	0	0	0	0	0	0	0	9	0	0	0	0	0	0	0	0	0	0	0	0	0	0	0	0	0	0	0	0	0	0	0	0	0	0	0	0	0	0	0	0	0
	OTU479	Firmicutes	Clostridia	Clostridiales	Lachnospiraceae	Blautia	EF399598_s	0	0	0	0	0	0	3	0	0	0	0	0	0	0	0	0	0	0	0	1	0	0	0	0	0	0	0	0	0	0	1	0	2	0	0	0	0	0	0	0	0	0
	OTU78	Proteobacteria	Betaproteobacteria	Burkholderiales	Comamonadaceae	Comamonadaceae_unclassified	Comamonadaceae_unclassified	0	0	0	0	0	0	0	0	0	0	0	0	0	0	0	0	0	0	0	0	0	0	0	0	0	0	0	0	0	0	0	0	0	0	0	0	0	0	0	0	2	0
	OTU1028	Bacteroidetes	Bacteroidia	Bacteroidales	Bacteroidaceae	EU465631_g	EU465631_g_unclassified	0	0	0	0	0	0	0	0	0	0	0	0	0	0	0	0	0	0	0	0	0	0	0	0	0	0	0	0	0	0	0	0	5	0	0	0	0	0	0	0	0	0
	OTU655	Bacteroidetes	Bacteroidia	Bacteroidales	Prevotellaceae	Alloprevotella	HQ716537_s	1	2	0	0	0	0	0	0	0	1	0	0	0	0	0	0	0	0	0	0	0	0	0	0	0	0	0	0	0	0	0	0	0	0	0	0	0	0	0	0	0	0
	OTU474	Firmicutes	Clostridia	Clostridiales	Lachnospiraceae	EU845632_g	GQ458226_s	0	0	0	0	0	1	0	0	0	3	0	0	0	0	0	0	0	0	0	0	0	0	0	0	0	0	0	0	0	0	0	0	0	0	0	0	0	0	0	0	0	0
	OTU1710	Actinobacteria	Actinobacteria_c	Micrococcales	Brevibacteriaceae	Brevibacterium	Brevibacterium_unclassified	0	0	0	0	0	0	0	0	0	0	0	0	0	0	0	0	0	0	0	0	1	0	0	0	0	0	0	0	0	0	0	0	0	0	0	0	0	0	0	0	0	0
	OTU116	Proteobacteria	Alphaproteobacteria	Rhodobacterales	Rhodobacteraceae	Paracoccus	Paracoccus_solventivorans	0	0	0	0	0	0	0	0	0	0	0	0	0	0	0	0	0	0	0	0	1	0	0	0	0	0	0	0	0	0	0	0	0	0	0	0	0	0	0	0	0	0
	OTU1843	Bacteroidetes	Bacteroidia	Bacteroidales	Prevotellaceae	Prevotella	Prevotella_unclassified	0	0	0	0	0	0	0	0	0	0	0	0	0	0	0	0	0	0	0	0	0	0	0	0	0	0	0	0	0	0	5	0	0	0	0	0	0	0	0	0	0	0
	OTU1088	Tenericutes	Mollicutes	AM275436_o	AM275436_f	EU381695_g	EU794191_s	0	0	0	0	0	0	0	0	0	0	0	0	0	0	0	0	0	0	0	0	0	0	0	0	0	0	4	0	0	2	0	0	0	0	0	0	0	0	0	0	0	0
	OTU463	Proteobacteria	Betaproteobacteria	Neisseriales	Neisseriaceae	Neisseriaceae_unclassified	Neisseriaceae_unclassified	0	0	0	0	0	0	0	0	6	0	0	0	0	0	0	0	0	0	0	0	0	0	0	0	0	0	0	0	0	0	0	2	0	0	0	0	0	0	0	0	0	0
	OTU852	Bacteroidetes	Bacteroidia	Bacteroidales	Rikenellaceae	Alistipes	Alistipes_unclassified	0	0	0	2	0	0	1	0	0	0	0	0	0	0	0	0	0	0	0	0	0	0	0	0	0	0	0	0	0	0	0	0	0	0	0	0	0	0	0	0	0	0
	OTU1521	Saccharibacteria_TM7	Saccharimonas_c	Saccharimonas_o	Saccharimonas_f	AF432141_g	AF432141_s	0	0	0	0	0	0	0	0	0	0	0	0	0	0	0	0	0	0	0	3	0	0	0	0	0	0	0	0	0	0	0	0	0	0	0	0	0	0	0	0	0	0
	OTU853	Firmicutes	Clostridia	Clostridiales	Christensenellaceae	AB239481_g	AB239481_g_unclassified	0	0	0	0	2	0	0	0	6	0	0	0	0	0	0	0	0	0	0	0	0	0	0	0	0	0	0	0	0	0	0	0	0	0	0	0	0	0	0	0	0	0
	OTU999	Proteobacteria	Alphaproteobacteria	Sphingomonadales	Erythrobacteraceae	Erythrobacteraceae_unclassified	Erythrobacteraceae_unclassified	0	0	0	0	0	0	0	0	0	3	0	0	0	0	0	0	0	0	0	0	0	0	0	0	0	0	0	0	0	0	0	0	0	0	0	0	0	0	0	0	0	0
	OTU1293	Firmicutes	Erysipelotrichi	Erysipelotrichales	Erysipelotrichaceae	Bulleidia	Bulleidia_unclassified	0	0	0	0	0	0	0	0	0	3	0	0	0	0	0	0	0	0	0	0	0	0	0	0	0	0	0	0	0	0	0	0	0	0	0	0	0	0	0	0	0	0
	OTU679	Proteobacteria	Betaproteobacteria	Neisseriales	Neisseriaceae	Neisseria	Neisseria_unclassified	0	0	0	0	0	0	0	0	0	0	6	0	0	0	0	0	0	0	0	0	0	0	0	0	0	0	0	0	0	0	0	0	0	0	0	0	0	0	0	0	0	0
	OTU256	Proteobacteria	Gammaproteobacteria	Aeromonadales	Aeromonadaceae	Aeromonas	Aeromonas_unclassified	0	0	0	0	0	0	0	0	0	0	0	0	0	0	0	0	0	0	0	0	0	0	0	0	0	0	0	0	0	2	0	0	0	0	0	0	0	0	0	0	0	0
	OTU290	Firmicutes	Clostridia	Clostridiales	Lachnospiraceae	Johnsonella	Johnsonella_ignava	0	0	1	0	0	0	0	0	0	0	0	0	0	0	6	0	0	0	0	0	0	0	0	0	0	0	0	0	0	0	0	0	0	0	0	0	0	0	0	0	0	0
	OTU317	Proteobacteria	Epsilonproteobacteria	Campylobacterales	Campylobacteraceae	Sulfurospirillum	AB546014_s	0	0	0	0	0	0	1	0	0	0	0	0	0	0	0	0	0	0	0	0	0	0	0	0	0	0	3	0	0	2	0	0	0	0	0	0	0	0	0	0	0	0
	OTU1175	Proteobacteria	Gammaproteobacteria	Pseudomonadales	Pseudomonadaceae	Pseudomonas	Pseudomonas_unclassified	0	0	1	0	0	4	0	0	0	0	0	0	1	0	0	0	0	0	0	0	0	0	0	0	0	0	0	1	0	0	0	0	0	0	0	0	0	0	0	0	0	0
	OTU1292	Spirochaetes	Spirochaetes_c	Spirochaetales	Spirochaetaceae	Treponema	GQ422733_s	0	0	0	0	0	0	0	0	0	0	0	1	0	0	0	0	0	0	0	0	0	0	0	0	0	0	0	0	0	0	0	0	0	0	0	0	0	0	0	0	0	0
	OTU2075	Bacteroidetes	Flavobacteria	Flavobacteriales	Flavobacteriaceae	Flavobacteriaceae_unclassified	Flavobacteriaceae_unclassified	0	0	0	0	0	0	0	0	0	0	0	0	0	0	0	0	0	0	0	0	0	0	0	0	0	0	0	0	0	0	0	0	0	0	0	0	0	0	0	0	2	0
	OTU1737	Spirochaetes	Spirochaetes_c	Spirochaetales	Spirochaetaceae	Treponema	AF385499_s	0	0	0	0	0	2	0	0	0	0	0	5	0	0	1	0	0	0	0	0	0	0	0	0	0	0	0	0	0	0	0	0	0	0	0	0	0	0	0	0	0	0
	OTU1215	Bacteroidetes	Bacteroidia	Bacteroidales	Prevotellaceae	Alloprevotella	JX095635_s	0	0	0	0	0	0	0	0	0	0	2	0	0	0	0	0	0	0	0	0	0	0	0	0	0	0	0	1	0	0	0	5	0	0	0	0	0	0	0	0	0	0
	OTU372	Firmicutes	Negativicutes	Acidaminococcales	Acidaminococcaceae	Succiniclasticum	AB185720_s	0	0	0	0	0	1	0	0	6	0	0	0	0	0	0	0	0	0	0	0	0	0	0	0	0	0	0	0	0	0	0	0	0	0	0	0	0	0	0	0	0	0
	OTU242	Actinobacteria	Actinobacteria_c	Frankiales	Geodermatophilaceae	Blastococcus	Blastococcus_massiliensis	0	0	0	0	0	0	0	0	0	0	0	0	0	0	0	0	0	0	1	0	0	0	1	0	0	0	0	0	0	0	0	0	0	0	0	0	0	0	0	0	0	0
	OTU1720	Firmicutes	Clostridia	Clostridiales	Christensenellaceae	Catabacter	Catabacter_hongkongensis	0	0	0	0	0	0	0	0	0	0	0	0	0	0	0	0	0	0	0	0	0	7	0	0	0	0	1	0	0	0	0	0	0	0	0	0	0	0	0	0	0	0
	OTU741	Lentisphaerae	Lentisphaeria	Victivallales	AB185535_f	GQ897982_g	GQ897982_g_unclassified	0	0	0	0	0	0	0	0	0	0	0	0	0	0	0	0	0	0	0	0	0	0	0	0	0	0	6	0	0	0	0	0	0	0	0	0	0	0	0	0	0	0
	OTU332	Firmicutes	Clostridia	Clostridiales	Lachnospiraceae	Catonella	Catonella_unclassified	0	0	0	0	0	0	0	0	0	0	0	0	0	0	0	0	0	0	0	0	0	0	0	0	0	0	0	0	0	0	4	0	0	0	0	0	0	0	0	0	0	0
	OTU288	Firmicutes	Bacilli	Lactobacillales	Aerococcaceae	Facklamia	HE575970_s	0	0	0	0	0	0	0	0	0	0	0	0	0	0	0	0	0	0	1	0	0	0	0	0	0	0	0	0	0	0	0	0	0	0	0	0	0	0	1	0	0	0
	OTU859	Spirochaetes	Spirochaetes_c	Spirochaetales	Spirochaetaceae	Treponema	Treponema_unclassified	0	0	0	0	0	0	0	0	0	0	2	2	0	0	0	0	0	1	0	0	0	0	0	0	0	0	0	1	0	0	0	0	0	0	0	0	0	0	0	0	0	0
	OTU437	Actinobacteria	Actinobacteria_c	Micrococcales	Bogoriellaceae	Georgenia	Georgenia_satyanarayanai	0	0	0	0	0	0	0	0	0	0	0	0	0	0	0	0	0	0	0	0	0	0	0	0	0	0	1	0	0	0	0	0	3	0	0	0	0	0	0	0	0	0
	OTU1010	Peregrinibacteria	Peribacteria	ASND_o	DQ413083_f	JN713562_g	JN713562_s	0	0	0	0	0	0	16	0	0	0	0	0	0	0	0	0	0	0	0	0	0	0	0	0	0	0	0	0	0	0	0	0	0	0	0	0	0	0	0	0	0	0
	OTU606	Proteobacteria	Gammaproteobacteria	Pasteurellales	Pasteurellaceae	Aggregatibacter	Aggregatibacter_segnis	0	0	1	0	0	0	4	0	0	0	3	0	0	0	0	0	0	0	0	0	0	0	0	0	0	0	0	0	0	0	0	0	0	0	0	0	0	0	0	0	0	0
	OTU1866	Firmicutes	Clostridia	Clostridiales	Ruminococcaceae	Ruminococcus_g2	HQ400208_s	0	0	0	0	0	0	0	0	6	0	0	0	0	0	0	0	0	0	0	0	0	0	0	0	0	0	0	0	0	0	0	0	0	0	0	0	0	0	0	0	0	0
	OTU155	Proteobacteria	Alphaproteobacteria	Rhizobiales	Methylobacteriaceae	Methylobacterium	Methylobacterium_pseudosasae	0	0	0	0	0	0	0	0	0	0	0	0	0	0	0	0	0	0	1	0	0	0	0	0	0	0	0	0	0	0	0	0	0	0	0	0	0	0	0	0	0	0
	OTU1056	Bacteroidetes	Bacteroidia	Bacteroidales	Prevotellaceae	Prevotella	EF445225_s	0	0	0	0	0	0	0	0	5	0	0	0	0	0	0	0	0	0	0	0	0	0	0	0	0	0	0	0	0	0	0	1	0	0	0	0	0	0	0	0	0	0
	OTU434	Bacteroidetes	Bacteroidia	Bacteroidales	RF16_f	GU303877_g	EU794297_s	0	0	0	0	0	0	0	0	0	0	0	0	0	0	0	0	0	0	0	0	0	0	0	0	0	0	5	0	0	0	0	0	0	0	0	0	0	0	0	0	0	0
	OTU1755	Actinobacteria	Actinobacteria_c	Corynebacteriales	Corynebacteriaceae	Corynebacterium	Corynebacterium_unclassified	0	0	0	0	0	0	0	0	0	0	0	0	0	0	0	0	0	0	0	0	0	0	0	0	0	0	0	0	0	0	0	0	0	0	5	0	0	0	0	0	0	0
	OTU1727	Spirochaetes	Spirochaetes_c	Spirochaetales	Spirochaetaceae	Treponema	DQ003618_s	0	0	0	0	0	0	0	0	0	0	0	6	0	0	0	0	0	0	0	0	0	0	0	0	0	0	0	0	0	0	0	0	0	0	0	0	0	0	0	0	0	0
	OTU475	Proteobacteria	Gammaproteobacteria	Pseudomonadales	Pseudomonadaceae	Pseudomonas	Pseudomonas_oleovorans	0	0	0	0	3	0	0	0	0	1	0	0	0	0	0	0	0	0	0	0	0	0	0	0	0	0	0	0	0	0	0	0	0	0	0	0	0	0	0	0	0	0
	OTU1172	Bacteroidetes	Bacteroidia	Bacteroidales	Prevotellaceae	AB239491_g	AB239491_s	0	0	0	0	0	0	0	0	0	0	0	0	0	0	0	0	0	0	0	0	0	0	0	0	0	0	0	0	0	0	0	0	3	0	0	0	0	0	0	0	0	0
	OTU1502	Bacteroidetes	Bacteroidia	Bacteroidales	EU845084_f	EF603735_g	JX096277_s	0	0	0	0	0	0	0	0	0	0	0	0	0	0	0	0	0	0	0	0	0	0	0	0	0	0	0	0	0	0	0	0	3	0	0	0	0	0	0	0	0	0
	OTU269	Actinobacteria	Actinobacteria_c	Propionibacteriales	Propionibacteriaceae	Tessaracoccus	FJ675335_s	1	0	0	0	0	0	1	0	0	0	0	0	0	0	0	0	0	0	0	0	0	0	0	0	0	0	0	0	0	0	0	0	0	0	0	0	0	0	0	0	0	0
	OTU1239	Bacteroidetes	Flavobacteria	Flavobacteriales	Flavobacteriaceae	Capnocytophaga	FJ773364_s	0	0	0	0	0	0	13	0	0	0	0	0	0	0	0	0	0	0	0	0	0	0	0	0	0	0	0	0	0	0	0	0	0	0	0	0	0	0	0	0	0	0
	OTU2106	Proteobacteria	Gammaproteobacteria	Oceanospirillales	Halomonadaceae	Kushneria	Kushneria_unclassified	0	0	0	0	0	0	0	0	0	0	4	0	0	0	0	0	0	0	0	0	0	0	0	0	0	0	0	0	0	0	0	0	0	0	0	0	0	0	0	0	0	0
	OTU600	Spirochaetes	Spirochaetes_c	Spirochaetales	Spirochaetaceae	Treponema	HM049834_s	0	0	0	0	0	0	0	0	5	0	0	0	0	0	0	0	0	0	0	0	0	0	0	0	0	0	0	0	0	0	0	0	0	0	0	0	0	0	0	0	0	0
	OTU460	Proteobacteria	Gammaproteobacteria	Pseudomonadales	Moraxellaceae	Moraxellaceae_unclassified	Moraxellaceae_unclassified	0	0	0	0	0	0	0	0	0	0	0	0	0	0	0	0	0	0	0	0	0	0	0	0	0	0	0	0	0	0	3	0	0	0	0	0	0	0	0	0	0	0
	OTU182	Actinobacteria	Actinobacteria_c	Propionibacteriales	Nocardioidaceae	Marmoricola	Marmoricola_scoriae	0	0	0	0	0	0	0	0	0	0	0	0	0	0	0	0	0	0	0	0	0	0	0	0	0	0	0	0	0	0	1	0	0	0	0	0	0	2	0	0	0	0
	OTU753	Firmicutes	Negativicutes	Veillonellales	Veillonellaceae	Dialister	Dialister_unclassified	0	0	0	0	0	0	0	0	3	0	0	0	0	0	0	0	0	0	0	0	0	0	0	0	0	0	0	0	0	1	0	0	0	0	0	0	0	0	0	0	0	0
	OTU483	Actinobacteria	Actinobacteria_c	Micrococcales	Sanguibacteraceae	Sanguibacter	Sanguibacter_soli	0	0	0	0	0	0	12	0	0	0	0	0	0	0	0	0	0	0	0	0	0	0	0	0	0	0	0	0	0	0	0	0	0	0	0	0	0	0	0	0	0	0
	OTU1535	Spirochaetes	Spirochaetes_c	Spirochaetales	Spirochaetaceae	Treponema	Treponema_unclassified	0	0	0	0	0	0	0	0	0	0	0	5	0	0	0	0	0	0	0	0	0	0	0	0	0	0	0	0	0	0	0	0	0	0	0	0	0	0	0	0	0	0
	OTU1524	Spirochaetes	Spirochaetes_c	Spirochaetales	Spirochaetaceae	Treponema	AF182836_s	0	0	0	0	0	0	0	0	0	0	0	5	0	0	0	0	0	0	0	0	0	0	0	0	0	0	0	0	0	0	0	0	0	0	0	0	0	0	0	0	0	0
	OTU553	Proteobacteria	Betaproteobacteria	Neisseriales	Neisseriaceae	Neisseriaceae_unclassified	Neisseriaceae_unclassified	0	0	0	0	0	0	0	0	0	0	0	0	0	0	4	0	0	0	0	0	0	0	0	0	0	0	0	0	0	0	0	0	0	0	0	0	0	0	0	0	0	0
	OTU529	Bacteroidetes	Bacteroidia	Bacteroidales	EU845084_f	HQ716269_g	GQ134264_s	0	0	0	0	0	0	0	0	0	0	0	0	0	0	0	0	0	0	0	0	0	0	0	0	0	0	0	0	0	2	0	0	0	0	0	0	1	0	0	0	0	0
	OTU255	Proteobacteria	Gammaproteobacteria	Xanthomonadales	Xanthomonadaceae	Luteibacter	Luteibacter_rhizovicinus	0	0	0	0	0	0	0	0	0	0	0	0	0	0	0	0	0	0	0	0	0	0	0	0	0	0	0	0	0	0	0	0	0	0	0	0	0	0	0	0	0	0
	OTU934	Bacteroidetes	Bacteroidia	Bacteroidales	Porphyromonadaceae	Porphyromonas	JF239777_s	0	0	0	0	0	0	0	0	0	0	0	2	0	0	0	0	0	0	0	0	0	0	0	0	0	0	0	0	0	0	0	0	0	0	0	0	0	0	0	0	0	0
	OTU971	Firmicutes	Clostridia	Clostridiales	Ruminococcaceae	Ruminococcaceae_unclassified	Ruminococcaceae_unclassified	0	0	0	0	0	0	0	0	0	0	0	0	0	0	0	0	0	0	0	0	0	0	0	0	0	0	0	0	0	0	0	6	0	0	0	0	0	0	0	0	0	0
	OTU325	Bacteroidetes	Bacteroidia	Bacteroidales	Prevotellaceae	Prevotella	Prevotella_buccalis	0	0	0	0	0	0	0	0	0	0	0	0	0	0	0	0	0	0	0	0	0	0	0	0	0	0	0	0	0	0	0	0	0	0	0	0	0	0	0	0	0	0
	OTU403	Spirochaetes	Spirochaetes_c	Spirochaetales	Spirochaetaceae	Treponema	Treponema_suis	0	0	0	0	0	0	0	0	3	0	0	0	0	0	0	0	0	0	0	0	0	0	0	0	0	0	1	0	0	0	0	0	0	0	0	0	0	0	0	0	0	0
	OTU1752	Bacteroidetes	Bacteroidia	Bacteroidales	Prevotellaceae	CF231_g	CF231_g_unclassified	0	0	0	0	0	0	4	0	0	0	2	0	0	0	0	0	0	0	0	0	0	0	0	0	0	0	0	0	0	0	0	0	0	0	0	0	0	0	0	0	0	0
	OTU514	Proteobacteria	Betaproteobacteria	Neisseriales	Neisseriaceae	Uruburuella	Uruburuella_suis	0	1	0	0	0	0	0	0	0	0	0	0	0	0	0	0	0	0	0	0	0	0	0	0	0	0	0	0	0	1	0	0	0	0	0	0	0	0	0	0	0	0
	OTU1164	Bacteroidetes	Bacteroidia	Bacteroidales	Prevotellaceae	HQ716072_g	HQ716072_g_unclassified	0	0	0	0	0	0	10	0	0	0	0	0	0	0	0	0	0	0	0	0	0	0	0	0	0	0	0	0	0	0	0	0	0	0	0	0	0	0	0	0	0	0
	OTU891	Firmicutes	Clostridia	Clostridiales	Ruminococcaceae	Eubacterium_g23	EU794105_s	0	0	0	0	0	0	2	0	3	0	0	0	0	0	0	0	0	0	0	0	0	0	0	0	0	0	0	0	0	0	0	0	0	0	0	0	0	0	0	0	0	0
	OTU472	Tenericutes	Mollicutes	Anaeroplasmatales	Anaeroplasmataceae	Asteroleplasma	Asteroleplasma_anaerobium	0	0	0	0	0	0	0	0	0	0	3	0	0	0	0	0	0	0	0	0	0	0	0	0	0	0	0	0	0	0	0	0	0	0	0	0	0	0	0	0	0	0
	OTU395	Bacteroidetes	Bacteroidia	Bacteroidales	EU845084_f	EU845084_f_unclassified	EU845084_f_unclassified	0	0	0	0	0	0	4	0	0	0	0	0	0	0	0	0	0	0	0	0	0	0	0	0	0	0	0	0	0	0	0	3	0	0	0	0	0	0	0	0	0	0
	OTU665	Proteobacteria	Alphaproteobacteria	Rhodospirillales	Rhodospirillaceae	LARJ_g	LARJ_g_unclassified	0	0	0	0	0	0	0	0	0	0	0	0	0	0	0	0	0	0	0	0	0	0	0	0	0	0	0	0	0	2	0	0	0	0	0	0	0	0	0	0	0	0
	OTU871	Firmicutes	Erysipelotrichi	Erysipelotrichales	Erysipelotrichaceae	AB009222_g	AB009222_g_unclassified	0	0	0	0	0	0	0	0	0	0	0	0	0	0	0	0	0	0	0	0	0	0	0	0	0	0	0	0	0	2	0	0	0	0	0	0	0	0	0	0	0	0
	OTU326	Firmicutes	Bacilli	Bacillales	Bacillaceae	Aeribacillus	Aeribacillus_pallidus	0	0	0	0	0	0	0	0	0	0	0	0	0	0	0	0	0	0	0	0	0	0	0	0	0	0	0	0	0	0	0	0	0	0	0	0	0	0	0	0	0	0
	OTU2134	Spirochaetes	Spirochaetes_c	Spirochaetales	Spirochaetaceae	Treponema	AF056339_s	0	0	0	0	0	0	0	0	0	0	0	4	0	0	0	0	0	0	0	0	0	0	0	0	0	0	0	0	0	0	0	0	0	0	0	0	0	0	0	0	0	0
	OTU444	Lentisphaerae	CP010904_c	EF436358_o	EF436358_f	EF436358_g	EF436358_g_unclassified	2	0	0	0	0	0	0	0	0	0	0	0	0	0	0	0	0	0	0	0	0	0	0	0	0	0	0	0	0	0	0	0	0	0	0	0	0	0	0	0	0	0
	OTU1774	Bacteroidetes	Flavobacteria	Flavobacteriales	Flavobacteriaceae	Capnocytophaga	Capnocytophaga_leadbetteri	0	0	0	0	0	0	0	0	0	0	0	3	0	0	0	0	0	0	0	0	0	0	0	0	0	0	0	0	0	0	0	1	0	0	0	0	0	0	0	0	0	0
	OTU1075	Bacteroidetes	Bacteroidia	Bacteroidales	RF16_f	EU794251_g	EU794251_s	0	0	0	0	0	1	0	0	0	1	0	0	0	0	0	0	0	0	0	0	0	0	0	0	0	0	0	0	0	0	0	0	0	0	0	0	0	0	0	0	0	0
	OTU2177	Actinobacteria	Actinobacteria_c	Streptomycetales	Streptomycetaceae	Streptomyces	Streptomyces_unclassified	0	0	0	0	0	0	0	0	0	0	0	0	0	0	0	0	0	0	0	0	0	0	0	0	0	0	3	0	0	0	0	0	0	0	0	0	0	0	0	0	0	0
	OTU937	Bacteroidetes	Sphingobacteriia	Sphingobacteriales	Sphingobacteriaceae	Pedobacter_g1	JF905978_s	0	0	0	0	0	0	0	0	0	0	0	0	0	0	0	0	0	0	0	0	0	0	0	0	0	0	3	0	0	0	0	0	0	0	0	0	0	0	0	0	0	0
	OTU630	Firmicutes	Clostridia	Clostridiales	Ruminococcaceae	Ruminococcus	Ruminococcus_unclassified	0	0	0	0	0	0	0	0	0	0	0	0	0	0	0	0	0	0	0	0	0	0	0	0	0	0	0	0	0	0	2	0	0	0	0	0	0	0	0	0	0	0
	OTU923	Firmicutes	Negativicutes	Selenomonadales	Selenomonadaceae	Anaerovibrio	AF371704_s	0	0	0	0	0	0	0	0	0	0	0	0	0	0	0	0	0	0	0	0	0	0	0	0	0	0	0	0	0	0	2	0	0	0	0	0	0	0	0	0	0	0
	OTU638	Lentisphaerae	Lentisphaeria	Victivallales	AB185535_f	GU304204_g	GU304204_s	0	0	0	0	0	0	0	0	0	0	0	0	0	0	0	0	0	0	0	0	0	0	0	0	0	0	0	0	0	0	2	0	0	0	0	0	0	0	0	0	0	0
	OTU821	Bacteroidetes	Bacteroidia	Bacteroidales	Prevotellaceae	Prevotella	EU774533_s	0	0	0	0	0	0	0	0	0	0	0	0	0	0	0	0	0	0	0	0	0	0	0	0	0	0	0	0	0	0	2	0	0	0	0	0	0	0	0	0	0	0
	OTU1067	Bacteroidetes	Bacteroidia	Bacteroidales	Prevotellaceae	Prevotella	GU303863_s	0	0	0	0	0	0	0	0	0	0	0	0	0	0	0	0	0	0	0	0	0	0	0	0	0	0	0	0	0	0	2	0	0	0	0	0	0	0	0	0	0	0
	OTU424	Firmicutes	Bacilli	Bacillales	Bacillaceae	Bacillus	Bacillus_unclassified	0	0	0	0	0	0	0	0	0	0	0	0	0	0	1	0	0	0	0	0	0	0	0	0	0	0	0	0	0	0	1	0	0	0	0	0	0	0	0	0	0	0
	OTU697	Proteobacteria	Betaproteobacteria	Neisseriales	Neisseriaceae	Neisseria	Neisseria_bacilliformis	0	0	1	0	0	0	6	0	0	0	0	0	0	0	0	0	0	0	0	0	0	0	0	0	0	0	0	0	0	0	0	0	0	0	0	0	0	0	0	0	0	0
	OTU915	Firmicutes	Clostridia	Clostridiales	Ruminococcaceae	AB009176_g	AB009176_g_unclassified	0	0	0	0	0	0	4	0	0	0	0	0	0	0	0	0	0	0	0	0	0	0	0	0	0	0	0	2	0	0	0	0	0	0	0	0	0	0	0	0	0	0
	OTU983	Spirochaetes	Spirochaetes_c	Spirochaetales	Spirochaetaceae	Treponema	JQ475531_s	0	0	0	0	0	0	0	0	0	0	1	2	0	0	0	0	0	0	0	0	0	0	0	0	0	0	0	0	0	0	0	0	0	0	0	0	0	0	0	0	0	0
	OTU907	Firmicutes	Clostridia	Clostridiales	Ruminococcaceae	Eubacterium_g8	Eubacterium_g8_unclassified	0	0	0	0	0	0	0	0	3	0	0	0	0	0	0	0	0	0	0	0	0	0	0	0	0	0	0	0	0	0	0	0	0	0	0	0	0	0	0	0	0	0
	OTU969	Firmicutes	Bacilli	Lactobacillales	Carnobacteriaceae	Alkalibacterium	Alkalibacterium_unclassified	0	0	0	0	0	0	3	0	0	0	0	0	0	0	0	0	0	0	0	0	0	0	0	0	0	0	0	0	0	1	0	0	0	0	0	0	0	0	0	0	0	0
	OTU607	Firmicutes	Clostridia	Clostridiales	Lachnospiraceae	EU728721_g	EU728721_s	0	0	0	0	0	0	0	0	0	0	0	0	0	0	0	0	0	0	0	0	0	0	0	0	0	0	0	0	0	0	0	2	0	0	0	0	0	0	0	0	0	0
	OTU2009	Firmicutes	Tissierellia	Tissierellales	Peptoniphilaceae	Peptoniphilus	Peptoniphilus_mikwangii	0	0	0	0	0	0	0	0	0	0	0	0	0	0	0	0	0	0	0	0	0	0	3	0	0	0	0	0	0	0	0	0	0	0	0	0	0	0	0	0	0	0
	OTU1610	Bacteroidetes	Bacteroidia	Bacteroidales	Prevotellaceae	Prevotella	Prevotella_unclassified	0	0	0	0	0	0	3	0	0	0	0	0	0	0	0	0	0	0	0	0	0	0	0	0	0	0	0	0	0	0	1	0	0	0	0	0	0	0	0	0	0	0
	OTU952	Firmicutes	Negativicutes	Acidaminococcales	Acidaminococcaceae	Phascolarctobacterium	FJ825568_s	0	0	0	0	0	0	5	0	0	0	0	0	0	0	0	0	0	0	0	0	0	0	0	0	0	0	0	0	0	0	0	0	0	0	0	0	0	0	0	1	0	0
	OTU217	Firmicutes	Clostridia	Clostridiales	Peptococcaceae	Peptococcus	Peptococcus_niger	0	0	1	0	0	0	0	0	0	0	0	0	0	0	0	0	0	0	0	0	0	0	0	0	0	0	0	0	0	0	0	0	0	0	0	0	0	0	0	0	0	0
	OTU1379	Firmicutes	Clostridia	Clostridiales	Lachnospiraceae	Catonella	EU843345_s	0	0	0	0	0	0	7	0	0	0	0	0	0	0	0	0	0	0	0	0	0	0	0	0	0	0	0	0	0	0	0	0	0	0	0	0	0	0	0	0	0	0
	OTU1182	Verrucomicrobia	Opitutae	Opitutales	Opitutaceae	Opitutaceae_unclassified	Opitutaceae_unclassified	0	0	0	0	0	0	7	0	0	0	0	0	0	0	0	0	0	0	0	0	0	0	0	0	0	0	0	0	0	0	0	0	0	0	0	0	0	0	0	0	0	0
	OTU175	Actinobacteria	Actinobacteria_c	Propionibacteriales	Propionibacteriaceae	ATFL_g	ATFL_s	0	0	0	0	0	0	0	0	0	0	0	0	0	0	0	0	0	0	0	0	0	0	0	0	0	0	0	0	0	0	0	0	0	0	0	1	0	0	0	0	0	1
	OTU1512	Firmicutes	Erysipelotrichi	Erysipelotrichales	Erysipelotrichaceae	AB009222_g	AB009179_s	0	0	0	0	0	0	0	0	0	0	0	0	1	0	0	0	0	0	0	0	0	0	0	0	0	0	0	0	0	0	0	0	0	0	0	0	0	0	0	0	0	0
	OTU456	Proteobacteria	Betaproteobacteria	Burkholderiales	Comamonadaceae	Aquabacterium	Aquabacterium_unclassified	0	0	0	0	0	0	0	0	0	0	0	0	0	0	0	0	0	1	0	0	0	0	0	0	0	0	0	0	0	0	0	0	0	0	0	0	0	0	0	0	0	0
	OTU1543	Bacteroidetes	Bacteroidia	Bacteroidales	S24-7_f	S24-7_f_unclassified	S24-7_f_unclassified	0	0	1	0	0	0	0	0	0	0	0	0	0	0	0	0	0	0	0	0	0	0	0	0	0	0	0	0	0	1	0	0	0	0	0	0	0	0	0	0	0	0
	OTU1194	Bacteroidetes	Bacteroidia	Bacteroidales	Porphyromonadaceae	AM420159_g	DQ003617_s	0	0	0	0	0	0	0	0	0	0	0	3	0	0	0	0	0	0	0	0	0	0	0	0	0	0	0	0	0	0	0	0	0	0	0	0	0	0	0	0	0	0
	OTU957	Firmicutes	Clostridia	Clostridiales	Lachnospiraceae	AM420062_g	AM420062_s	0	0	0	0	0	0	0	0	0	1	0	0	0	0	0	0	0	0	0	0	0	0	0	0	0	0	0	0	0	0	0	0	0	0	0	0	0	0	0	0	0	0
	OTU1022	Bacteroidetes	Cytophagia	Cytophagales	Hymenobacteraceae	Hymenobacter	Hymenobacter_tibetensis	0	0	0	0	0	0	0	0	0	0	0	0	0	1	0	0	0	0	0	0	0	0	0	0	0	0	0	0	0	0	0	0	0	0	0	0	0	0	0	0	0	0
	OTU614	Proteobacteria	Alphaproteobacteria	Rhodospirillales	Acetobacteraceae	Acetobacteraceae_unclassified	Acetobacteraceae_unclassified	0	0	0	0	0	0	0	0	0	0	0	0	0	1	0	0	0	0	0	0	0	0	0	0	0	0	0	0	0	0	0	0	0	0	0	0	0	0	0	0	0	0
	OTU535	Firmicutes	Clostridia	Clostridiales	Ruminococcaceae	FJ951890_g	FJ951890_g_unclassified	0	0	0	0	0	0	0	0	0	0	0	0	0	1	0	0	0	0	0	0	0	0	0	0	0	0	0	0	0	0	0	0	0	0	0	0	0	0	0	0	0	0
	OTU1467	Bacteroidetes	Cytophagia	Cytophagales	Hymenobacteraceae	Hymenobacter	Hymenobacter_unclassified	0	0	0	0	0	0	0	0	0	0	0	0	0	0	0	0	0	0	0	0	0	0	0	0	1	0	0	0	0	0	0	0	0	0	0	0	0	0	0	0	0	0
	OTU1085	Proteobacteria	Alphaproteobacteria	Rhodospirillales	Rhodospirillaceae	LARJ_g	LARJ_g_unclassified	0	0	0	0	0	0	0	0	0	0	2	0	0	0	0	0	0	0	0	0	0	0	0	0	0	0	0	0	0	0	0	0	0	0	0	0	0	0	0	0	0	0
	OTU491	Elusimicrobia	Elusimicrobia_c	Elusimicrobiales	Elusimicrobiaceae	Elusimicrobium	Elusimicrobium_unclassified	0	0	0	0	2	0	0	0	0	0	0	0	0	0	0	0	0	0	0	0	0	0	0	0	0	0	0	0	0	0	0	1	0	0	0	0	0	0	0	0	0	0
	OTU197	Firmicutes	Clostridia	Thermoanaerobacterales	Thermoanaerobacterium_f	Thermoanaerobacterium	Thermoanaerobacterium_unclassified	0	0	0	0	0	0	0	0	0	0	0	0	0	0	0	0	0	0	0	0	0	0	0	0	0	0	0	0	0	0	0	0	0	0	0	0	0	0	0	0	0	0
	OTU482	Firmicutes	Bacilli	Lactobacillales	Lactobacillaceae	Lactobacillus	Lactobacillus_unclassified	0	0	0	0	0	0	0	0	0	0	0	0	0	0	0	0	0	0	0	0	0	0	0	0	0	0	0	0	0	0	0	0	0	0	0	0	0	0	0	0	1	0
	OTU1810	Bacteroidetes	Bacteroidia	Bacteroidales	Prevotellaceae	Prevotella	AF371883_s	0	0	0	0	0	0	1	0	2	0	0	0	0	0	0	0	0	0	0	0	0	0	0	0	0	0	0	0	0	0	0	0	0	0	0	0	0	0	0	0	0	0
	OTU918	Bacteroidetes	Bacteroidia	Bacteroidales	Bacteroidaceae	EU465631_g	JX095070_s	0	0	0	0	0	0	0	0	0	0	0	0	0	0	0	0	0	0	0	0	0	0	0	0	0	0	0	1	0	0	1	0	0	0	0	0	0	0	0	0	0	0
	OTU509	Firmicutes	Bacilli	Bacillales	Planococcaceae	Planococcus	Planococcus_unclassified	0	0	0	0	0	0	0	0	0	0	0	0	0	0	0	0	0	0	0	0	0	0	0	0	0	0	0	0	0	0	0	0	0	0	0	0	0	0	0	0	0	1
	OTU1128	Bacteroidetes	Bacteroidia	Bacteroidales	Prevotellaceae	Alloprevotella	Alloprevotella_unclassified	0	0	0	0	0	0	6	0	0	0	0	0	0	0	0	0	0	0	0	0	0	0	0	0	0	0	0	0	0	0	0	0	0	0	0	0	0	0	0	0	0	0
	OTU949	Actinobacteria	Nitriliruptoria	Nitriliruptorales	Nitriliruptoraceae	Nitriliruptor	Nitriliruptor_unclassified	0	0	0	0	0	0	6	0	0	0	0	0	0	0	0	0	0	0	0	0	0	0	0	0	0	0	0	0	0	0	0	0	0	0	0	0	0	0	0	0	0	0
	OTU1012	Firmicutes	Clostridia	Clostridiales	Ruminococcaceae	Butyricicoccus	Butyricicoccus_unclassified	0	0	0	0	0	0	0	0	0	0	0	0	0	0	0	0	0	0	0	0	0	0	0	0	0	0	0	0	0	0	0	2	0	0	0	1	0	0	0	0	0	0
	OTU422	Bacteroidetes	Bacteroidia	Bacteroidales	Prevotellaceae	GU304053_g	EU461508_s	0	0	0	0	0	0	0	0	0	0	0	0	0	0	0	0	0	0	0	0	0	0	0	0	0	0	2	0	0	0	0	0	0	0	0	0	0	0	0	0	0	0
	OTU892	Firmicutes	Clostridia	Clostridiales	Mogibacterium_f	EU844456_g	EU844456_g_unclassified	0	0	0	0	0	0	0	0	0	0	0	0	0	0	0	0	0	0	0	0	0	0	0	0	0	0	2	0	0	0	0	0	0	0	0	0	0	0	0	0	0	0
	OTU1257	Firmicutes	Clostridia	Clostridiales	Lachnospiraceae	Lachnospiraceae_unclassified	Lachnospiraceae_unclassified	0	0	0	0	0	0	0	0	0	0	0	0	0	0	0	0	0	0	0	0	0	0	0	0	0	0	2	0	0	0	0	0	0	0	0	0	0	0	0	0	0	0
	OTU1377	Firmicutes	Clostridia	Thermoanaerobacterales	Symbiobacteriaceae	Symbiobacterium	Symbiobacterium_unclassified	0	0	0	0	0	0	0	0	0	0	0	0	0	0	0	0	0	0	0	0	0	0	0	0	0	0	2	0	0	0	0	0	0	0	0	0	0	0	0	0	0	0
	OTU583	Lentisphaerae	CP010904_c	EF436358_o	AF050559_f	AF050559_g	EU843228_s	0	0	0	0	0	0	1	0	0	0	0	0	0	0	0	0	0	0	0	0	0	0	0	0	0	0	0	0	0	1	0	0	0	0	0	0	0	0	0	0	0	0
	OTU343	Firmicutes	Negativicutes	Selenomonadales	Selenomonadaceae	Anaerovibrio	AF371703_s	0	0	0	0	0	0	1	0	0	0	0	0	0	0	0	0	0	0	0	0	0	0	0	0	0	0	0	0	0	0	0	0	0	0	0	0	0	0	0	0	0	0
	OTU1611	Firmicutes	Negativicutes	Acidaminococcales	Acidaminococcaceae	Succiniclasticum	Succiniclasticum_ruminis	0	0	0	0	0	1	0	0	0	0	0	0	0	0	0	0	0	0	0	0	0	0	0	0	0	0	0	0	0	0	0	2	0	0	0	0	0	0	0	0	0	0
	OTU1686	Firmicutes	Bacilli	Lactobacillales	Carnobacteriaceae	AY581816_g	FJ674889_s	0	1	0	0	0	0	0	0	0	0	0	0	0	0	0	0	0	0	0	0	0	0	0	0	0	0	0	0	0	0	0	0	0	0	0	0	0	0	0	0	0	0
	OTU1943	Spirochaetes	Spirochaetes_c	Spirochaetales	Spirochaetaceae	Treponema	Treponema_unclassified	0	0	0	0	0	0	0	0	0	0	1	1	0	0	0	0	0	0	0	0	0	0	0	0	0	0	0	0	0	0	0	0	0	0	0	0	0	0	0	0	0	0
	OTU345	Firmicutes	Clostridia	Clostridiales	Ruminococcaceae	Ruminococcus_g2	Ruminococcus_g2_unclassified	0	0	0	0	0	0	0	0	0	0	0	0	0	0	0	0	0	0	0	0	0	0	0	0	0	0	0	0	0	0	0	3	0	0	0	0	0	0	0	0	0	0
	OTU524	Firmicutes	Clostridia	Clostridiales	Ruminococcaceae	Sporobacter	Sporobacter_unclassified	0	0	0	0	0	0	0	0	0	0	0	0	0	0	0	0	0	0	0	0	0	0	0	0	0	0	0	0	0	0	0	3	0	0	0	0	0	0	0	0	0	0
	OTU649	Firmicutes	Clostridia	Clostridiales	Ruminococcaceae	GQ175418_g	GQ175418_g_unclassified	0	0	0	0	0	0	0	0	0	0	0	0	0	0	0	0	0	0	0	0	0	0	0	0	0	0	0	0	0	0	0	3	0	0	0	0	0	0	0	0	0	0
	OTU2002	Lentisphaerae	Oligosphaeria	Oligosphaerales	Oligosphaeraceae	DQ353908_g	DQ353908_g_unclassified	0	0	0	0	0	0	0	0	0	0	0	0	0	0	0	0	0	0	0	0	0	0	0	0	0	0	0	0	0	0	0	3	0	0	0	0	0	0	0	0	0	0
	OTU1014	Firmicutes	Clostridia	Clostridiales	Ruminococcaceae	Eubacterium_g23	Eubacterium_g23_unclassified	0	0	0	0	0	0	0	0	2	0	0	0	0	0	0	0	0	0	0	0	0	0	0	0	0	0	0	0	0	0	0	0	0	0	0	0	0	0	0	0	0	0
	OTU247	Firmicutes	Negativicutes	Veillonellales	Veillonellaceae	Negativicoccus	JF217344_s	0	0	0	0	0	0	0	0	0	0	0	0	0	0	0	0	0	0	0	0	0	0	0	0	0	0	0	0	0	0	0	0	0	0	0	0	0	0	0	0	0	0
	OTU2063	Firmicutes	Clostridia	Clostridiales	Ruminococcaceae	Ruminococcaceae_unclassified	Ruminococcaceae_unclassified	0	0	0	0	0	0	5	0	0	0	0	0	0	0	0	0	0	0	0	0	0	0	0	0	0	0	0	0	0	0	0	0	0	0	0	0	0	0	0	0	0	0
	OTU635	Bacteroidetes	Bacteroidia	Bacteroidales	Prevotellaceae	Prevotella	Prevotella_unclassified	0	0	0	0	0	0	5	0	0	0	0	0	0	0	0	0	0	0	0	0	0	0	0	0	0	0	0	0	0	0	0	0	0	0	0	0	0	0	0	0	0	0
	OTU623	Bacteroidetes	Bacteroidia	Bacteroidales	EU845084_f	HM008751_g	HM008751_g_unclassified	0	0	0	0	0	0	5	0	0	0	0	0	0	0	0	0	0	0	0	0	0	0	0	0	0	0	0	0	0	0	0	0	0	0	0	0	0	0	0	0	0	0
	OTU646	SR1	CP006913_c	CP006913_o	CP006913_f	GU410548_g	GU410548_s	0	0	0	0	0	0	0	0	0	0	1	0	0	0	0	0	0	0	0	0	0	0	0	0	0	0	0	0	0	0	0	0	0	0	0	0	0	0	0	0	0	0
	OTU285	Gemmatimonadetes	Longimicrobia	Longimicrobiales	FJ153018_f	FJ153018_g	FJ153018_g_unclassified	0	0	0	0	0	0	0	0	0	0	0	0	0	0	0	0	0	0	0	0	0	0	0	0	0	0	0	0	0	0	0	0	0	0	0	0	0	0	0	0	0	1
	OTU601	Firmicutes	Clostridia	Clostridiales	Christensenellaceae	AB239481_g	AB239481_g_unclassified	0	0	0	0	0	0	0	0	0	0	0	0	0	0	0	0	0	0	0	0	0	0	0	0	0	0	0	0	0	0	0	0	0	0	0	0	0	0	0	0	0	1
	OTU579	Bacteroidetes	Bacteroidia	Bacteroidales	S24-7_f	S24-7_f_unclassified	S24-7_f_unclassified	0	0	0	0	0	0	0	0	0	0	0	0	0	0	0	0	0	0	0	0	0	0	0	0	0	0	0	0	0	0	0	0	0	0	0	0	0	0	0	0	0	1
	OTU540	Firmicutes	Negativicutes	Selenomonadales	Selenomonadaceae	Mitsuokella	HQ400336_s	0	0	0	0	0	0	0	0	0	0	0	0	0	0	0	0	0	0	0	0	0	0	0	0	0	0	0	0	0	0	0	0	0	0	0	0	0	0	0	0	0	1
	OTU856	Firmicutes	Clostridia	Clostridiales	Ruminococcaceae	Eubacterium_g23	Eubacterium_g23_unclassified	0	0	0	0	0	0	0	0	0	0	0	0	0	0	0	0	0	0	0	0	0	0	0	0	0	0	0	0	0	0	0	0	0	0	0	0	0	0	0	0	0	1
	OTU1398	Firmicutes	Bacilli	Lactobacillales	Lactobacillaceae	Lactobacillus	Lactobacillus_sakei	0	0	0	0	0	0	0	0	0	0	0	0	0	0	0	0	0	0	0	0	0	0	0	0	0	0	0	0	0	0	0	0	0	0	0	0	0	0	0	0	0	1
	OTU1534	Bacteroidetes	Flavobacteria	Flavobacteriales	Flavobacteriaceae	Myroides	Myroides_unclassified	0	0	0	0	0	0	0	0	0	0	0	0	0	0	0	0	0	0	0	0	0	0	0	0	0	0	0	0	0	0	0	0	0	0	0	0	0	0	0	0	0	1
	OTU1380	Proteobacteria	Gammaproteobacteria	Pseudomonadales	Pseudomonadaceae	Pseudomonas	Pseudomonas_unclassified	0	0	0	0	0	0	0	0	0	0	0	0	0	0	0	0	0	0	0	0	0	0	0	0	0	0	0	0	0	0	0	0	0	0	0	0	0	0	0	0	0	0
	OTU830	Actinobacteria	Actinobacteria_c	Propionibacteriales	Propionibacteriaceae	Propionimicrobium	Propionimicrobium_lymphophilum	0	0	0	0	0	0	0	0	0	0	0	0	0	0	0	0	0	0	0	0	0	0	0	0	0	0	0	0	0	0	0	0	0	1	0	0	0	0	0	0	0	0
	OTU1690	Fusobacteria	Fusobacteria_c	Fusobacteriales	Fusobacteriaceae	Fusobacterium	Fusobacterium_unclassified	0	0	0	0	0	0	0	0	0	0	0	0	0	0	0	0	0	0	0	0	0	0	0	0	0	0	0	0	0	1	0	0	0	0	0	0	0	0	0	0	0	0
	OTU236	Bacteroidetes	Bacteroidia	Bacteroidales	RF16_f	GU303877_g	GU303877_g_unclassified	0	0	0	0	0	0	0	0	0	0	0	0	0	0	0	0	0	0	0	0	0	0	0	0	0	0	0	0	0	1	0	0	0	0	0	0	0	0	0	0	0	0
	OTU443	Lentisphaerae	CP010904_c	EF436358_o	EF436358_f	EF436358_g	EF436358_g_unclassified	0	0	0	0	0	0	0	0	0	0	0	0	0	0	0	0	0	0	0	0	0	0	0	0	0	0	0	0	0	1	0	0	0	0	0	0	0	0	0	0	0	0
	OTU390	Firmicutes	Clostridia	Clostridiales	Lachnospiraceae	Lachnospiraceae_unclassified	Lachnospiraceae_unclassified	0	0	0	0	0	0	0	0	0	0	0	0	0	0	0	0	0	0	0	0	0	0	0	0	0	0	0	0	0	1	0	0	0	0	0	0	0	0	0	0	0	0
	OTU770	Bacteroidetes	Bacteroidia	Bacteroidales	Prevotellaceae	HQ716072_g	EU381920_s	0	0	0	0	0	0	0	0	0	0	0	0	0	0	0	0	0	0	0	0	0	0	0	0	0	0	0	0	0	1	0	0	0	0	0	0	0	0	0	0	0	0
	OTU1954	Firmicutes	Clostridia	Clostridiales	Ruminococcaceae	Eubacterium_g23	Eubacterium_g23_unclassified	0	0	0	0	0	0	0	0	0	0	0	0	0	0	0	0	0	0	0	0	0	0	0	0	0	0	0	0	0	1	0	0	0	0	0	0	0	0	0	0	0	0
	OTU788	Bacteroidetes	Bacteroidia	Bacteroidales	S24-7_f	S24-7_f_unclassified	S24-7_f_unclassified	0	0	0	0	0	0	0	0	0	0	0	0	0	0	0	0	0	0	0	0	0	0	0	0	0	0	0	0	0	1	0	0	0	0	0	0	0	0	0	0	0	0
	OTU1007	Bacteroidetes	Bacteroidia	Bacteroidales	S24-7_f	FJ881242_g	FJ881242_s	0	0	0	0	0	0	0	0	0	0	0	0	0	0	0	0	0	0	0	0	0	0	0	0	0	0	0	0	0	1	0	0	0	0	0	0	0	0	0	0	0	0
	OTU1143	Firmicutes	Clostridia	Clostridiales	Christensenellaceae	AB239481_g	GQ449210_s	0	0	0	0	0	0	0	0	0	0	0	0	0	0	0	0	0	0	0	0	0	0	0	0	0	0	0	0	0	1	0	0	0	0	0	0	0	0	0	0	0	0
	OTU925	Firmicutes	Bacilli	Lactobacillales	Carnobacteriaceae	Atopostipes	Atopostipes_unclassified	0	0	0	0	0	0	0	0	0	0	0	0	0	0	0	0	0	0	0	0	0	0	0	0	0	0	0	0	0	1	0	0	0	0	0	0	0	0	0	0	0	0
	OTU1211	Bacteroidetes	Bacteroidia	Bacteroidales	EU845084_f	EU842575_g	EU842575_s	0	0	0	0	0	0	0	0	0	0	0	0	0	0	0	0	0	0	0	0	0	0	0	0	0	0	0	0	0	1	0	0	0	0	0	0	0	0	0	0	0	0
	OTU1328	Bacteroidetes	Bacteroidia	Bacteroidales	Prevotellaceae	Prevotella	DQ256287_s	0	0	0	0	0	0	0	0	0	0	0	0	0	0	0	0	0	0	0	0	0	0	0	0	0	0	0	0	0	1	0	0	0	0	0	0	0	0	0	0	0	0
	OTU1125	Actinobacteria	Actinobacteria_c	Micrococcales	Brevibacteriaceae	Brevibacterium	Brevibacterium_daeguense	0	0	0	0	0	0	0	0	0	0	0	0	0	0	0	0	0	0	0	0	0	0	0	0	0	0	0	0	0	1	0	0	0	0	0	0	0	0	0	0	0	0
	OTU951	Spirochaetes	Spirochaetes_c	Spirochaetales	Spirochaetaceae	Treponema	GU303830_s	0	0	0	0	0	0	0	0	0	0	0	0	0	0	0	0	0	0	0	0	0	0	0	0	0	0	0	0	0	1	0	0	0	0	0	0	0	0	0	0	0	0
	OTU1346	Actinobacteria	Actinobacteria_c	Propionibacteriales	Nocardioidaceae	Nocardioides	FJ675505_s	0	0	0	0	0	0	0	0	0	0	0	0	0	0	0	0	0	0	0	0	0	0	0	0	0	0	0	0	0	1	0	0	0	0	0	0	0	0	0	0	0	0
	OTU995	Firmicutes	Clostridia	Clostridiales	Lachnospiraceae	DQ115988_g	EU774776_s	0	0	0	0	0	0	0	0	0	0	0	0	0	0	0	0	0	0	0	0	0	0	0	0	0	0	0	0	0	1	0	0	0	0	0	0	0	0	0	0	0	0
	OTU1086	Bacteroidetes	Bacteroidia	Bacteroidales	Rikenellaceae	Alistipes	JX095661_s	0	0	0	0	0	0	0	0	0	0	0	0	0	0	0	0	0	0	0	0	0	0	0	0	0	0	0	0	0	1	0	0	0	0	0	0	0	0	0	0	0	0
	OTU1295	Tenericutes	Mollicutes	Acholeplasmatales	Acholeplasmataceae	Acholeplasma_g2	EU794313_s	0	0	0	0	0	0	0	0	0	0	0	0	0	0	0	0	0	0	0	0	0	0	0	0	0	0	0	0	0	1	0	0	0	0	0	0	0	0	0	0	0	0
	OTU651	Firmicutes	Clostridia	Clostridiales	Clostridiaceae	Clostridium	Clostridium_unclassified	0	0	0	0	0	0	0	0	0	0	0	0	0	0	0	0	0	0	0	0	0	0	0	0	0	0	0	0	0	0	0	0	0	0	0	0	0	0	0	0	0	0
	OTU974	Lentisphaerae	CP010904_c	EF436358_o	EF436358_f	EF436358_g	EF436358_g_unclassified	0	0	0	0	0	0	0	0	0	0	0	0	0	0	0	0	0	0	0	0	0	0	0	0	0	0	0	0	0	0	0	0	0	0	0	0	0	0	0	0	0	0
	OTU693	Firmicutes	Clostridia	Clostridiales	Lachnospiraceae	Lachnospiraceae_unclassified	Lachnospiraceae_unclassified	0	0	0	0	0	0	0	0	0	0	0	0	0	0	0	0	0	0	0	0	0	0	0	0	0	0	0	0	0	0	0	0	0	0	0	0	0	0	0	0	0	0
	OTU979	Firmicutes	Bacilli	Bacillales	Planococcaceae	Sporosarcina	Sporosarcina_globispora	0	0	0	0	0	0	0	0	0	0	0	0	0	0	0	0	0	0	0	0	0	0	0	0	0	0	0	0	0	0	0	0	0	0	0	0	0	0	0	0	0	0
	OTU1069	Firmicutes	Bacilli	Bacillales	Planococcaceae	Planococcaceae_unclassified	Planococcaceae_unclassified	0	0	0	0	0	0	0	0	0	0	0	0	0	0	0	0	0	0	0	0	0	0	0	0	0	0	0	0	0	0	0	0	0	0	0	0	0	0	0	0	0	0
	OTU1781	Chloroflexi	Thermomicrobia	DQ129389_o	DQ129389_f	DQ129389_g	DQ129389_g_unclassified	0	0	0	0	2	0	0	0	0	0	0	0	0	0	0	0	0	0	0	0	0	0	0	0	0	0	0	0	0	0	0	0	0	0	0	0	0	0	0	0	0	0
	OTU989	Bacteroidetes	Bacteroidia	Bacteroidales	S24-7_f	EF406806_g	EU622644_s	1	0	0	0	0	0	0	0	0	0	0	0	0	0	0	0	0	0	0	0	0	0	0	0	0	0	0	0	0	0	0	0	0	0	0	0	0	0	0	0	0	0
	OTU431	Firmicutes	Clostridia	Clostridiales	Clostridiaceae	Clostridium	Clostridium_butyricum	0	0	0	0	0	0	0	0	0	0	0	0	0	0	0	0	0	0	0	0	0	0	0	0	0	0	0	0	0	0	0	0	1	0	0	0	0	0	0	0	0	0
	OTU719	Firmicutes	Clostridia	Clostridiales	Ruminococcaceae	AB009176_g	AB009176_g_unclassified	0	0	0	0	0	0	0	0	0	0	0	0	0	0	0	0	0	0	0	0	0	0	0	0	0	0	0	0	0	0	0	0	1	0	0	0	0	0	0	0	0	0
	OTU405	Proteobacteria	Gammaproteobacteria	Aeromonadales	Aeromonadaceae	Aeromonas	Aeromonas_sharmana	0	0	0	0	0	0	0	0	0	0	0	0	0	0	0	0	0	0	0	0	0	0	0	0	0	0	0	0	0	0	0	0	1	0	0	0	0	0	0	0	0	0
	OTU1607	Firmicutes	Clostridia	Clostridiales	Christensenellaceae	JX095379_g	JX095379_s	0	0	2	0	0	0	0	0	0	0	0	0	0	0	0	0	0	0	0	0	0	0	0	0	0	0	0	0	0	0	0	0	0	0	0	0	0	0	0	0	0	0
	OTU303	Deinococcus-Thermus	Deinococci	Deinococcales	Deinococcaceae	Deinococcus	Deinococcus_unclassified	0	0	0	0	0	0	0	0	0	0	0	0	0	0	0	0	0	0	0	0	0	0	0	0	0	0	0	0	0	0	0	0	0	0	0	0	0	0	0	0	0	0
	OTU922	Firmicutes	Negativicutes	Selenomonadales	Selenomonadaceae	Mitsuokella	Selenomonas_bovis	0	0	0	0	0	0	0	0	0	0	0	0	0	0	0	0	0	0	0	0	0	0	0	0	0	0	0	0	0	0	1	0	0	0	0	0	0	0	0	0	0	0
	OTU953	Bacteroidetes	Bacteroidia	Bacteroidales	EU845084_f	EF603735_g	EU475595_s	0	0	0	0	0	0	0	0	0	0	0	0	0	0	0	0	0	0	0	0	0	0	0	0	0	0	0	0	0	0	1	0	0	0	0	0	0	0	0	0	0	0
	OTU1715	Bacteroidetes	Bacteroidia	Bacteroidales	Prevotellaceae	Prevotella	Prevotella_unclassified	0	0	0	0	0	0	0	0	0	0	0	0	0	0	0	0	0	0	0	0	0	0	0	0	0	0	0	0	0	0	1	0	0	0	0	0	0	0	0	0	0	0
	OTU1824	Firmicutes	Erysipelotrichi	Erysipelotrichales	Erysipelotrichaceae	EU009800_g	AM982589_s	0	0	0	0	0	0	0	0	0	0	0	0	0	0	0	0	0	0	0	0	0	0	0	0	0	0	0	0	0	0	1	0	0	0	0	0	0	0	0	0	0	0
	OTU497	Proteobacteria	Betaproteobacteria	Burkholderiales	Sutterellaceae	Sutterella	JH815513_s	0	0	0	0	0	0	2	0	0	0	0	0	0	0	0	0	0	0	0	0	0	0	0	0	0	0	0	0	0	0	0	0	0	0	0	1	0	0	0	0	0	0
	OTU1314	Tenericutes	Mollicutes	Acholeplasmatales	Acholeplasmataceae	Mycoplasma_g17	JN713337_s	0	0	0	0	0	0	0	0	0	0	0	1	0	0	0	0	0	0	0	0	0	0	0	0	0	0	0	0	0	0	0	1	0	0	0	0	0	0	0	0	0	0
	OTU1188	Fusobacteria	Fusobacteria_c	Fusobacteriales	Leptotrichiaceae	Sneathia	AJ289183_s	0	0	0	0	0	0	4	0	0	0	0	0	0	0	0	0	0	0	0	0	0	0	0	0	0	0	0	0	0	0	0	0	0	0	0	0	0	0	0	0	0	0
	OTU547	Bacteroidetes	Bacteroidia	Bacteroidales	Prevotellaceae	Prevotella	EU473651_s	0	0	0	0	0	0	4	0	0	0	0	0	0	0	0	0	0	0	0	0	0	0	0	0	0	0	0	0	0	0	0	0	0	0	0	0	0	0	0	0	0	0
	OTU691	Firmicutes	Erysipelotrichi	Erysipelotrichales	Erysipelotrichaceae	Sharpea	Sharpea_azabuensis	0	0	0	0	0	0	4	0	0	0	0	0	0	0	0	0	0	0	0	0	0	0	0	0	0	0	0	0	0	0	0	0	0	0	0	0	0	0	0	0	0	0
	OTU944	Firmicutes	Clostridia	Clostridiales	Lachnospiraceae	Clostridium_g11	EU843301_s	0	0	0	0	0	0	4	0	0	0	0	0	0	0	0	0	0	0	0	0	0	0	0	0	0	0	0	0	0	0	0	0	0	0	0	0	0	0	0	0	0	0
	OTU1254	Firmicutes	Clostridia	Clostridiales	Lachnospiraceae	GU174103_g	HQ786419_s	0	0	0	0	0	0	4	0	0	0	0	0	0	0	0	0	0	0	0	0	0	0	0	0	0	0	0	0	0	0	0	0	0	0	0	0	0	0	0	0	0	0
	OTU1238	Actinobacteria	Coriobacteriia	Coriobacteriales	Coriobacteriaceae	Coriobacteriaceae_unclassified	Coriobacteriaceae_unclassified	0	0	0	0	0	0	4	0	0	0	0	0	0	0	0	0	0	0	0	0	0	0	0	0	0	0	0	0	0	0	0	0	0	0	0	0	0	0	0	0	0	0
	OTU1323	Bacteroidetes	Bacteroidia	Bacteroidales	EU845084_f	EU845084_g	EU843452_s	0	0	0	0	0	0	4	0	0	0	0	0	0	0	0	0	0	0	0	0	0	0	0	0	0	0	0	0	0	0	0	0	0	0	0	0	0	0	0	0	0	0
	OTU361	Firmicutes	Bacilli	Lactobacillales	Aerococcaceae	Aerococcus	Aerococcus_viridans	0	0	0	0	0	0	0	0	0	0	0	0	0	0	0	0	0	0	0	0	0	0	0	0	0	0	0	0	0	0	0	0	0	0	0	0	0	0	0	0	0	0
	OTU490	Firmicutes	Clostridia	Clostridiales	Christensenellaceae	AB239481_g	FJ685205_s	0	0	0	0	0	0	0	0	0	0	0	0	0	0	0	0	0	0	0	0	0	0	0	0	0	0	0	0	0	0	0	0	0	0	0	0	0	0	0	0	0	0
	OTU627	Firmicutes	Negativicutes	Selenomonadales	Selenomonadaceae	Mitsuokella	Mitsuokella_unclassified	0	0	0	0	0	0	0	0	0	0	0	0	0	0	0	0	0	0	0	0	0	0	0	0	0	0	0	0	0	0	0	0	0	0	0	0	0	0	0	0	0	0
	OTU1031	Bacteroidetes	Bacteroidia	Bacteroidales	Bacteroidaceae	5-7N15_g	EU794245_s	0	0	0	0	0	0	1	0	0	0	0	0	0	0	0	0	0	0	0	0	0	0	0	0	0	0	1	0	0	0	0	0	0	0	0	0	0	0	0	0	0	0
	OTU480	Firmicutes	Clostridia	Clostridiales	Lachnospiraceae	Lachnospiraceae_unclassified	Lachnospiraceae_unclassified	0	0	0	0	0	0	2	0	0	0	0	0	0	0	0	0	0	0	0	0	0	0	0	0	0	0	0	0	0	0	0	1	0	0	0	0	0	0	0	0	0	0
	OTU570	Bacteroidetes	Bacteroidia	Bacteroidales	Bacteroidales_unclassified	Bacteroidales_unclassified	Bacteroidales_unclassified	0	0	0	0	0	0	0	0	0	0	0	0	0	0	0	0	0	0	0	0	0	0	0	0	0	0	0	2	0	0	0	0	0	0	0	0	0	0	0	0	0	0
	OTU1437	Peregrinibacteria	Peribacteria	ASND_o	ASND_f	ASND_g	FJ976283_s	0	0	0	0	0	0	0	0	0	0	0	0	0	0	0	0	0	1	0	0	0	0	0	0	0	0	0	0	0	0	0	0	0	0	0	0	0	0	0	0	0	0
	OTU1325	Proteobacteria	Betaproteobacteria	Burkholderiales	Comamonadaceae	Ottowia	AM419986_s	0	0	0	0	0	0	0	0	0	0	0	0	0	0	0	0	0	1	0	0	0	0	0	0	0	0	0	0	0	0	0	0	0	0	0	0	0	0	0	0	0	0
	OTU889	Lentisphaerae	CP010904_c	EF436358_o	EF436358_f	EF436358_g	EU381781_s	0	0	0	0	0	0	0	0	0	0	0	0	0	0	0	0	0	1	0	0	0	0	0	0	0	0	0	0	0	0	0	0	0	0	0	0	0	0	0	0	0	0
	OTU148	Firmicutes	Bacilli	Bacillales	Bacillaceae	Anaerobacillus	Anaerobacillus_unclassified	0	0	0	0	0	0	0	0	0	0	0	0	0	0	0	0	0	0	0	0	0	0	1	0	0	0	0	0	0	0	0	0	0	0	0	0	0	0	0	0	0	0
	OTU1978	Bacteroidetes	Bacteroidia	Bacteroidales	Bacteroidaceae	EU465631_g	EU794226_s	0	0	0	0	0	0	0	0	0	0	0	0	0	0	0	0	0	0	0	0	0	0	0	0	0	0	0	0	0	0	0	2	0	0	0	0	0	0	0	0	0	0
	OTU967	Cyanobacteria	Vampirovibrio_c	FR888536_o	FR888536_f	FR888536_g	GU304110_s	0	0	0	0	0	0	0	0	0	0	0	0	0	0	0	0	0	0	0	0	0	0	0	0	0	0	0	0	0	0	0	2	0	0	0	0	0	0	0	0	0	0
	OTU1487	Bacteroidetes	Bacteroidia	Bacteroidales	S24-7_f	DQ777914_g	DQ777914_s	0	0	0	0	0	0	0	0	0	0	0	0	0	0	0	0	0	0	0	0	0	0	0	0	0	0	0	0	0	0	0	2	0	0	0	0	0	0	0	0	0	0
	OTU1963	Proteobacteria	Alphaproteobacteria	Rhizobiales	Chelatococcaceae	HQ697793_g	HQ697793_s	0	0	0	0	0	0	0	0	0	0	0	0	0	0	0	0	0	0	0	0	0	0	0	0	0	0	0	0	0	0	0	0	0	0	0	0	0	1	0	0	0	0
	OTU54	Actinobacteria	Actinobacteria_c	Micrococcales	Intrasporangiaceae	Arsenicicoccus	Arsenicicoccus_unclassified	0	0	0	0	0	0	0	0	0	0	0	1	0	0	0	0	0	0	0	0	0	0	0	0	0	0	0	0	0	0	0	0	0	0	0	0	0	0	0	0	0	0
	OTU670	Actinobacteria	Coriobacteriia	Coriobacteriales	Coriobacteriaceae	Olsenella	GQ448443_s	0	0	0	0	0	0	0	0	0	0	0	0	0	0	0	0	0	0	0	0	0	0	0	0	0	0	0	0	0	0	0	0	0	0	0	0	0	0	0	0	0	0
	OTU342	Proteobacteria	Alphaproteobacteria	Rhodospirillales	Acetobacteraceae	DQ532333_g	DQ532333_g_unclassified	0	0	0	0	0	0	0	0	0	0	0	0	0	0	0	0	0	0	0	0	0	0	0	0	1	0	0	0	0	0	0	0	0	0	0	0	0	0	0	0	0	0
	OTU1160	Proteobacteria	Gammaproteobacteria	Pasteurellales	Pasteurellaceae	Pasteurellaceae_unclassified	Pasteurellaceae_unclassified	0	0	0	0	0	0	0	0	0	0	0	0	0	0	0	0	0	0	0	0	0	0	0	0	1	0	0	0	0	0	0	0	0	0	0	0	0	0	0	0	0	0
	OTU663	Lentisphaerae	CP010904_c	EF436358_o	EF436358_f	EF436358_g	EF436358_g_unclassified	0	0	0	0	0	0	0	1	0	0	0	0	0	0	0	0	0	0	0	0	0	0	0	0	0	0	0	0	0	0	0	0	0	0	0	0	0	0	0	0	0	0
	OTU692	Proteobacteria	Alphaproteobacteria	Sphingomonadales	Erythrobacteraceae	Porphyrobacter	Porphyrobacter_neustonensis	0	0	0	0	0	0	0	0	0	0	1	0	0	0	0	0	0	0	0	0	0	0	0	0	0	0	0	0	0	0	0	0	0	0	0	0	0	0	0	0	0	0
	OTU981	Proteobacteria	Betaproteobacteria	Burkholderiales	Alcaligenaceae	Kerstersia	Kerstersia_similis	0	0	0	0	0	0	0	0	0	0	0	0	0	0	0	0	0	0	0	0	0	0	0	0	0	0	0	0	0	0	0	0	0	0	0	0	0	0	0	0	0	0
	OTU933	Actinobacteria	Thermoleophilia	Thermoleophilales	Thermoleophilaceae	EU289467_g	DQ347843_s	0	0	0	0	0	0	0	0	0	0	0	0	0	0	0	0	0	0	0	0	0	0	0	0	0	0	0	0	0	0	0	0	0	0	0	0	0	0	0	0	0	0
	OTU201	Proteobacteria	Alphaproteobacteria	Rhodobacterales	Rhodobacteraceae	Paracoccus	Paracoccus_unclassified	0	0	0	0	0	0	0	0	0	0	0	0	0	0	0	0	0	0	0	0	0	0	0	0	0	0	0	0	0	0	0	0	0	0	0	0	0	0	0	0	0	0
	OTU465	Firmicutes	Negativicutes	Selenomonadales	Selenomonadaceae	Mitsuokella	Mitsuokella_jalaludinii	0	0	0	0	0	0	0	0	0	0	0	0	0	0	0	0	0	0	0	0	0	0	0	0	0	0	0	0	0	0	0	0	0	0	0	0	0	0	0	0	0	0
	OTU298	Rhodothermaeota	Rhodothermia	Rhodothermales	Rubricoccaceae	JQ428009_g	JQ428009_s	0	0	0	0	0	0	3	0	0	0	0	0	0	0	0	0	0	0	0	0	0	0	0	0	0	0	0	0	0	0	0	0	0	0	0	0	0	0	0	0	0	0
	OTU587	Bacteroidetes	Bacteroidia	Bacteroidales	Prevotellaceae	Prevotella	Prevotella_unclassified	0	0	0	0	0	0	3	0	0	0	0	0	0	0	0	0	0	0	0	0	0	0	0	0	0	0	0	0	0	0	0	0	0	0	0	0	0	0	0	0	0	0
	OTU984	Firmicutes	Clostridia	Clostridiales	Ruminococcaceae	EU794292_g	EU794292_s	0	0	0	0	0	0	3	0	0	0	0	0	0	0	0	0	0	0	0	0	0	0	0	0	0	0	0	0	0	0	0	0	0	0	0	0	0	0	0	0	0	0
	OTU1364	Firmicutes	Clostridia	Clostridiales	Christensenellaceae	AB239481_g	JX094984_s	0	0	0	0	0	0	3	0	0	0	0	0	0	0	0	0	0	0	0	0	0	0	0	0	0	0	0	0	0	0	0	0	0	0	0	0	0	0	0	0	0	0
	OTU1860	Actinobacteria	Actinobacteria_c	Bifidobacteriales	Bifidobacteriaceae	Bifidobacterium	Bifidobacterium_unclassified	0	0	0	0	0	0	0	0	0	0	0	0	0	0	0	0	1	0	0	0	0	0	0	0	0	0	0	0	0	0	0	0	0	0	0	0	0	0	0	0	0	0
	OTU106	Proteobacteria	Alphaproteobacteria	Caulobacterales	Caulobacteraceae	Brevundimonas	Brevundimonas_unclassified	0	0	0	0	0	0	0	0	0	0	0	0	0	0	0	0	1	0	0	0	0	0	0	0	0	0	0	0	0	0	0	0	0	0	0	0	0	0	0	0	0	0
	OTU779	Firmicutes	Negativicutes	Veillonellales	Veillonellaceae	Megasphaera	Megasphaera_unclassified	0	0	0	0	0	0	0	0	0	0	0	0	0	0	0	0	0	0	0	0	0	0	0	0	0	0	0	0	0	0	0	0	0	0	0	0	0	0	0	0	0	0
	OTU569	Actinobacteria	Actinobacteria_c	Micrococcales	Micrococcaceae	Nesterenkonia	JF040743_s	0	0	0	0	0	0	0	0	0	0	0	0	0	0	0	0	0	0	0	0	0	0	0	0	0	0	1	0	0	0	0	0	0	0	0	0	0	0	0	0	0	0
	OTU686	Bacteroidetes	Bacteroidia	Bacteroidales	Bacteroidaceae	5-7N15_g	EU470130_s	0	0	0	0	0	0	0	0	0	0	0	0	0	0	0	0	0	0	0	0	0	0	0	0	0	0	1	0	0	0	0	0	0	0	0	0	0	0	0	0	0	0
	OTU1247	Firmicutes	Clostridia	Clostridiales	Ruminococcaceae	AB185816_g	AB185816_g_unclassified	0	0	0	0	0	0	0	0	0	0	0	0	0	0	0	0	0	0	0	0	0	0	0	0	0	0	1	0	0	0	0	0	0	0	0	0	0	0	0	0	0	0
	OTU1472	Proteobacteria	Gammaproteobacteria	Alteromonadales	Shewanellaceae	Shewanella	Shewanella_xiamenensis	0	0	0	0	0	0	0	0	0	0	0	0	0	0	0	0	0	0	0	0	0	0	0	0	0	0	1	0	0	0	0	0	0	0	0	0	0	0	0	0	0	0
	OTU1592	Firmicutes	Clostridia	Clostridiales	Ruminococcaceae	JN713389_g	HQ399769_s	0	0	0	0	0	0	0	0	0	0	0	0	0	0	0	0	0	0	0	0	0	0	0	0	0	0	1	0	0	0	0	0	0	0	0	0	0	0	0	0	0	0
	OTU177	Proteobacteria	Betaproteobacteria	Burkholderiales	Oxalobacteraceae	Massilia	Massilia_unclassified	0	0	0	0	0	0	0	0	0	0	0	0	0	0	0	0	0	0	0	0	0	0	0	0	0	0	0	0	0	0	0	0	0	0	1	0	0	0	0	0	0	0
	OTU1898	Spirochaetes	Spirochaetes_c	Spirochaetales	Spirochaetaceae	Treponema	AF023032_s	0	0	0	0	0	0	0	0	1	0	0	0	0	0	0	0	0	0	0	0	0	0	0	0	0	0	0	0	0	0	0	0	0	0	0	0	0	0	0	0	0	0
	OTU338	Bacteroidetes	Bacteroidia	Bacteroidales	EU845084_f	EU845084_f_unclassified	EU845084_f_unclassified	0	0	0	0	1	0	0	0	0	0	0	0	0	0	0	0	0	0	0	0	0	0	0	0	0	0	0	0	0	0	0	0	0	0	0	0	0	0	0	0	0	0
	OTU894	Firmicutes	Bacilli	Lactobacillales	Lactobacillaceae	Lactobacillus	AF197125_s	0	0	0	0	1	0	0	0	0	0	0	0	0	0	0	0	0	0	0	0	0	0	0	0	0	0	0	0	0	0	0	0	0	0	0	0	0	0	0	0	0	0
	OTU1228	Firmicutes	Bacilli	Bacillales	Staphylococcaceae	Salinicoccus	Salinicoccus_kekensis	0	0	0	0	1	0	0	0	0	0	0	0	0	0	0	0	0	0	0	0	0	0	0	0	0	0	0	0	0	0	0	0	0	0	0	0	0	0	0	0	0	0
	OTU1991	Bacteroidetes	Bacteroidia	Bacteroidales	Prevotellaceae	Prevotella	Prevotella_pallens	0	0	0	0	0	0	0	0	0	0	0	1	0	0	0	0	0	0	0	0	0	0	0	0	0	0	0	0	0	0	0	0	0	0	0	0	0	0	0	0	0	0
	OTU1935	Proteobacteria	Epsilonproteobacteria	Campylobacterales	Helicobacteraceae	Wolinella	Wolinella_succinogenes	0	0	0	0	0	0	0	0	0	0	0	1	0	0	0	0	0	0	0	0	0	0	0	0	0	0	0	0	0	0	0	0	0	0	0	0	0	0	0	0	0	0
	OTU1158	Spirochaetes	Spirochaetes_c	Spirochaetales	Spirochaetaceae	Treponema	AF182837_s	0	0	0	0	0	0	0	0	0	0	0	1	0	0	0	0	0	0	0	0	0	0	0	0	0	0	0	0	0	0	0	0	0	0	0	0	0	0	0	0	0	0
	OTU1112	Elusimicrobia	Elusimicrobia_c	Elusimicrobiales	Elusimicrobiaceae	Elusimicrobium	FJ879997_s	0	0	1	0	0	0	0	0	0	0	0	0	0	0	0	0	0	0	0	0	0	0	0	0	0	0	0	0	0	0	0	0	0	0	0	0	0	0	0	0	0	0
	OTU278	Actinobacteria	Actinobacteria_c	Actinomycetales	Actinomycetaceae	Actinomyces	EF688243_s	0	0	0	0	0	0	0	0	0	0	0	0	0	0	0	0	0	0	0	0	0	0	0	0	0	0	0	0	0	0	0	0	0	0	0	1	0	0	0	0	0	0
	OTU1654	Actinobacteria	Actinobacteria_c	Propionibacteriales	Nocardioidaceae	Nocardioides	CP000509_s	0	0	0	0	0	0	0	0	0	0	0	0	0	0	0	0	0	0	0	0	0	0	0	0	0	0	0	0	0	0	0	0	0	0	0	1	0	0	0	0	0	0
	OTU224	Bacteroidetes	Bacteroidia	Bacteroidales	S24-7_f	S24-7_f_unclassified	S24-7_f_unclassified	0	0	0	0	0	0	0	0	0	0	0	0	0	0	0	0	0	0	0	0	0	0	0	0	0	0	0	0	0	0	0	0	0	0	0	1	0	0	0	0	0	0
	OTU585	Firmicutes	Clostridia	Clostridiales	Lachnospiraceae	Clostridium_g7	Clostridium_g7_unclassified	0	0	0	0	0	0	0	0	0	0	0	0	0	0	0	0	0	0	0	0	0	0	0	0	0	0	0	0	0	0	0	0	0	0	0	1	0	0	0	0	0	0
	OTU546	Proteobacteria	Alphaproteobacteria	Rhizobiales	Brucellaceae	Daeguia	Daeguia_caeni	0	0	0	0	0	0	0	0	0	0	0	0	0	0	0	0	0	0	0	0	0	0	0	0	0	0	0	0	0	0	0	0	0	0	0	1	0	0	0	0	0	0
	OTU1765	Firmicutes	Clostridia	Clostridiales	Clostridiales_unclassified	Clostridiales_unclassified	Clostridiales_unclassified	0	0	0	0	0	0	2	0	0	0	0	0	0	0	0	0	0	0	0	0	0	0	0	0	0	0	0	0	0	0	0	0	0	0	0	0	0	0	0	0	0	0
	OTU198	Actinobacteria	Actinobacteria_c	Propionibacteriales	Propionibacteriaceae	Mariniluteicoccus	Mariniluteicoccus_flavus	0	0	0	0	0	0	2	0	0	0	0	0	0	0	0	0	0	0	0	0	0	0	0	0	0	0	0	0	0	0	0	0	0	0	0	0	0	0	0	0	0	0
	OTU1039	Bacteroidetes	Bacteroidia	Bacteroidales	Prevotellaceae	CF231_g	CF231_g_unclassified	0	0	0	0	0	0	2	0	0	0	0	0	0	0	0	0	0	0	0	0	0	0	0	0	0	0	0	0	0	0	0	0	0	0	0	0	0	0	0	0	0	0
	OTU1037	Actinobacteria	Actinobacteria_c	Micrococcales	Micrococcaceae	Arthrobacter	Arthrobacter_russicus	0	0	0	0	0	0	2	0	0	0	0	0	0	0	0	0	0	0	0	0	0	0	0	0	0	0	0	0	0	0	0	0	0	0	0	0	0	0	0	0	0	0
	OTU1927	Bacteroidetes	Bacteroidia	Bacteroidales	Prevotellaceae	Prevotella	Prevotella_unclassified	0	0	0	0	0	0	0	0	0	0	0	0	0	0	0	0	0	0	0	0	0	0	0	0	0	0	0	0	0	0	0	0	0	0	0	0	1	0	0	0	0	0
	OTU909	Actinobacteria	Actinobacteria_c	Propionibacteriales	Propionibacteriaceae	Propionibacterium	AF287757_s	0	0	0	0	0	0	0	0	0	0	0	0	0	0	0	0	0	0	0	0	0	0	0	0	0	0	0	1	0	0	0	0	0	0	0	0	0	0	0	0	0	0
	OTU1315	Firmicutes	Clostridia	Clostridiales	Ruminococcaceae	AB009176_g	EU794278_s	0	0	0	0	0	0	0	0	0	0	0	0	0	0	0	0	0	0	0	0	0	0	0	0	0	0	0	1	0	0	0	0	0	0	0	0	0	0	0	0	0	0
	OTU968	Firmicutes	Tissierellia	Tissierellales	Tissierellaceae	Tissierella	FJ674955_s	0	0	0	0	0	0	0	0	0	0	0	0	0	0	0	0	0	0	0	0	0	0	0	0	0	0	0	1	0	0	0	0	0	0	0	0	0	0	0	0	0	0
	OTU1647	Firmicutes	Clostridia	Clostridiales	Ruminococcaceae	Pseudoflavonifractor	EU381849_s	0	0	0	0	0	0	0	0	0	0	0	0	0	0	0	0	0	0	0	0	0	0	0	0	0	0	0	1	0	0	0	0	0	0	0	0	0	0	0	0	0	0
	OTU1888	Bacteroidetes	Bacteroidia	Bacteroidales	Prevotellaceae	Alloprevotella	Alloprevotella_unclassified	0	0	0	0	0	0	0	0	0	0	0	0	0	0	0	0	0	0	0	0	0	0	0	0	0	0	0	1	0	0	0	0	0	0	0	0	0	0	0	0	0	0
	OTU1814	Bacteroidetes	Bacteroidia	Bacteroidales	Prevotellaceae	Prevotella	AY134905_s	0	0	0	0	0	1	0	0	0	0	0	0	0	0	0	0	0	0	0	0	0	0	0	0	0	0	0	0	0	0	0	0	0	0	0	0	0	0	0	0	0	0
	OTU322	Firmicutes	Clostridia	Clostridiales	Ruminococcaceae	EF436340_g	JX095385_s	0	0	0	0	0	1	0	0	0	0	0	0	0	0	0	0	0	0	0	0	0	0	0	0	0	0	0	0	0	0	0	0	0	0	0	0	0	0	0	0	0	0
	OTU668	Firmicutes	Bacilli	Lactobacillales	Carnobacteriaceae	Atopostipes	GQ133595_s	0	0	0	0	0	1	0	0	0	0	0	0	0	0	0	0	0	0	0	0	0	0	0	0	0	0	0	0	0	0	0	0	0	0	0	0	0	0	0	0	0	0
	OTU415	Firmicutes	Clostridia	Clostridiales	Ruminococcaceae	DQ394632_g	DQ394632_g_unclassified	0	0	0	0	0	1	0	0	0	0	0	0	0	0	0	0	0	0	0	0	0	0	0	0	0	0	0	0	0	0	0	0	0	0	0	0	0	0	0	0	0	0
	OTU1154	Actinobacteria	Coriobacteriia	Coriobacteriales	Coriobacteriaceae	Olsenella	Olsenella_unclassified	0	0	0	0	0	1	0	0	0	0	0	0	0	0	0	0	0	0	0	0	0	0	0	0	0	0	0	0	0	0	0	0	0	0	0	0	0	0	0	0	0	0
	OTU1309	Bacteroidetes	Bacteroidia	Bacteroidales	Prevotellaceae	Prevotella	EU259409_s	0	0	0	0	0	1	0	0	0	0	0	0	0	0	0	0	0	0	0	0	0	0	0	0	0	0	0	0	0	0	0	0	0	0	0	0	0	0	0	0	0	0
	OTU1277	Actinobacteria	Actinobacteria_c	Micrococcales	Brevibacteriaceae	Brevibacterium	Brevibacterium_unclassified	0	0	0	0	0	0	0	0	0	0	0	0	0	0	0	0	0	0	0	0	0	0	0	0	0	0	0	0	0	0	0	1	0	0	0	0	0	0	0	0	0	0
	OTU978	Firmicutes	Clostridia	Clostridiales	Lachnospiraceae	JPZU_g	FJ684481_s	0	0	0	0	0	0	0	0	0	0	0	0	0	0	0	0	0	0	0	0	0	0	0	0	0	0	0	0	0	0	0	1	0	0	0	0	0	0	0	0	0	0
	OTU2085	Firmicutes	Clostridia	Clostridiales	Christensenellaceae	HM124260_g	HM124260_g_unclassified	0	0	0	0	0	0	0	0	0	0	0	0	0	0	0	0	0	0	0	0	0	0	0	0	0	0	0	0	0	0	0	1	0	0	0	0	0	0	0	0	0	0
	OTU1825	Actinobacteria	Actinobacteria_c	Propionibacteriales	Propionibacteriaceae	Tessaracoccus	Tessaracoccus_unclassified	0	0	0	0	0	0	0	0	0	0	0	0	0	0	0	0	0	0	0	0	0	0	0	0	0	0	0	0	0	0	0	0	0	0	0	0	0	0	1	0	0	0
	OTU774	Firmicutes	Clostridia	Clostridiales	Lachnospiraceae	EU728721_g	EF445212_s	0	0	0	0	0	0	0	0	0	0	0	0	0	0	0	0	0	0	0	0	0	0	0	0	0	0	0	0	0	0	0	0	0	0	0	0	0	0	1	0	0	0
	OTU464	Proteobacteria	Alphaproteobacteria	Sphingomonadales	Sphingomonadaceae	Sphingomonas	Sphingomonas_unclassified	0	0	0	0	0	0	0	0	0	0	0	0	0	0	0	0	0	0	0	0	0	0	0	0	0	0	0	0	0	0	0	0	0	0	0	0	0	0	0	0	0	0
	OTU292	Proteobacteria	Alphaproteobacteria	Rhodobacterales	Rhodobacteraceae	Rhodobacteraceae_unclassified	Rhodobacteraceae_unclassified	0	0	0	0	0	0	0	0	0	0	0	0	0	0	0	0	0	0	0	0	0	0	0	0	0	0	0	0	0	0	0	0	0	0	0	0	0	0	0	0	0	0
	OTU423	Firmicutes	Clostridia	Clostridiales	Desulfitobacterium_f	Desulfitobacterium_f_unclassified	Desulfitobacterium_f_unclassified	0	0	0	0	0	0	0	0	0	0	0	0	0	0	0	0	0	0	0	0	0	0	0	0	0	0	0	0	0	0	0	0	0	0	0	0	0	0	0	0	0	0
	OTU469	Actinobacteria	Thermoleophilia	Solirubrobacterales	Solirubrobacteraceae	Solirubrobacter	Solirubrobacter_unclassified	0	0	0	0	0	0	0	0	0	0	0	0	0	0	0	0	0	0	0	0	0	0	0	0	0	0	0	0	0	0	0	0	0	0	0	0	0	0	0	0	0	0
	OTU622	Bacteroidetes	Flavobacteria	Flavobacteriales	Flavobacteriaceae	Chryseobacterium	Chryseobacterium_unclassified	0	0	0	0	0	0	0	0	0	0	0	0	0	0	0	0	0	0	0	0	0	0	0	0	0	0	0	0	0	0	0	0	0	0	0	0	0	0	0	0	0	0
	OTU1083	Actinobacteria	Actinobacteria_c	Bifidobacteriales	Bifidobacteriaceae	Pseudoscardovia	Pseudoscardovia_suis	0	0	0	0	0	0	1	0	0	0	0	0	0	0	0	0	0	0	0	0	0	0	0	0	0	0	0	0	0	0	0	0	0	0	0	0	0	0	0	0	0	0
	OTU250	Firmicutes	Clostridia	Clostridiales	Ruminococcaceae	Subdoligranulum	FJ677103_s	0	0	0	0	0	0	1	0	0	0	0	0	0	0	0	0	0	0	0	0	0	0	0	0	0	0	0	0	0	0	0	0	0	0	0	0	0	0	0	0	0	0
	OTU521	Firmicutes	Clostridia	Clostridiales	Lachnospiraceae	Lachnospiraceae_unclassified	Lachnospiraceae_unclassified	0	0	0	0	0	0	1	0	0	0	0	0	0	0	0	0	0	0	0	0	0	0	0	0	0	0	0	0	0	0	0	0	0	0	0	0	0	0	0	0	0	0
	OTU1893	Tenericutes	Mollicutes	Anaeroplasmatales	Anaeroplasmataceae	Asteroleplasma	Asteroleplasma_anaerobium	0	0	0	0	0	0	1	0	0	0	0	0	0	0	0	0	0	0	0	0	0	0	0	0	0	0	0	0	0	0	0	0	0	0	0	0	0	0	0	0	0	0
	OTU551	Bacteroidetes	Bacteroidia	Bacteroidales	AY244965_f	AY244965_g	AY244965_g_unclassified	0	0	0	0	0	0	1	0	0	0	0	0	0	0	0	0	0	0	0	0	0	0	0	0	0	0	0	0	0	0	0	0	0	0	0	0	0	0	0	0	0	0
	OTU466	Firmicutes	Clostridia	Clostridiales	Ruminococcaceae	Ruminococcaceae_unclassified	Ruminococcaceae_unclassified	0	0	0	0	0	0	1	0	0	0	0	0	0	0	0	0	0	0	0	0	0	0	0	0	0	0	0	0	0	0	0	0	0	0	0	0	0	0	0	0	0	0
	OTU471	Bacteroidetes	Bacteroidia	Bacteroidales	Prevotellaceae	HQ716072_g	EF445275_s	0	0	0	0	0	0	1	0	0	0	0	0	0	0	0	0	0	0	0	0	0	0	0	0	0	0	0	0	0	0	0	0	0	0	0	0	0	0	0	0	0	0
	OTU1171	Firmicutes	Clostridia	Clostridiales	Ruminococcaceae	AB009176_g	AB009176_g_unclassified	0	0	0	0	0	0	1	0	0	0	0	0	0	0	0	0	0	0	0	0	0	0	0	0	0	0	0	0	0	0	0	0	0	0	0	0	0	0	0	0	0	0
	OTU816	Firmicutes	Clostridia	Clostridiales	Clostridiaceae	EU517557_g	FJ670949_s	0	0	0	0	0	0	1	0	0	0	0	0	0	0	0	0	0	0	0	0	0	0	0	0	0	0	0	0	0	0	0	0	0	0	0	0	0	0	0	0	0	0
	OTU647	Firmicutes	Clostridia	Clostridiales	Christensenellaceae	AB239481_g	AB239481_g_unclassified	0	0	0	0	0	0	1	0	0	0	0	0	0	0	0	0	0	0	0	0	0	0	0	0	0	0	0	0	0	0	0	0	0	0	0	0	0	0	0	0	0	0
	OTU1187	Firmicutes	Clostridia	Clostridiales	Lachnospiraceae	EU844681_g	GU302659_s	0	0	0	0	0	0	1	0	0	0	0	0	0	0	0	0	0	0	0	0	0	0	0	0	0	0	0	0	0	0	0	0	0	0	0	0	0	0	0	0	0	0
	OTU1385	Firmicutes	Clostridia	Clostridiales	Christensenellaceae	GQ422712_g	DQ905244_s	0	0	0	0	0	0	1	0	0	0	0	0	0	0	0	0	0	0	0	0	0	0	0	0	0	0	0	0	0	0	0	0	0	0	0	0	0	0	0	0	0	0
	OTU1210	Bacteroidetes	Bacteroidia	Bacteroidales	S24-7_f	JX096203_g	JX096203_s	0	0	0	0	0	0	1	0	0	0	0	0	0	0	0	0	0	0	0	0	0	0	0	0	0	0	0	0	0	0	0	0	0	0	0	0	0	0	0	0	0	0
	OTU1173	Firmicutes	Clostridia	Clostridiales	Christensenellaceae	AB239481_g	AB239481_g_unclassified	0	0	0	0	0	0	1	0	0	0	0	0	0	0	0	0	0	0	0	0	0	0	0	0	0	0	0	0	0	0	0	0	0	0	0	0	0	0	0	0	0	0
	OTU1618	Bacteroidetes	Bacteroidia	Bacteroidales	Bacteroidaceae	Bacteroides	Bacteroides_unclassified	0	0	0	0	0	0	1	0	0	0	0	0	0	0	0	0	0	0	0	0	0	0	0	0	0	0	0	0	0	0	0	0	0	0	0	0	0	0	0	0	0	0
	OTU55	Bacteroidetes	Bacteroidia	Bacteroidales	S24-7_f	EF602759_g	FJ673196_s	0	0	0	0	0	0	0	0	0	0	0	0	0	0	0	0	0	0	0	0	0	0	0	0	0	0	0	0	0	0	0	0	0	0	0	0	0	0	0	0	0	0
	OTU111	Firmicutes	Tissierellia	Tissierellales	Peptoniphilaceae	Fenollaria	Fenollaria_massiliensis	0	0	0	0	0	0	0	0	0	0	0	0	0	0	0	0	0	0	0	0	0	0	0	0	0	0	0	0	0	0	0	0	0	0	0	0	0	0	0	0	0	0
	OTU160	Actinobacteria	Acidimicrobiia	Acidimicrobiales	Ilumatobacter_f	Ilumatobacter	EU132499_s	0	0	0	0	0	0	0	0	0	0	0	0	0	0	0	0	0	0	0	0	0	0	0	0	0	0	0	0	0	0	0	0	0	0	0	0	0	0	0	0	0	0
	OTU170	Actinobacteria	Actinobacteria_c	Streptomycetales	Streptomycetaceae	Streptomyces	Streptomyces_unclassified	0	0	0	0	0	0	0	0	0	0	0	0	0	0	0	0	0	0	0	0	0	0	0	0	0	0	0	0	0	0	0	0	0	0	0	0	0	0	0	0	0	0
	OTU1001	Actinobacteria	Actinobacteria_c	Micrococcales	Cellulomonadaceae	Cellulomonas	Cellulomonas_unclassified	0	0	0	0	0	0	0	0	0	0	0	0	0	0	0	0	0	0	0	0	0	0	0	0	0	0	0	0	0	0	0	0	0	0	0	0	0	0	0	0	0	0
	OTU194	Proteobacteria	Deltaproteobacteria	Myxococcales	DQ154856_f	DQ154856_g	DQ129588_s	0	0	0	0	0	0	0	0	0	0	0	0	0	0	0	0	0	0	0	0	0	0	0	0	0	0	0	0	0	0	0	0	0	0	0	0	0	0	0	0	0	0
	OTU195	Proteobacteria	Gammaproteobacteria	Xanthomonadales	Xanthomonadaceae	Stenotrophomonas	Stenotrophomonas_acidaminiphila	0	0	0	0	0	0	0	0	0	0	0	0	0	0	0	0	0	0	0	0	0	0	0	0	0	0	0	0	0	0	0	0	0	0	0	0	0	0	0	0	0	0
	OTU252	Actinobacteria	Actinobacteria_c	Pseudonocardiales	Pseudonocardiaceae	Pseudonocardia	Pseudonocardia_unclassified	0	0	0	0	0	0	0	0	0	0	0	0	0	0	0	0	0	0	0	0	0	0	0	0	0	0	0	0	0	0	0	0	0	0	0	0	0	0	0	0	0	0
	OTU207	Actinobacteria	Actinobacteria_c	Propionibacteriales	Propionibacteriaceae	Propioniciclava	CU920907_s	0	0	0	0	0	0	0	0	0	0	0	0	0	0	0	0	0	0	0	0	0	0	0	0	0	0	0	0	0	0	0	0	0	0	0	0	0	0	0	0	0	0
	OTU222	Bacteroidetes	Bacteroidia	Bacteroidales	AY244965_f	AY244965_g	AY244965_g_unclassified	0	0	0	0	0	0	0	0	0	0	0	0	0	0	0	0	0	0	0	0	0	0	0	0	0	0	0	0	0	0	0	0	0	0	0	0	0	0	0	0	0	0
	OTU199	Firmicutes	Tissierellia	Tissierellales	Peptoniphilaceae	Helcococcus	JF095370_s	0	0	0	0	0	0	0	0	0	0	0	0	0	0	0	0	0	0	0	0	0	0	0	0	0	0	0	0	0	0	0	0	0	0	0	0	0	0	0	0	0	0
	OTU302	Actinobacteria	Actinobacteria_c	Corynebacteriales	Corynebacteriaceae	Corynebacterium	Corynebacterium_imitans	0	0	0	0	0	0	0	0	0	0	0	0	0	0	0	0	0	0	0	0	0	0	0	0	0	0	0	0	0	0	0	0	0	0	0	0	0	0	0	0	0	0
	OTU241	Proteobacteria	Gammaproteobacteria	Vibrionales	Vibrionaceae	Vibrio	Vibrio_unclassified	0	0	0	0	0	0	0	0	0	0	0	0	0	0	0	0	0	0	0	0	0	0	0	0	0	0	0	0	0	0	0	0	0	0	0	0	0	0	0	0	0	0
	OTU335	Bacteroidetes	Sphingobacteriia	Sphingobacteriales	Sphingobacteriaceae	Sphingobacterium	Sphingobacterium_composti2	0	0	0	0	0	0	0	0	0	0	0	0	0	0	0	0	0	0	0	0	0	0	0	0	0	0	0	0	0	0	0	0	0	0	0	0	0	0	0	0	0	0
	OTU230	Actinobacteria	Actinobacteria_c	Corynebacteriales	Nocardiaceae	Rhodococcus	Rhodococcus_unclassified	0	0	0	0	0	0	0	0	0	0	0	0	0	0	0	0	0	0	0	0	0	0	0	0	0	0	0	0	0	0	0	0	0	0	0	0	0	0	0	0	0	0
	OTU1751	Actinobacteria	Actinobacteria_c	Corynebacteriales	Corynebacteriaceae	Corynebacterium	LAYQ_s	0	0	0	0	0	0	0	0	0	0	0	0	0	0	0	0	0	0	0	0	0	0	0	0	0	0	0	0	0	0	0	0	0	0	0	0	0	0	0	0	0	0
	OTU328	Firmicutes	Bacilli	Bacillales	Staphylococcaceae	Nosocomiicoccus	Nosocomiicoccus_ampullae	0	0	0	0	0	0	0	0	0	0	0	0	0	0	0	0	0	0	0	0	0	0	0	0	0	0	0	0	0	0	0	0	0	0	0	0	0	0	0	0	0	0
	OTU251	Bacteroidetes	Flavobacteria	Flavobacteriales	Flavobacteriaceae	Epilithonimonas	Epilithonimonas_lactis	0	0	0	0	0	0	0	0	0	0	0	0	0	0	0	0	0	0	0	0	0	0	0	0	0	0	0	0	0	0	0	0	0	0	0	0	0	0	0	0	0	0
	OTU268	Firmicutes	Erysipelotrichi	Erysipelotrichales	Erysipelotrichaceae	AM982586_g	GQ134166_s	0	0	0	0	0	0	0	0	0	0	0	0	0	0	0	0	0	0	0	0	0	0	0	0	0	0	0	0	0	0	0	0	0	0	0	0	0	0	0	0	0	0
	OTU291	Gemmatimonadetes	Gemmatimonadetes_c	Gemmatimonadales	Gemmatimonadaceae	Gemmatimonadaceae_unclassified	Gemmatimonadaceae_unclassified	0	0	0	0	0	0	0	0	0	0	0	0	0	0	0	0	0	0	0	0	0	0	0	0	0	0	0	0	0	0	0	0	0	0	0	0	0	0	0	0	0	0
	OTU334	Deinococcus-Thermus	Deinococci	Trueperales	Trueperaceae	Truepera	Truepera_unclassified	0	0	0	0	0	0	0	0	0	0	0	0	0	0	0	0	0	0	0	0	0	0	0	0	0	0	0	0	0	0	0	0	0	0	0	0	0	0	0	0	0	0
	OTU360	Proteobacteria	Alphaproteobacteria	Rhizobiales	Brucellaceae	Ochrobactrum	Ochrobactrum_unclassified	0	0	0	0	0	0	0	0	0	0	0	0	0	0	0	0	0	0	0	0	0	0	0	0	0	0	0	0	0	0	0	0	0	0	0	0	0	0	0	0	0	0
	OTU362	Fusobacteria	Fusobacteria_c	Fusobacteriales	Leptotrichiaceae	Leptotrichia	Leptotrichia_goodfellowii	0	0	0	0	0	0	0	0	0	0	0	0	0	0	0	0	0	0	0	0	0	0	0	0	0	0	0	0	0	0	0	0	0	0	0	0	0	0	0	0	0	0
	OTU383	Firmicutes	Tissierellia	Tissierellales	Peptoniphilaceae	Anaerococcus	Anaerococcus_senegalensis	0	0	0	0	0	0	0	0	0	0	0	0	0	0	0	0	0	0	0	0	0	0	0	0	0	0	0	0	0	0	0	0	0	0	0	0	0	0	0	0	0	0
	OTU392	Proteobacteria	Alphaproteobacteria	Sphingomonadales	Sphingomonadaceae	Sphingomonadaceae_unclassified	Sphingomonadaceae_unclassified	0	0	0	0	0	0	0	0	0	0	0	0	0	0	0	0	0	0	0	0	0	0	0	0	0	0	0	0	0	0	0	0	0	0	0	0	0	0	0	0	0	0
	OTU296	Proteobacteria	Alphaproteobacteria	Caulobacterales	Caulobacteraceae	Caulobacteraceae_unclassified	Caulobacteraceae_unclassified	0	0	0	0	0	0	0	0	0	0	0	0	0	0	0	0	0	0	0	0	0	0	0	0	0	0	0	0	0	0	0	0	0	0	0	0	0	0	0	0	0	0
	OTU316	Actinobacteria	Actinobacteria_c	Propionibacteriales	Propionibacteriaceae	Propionibacteriaceae_unclassified	Propionibacteriaceae_unclassified	0	0	0	0	0	0	0	0	0	0	0	0	0	0	0	0	0	0	0	0	0	0	0	0	0	0	0	0	0	0	0	0	0	0	0	0	0	0	0	0	0	0
	OTU519	Firmicutes	Clostridia	Clostridiales	Ruminococcaceae	AB009176_g	AB009176_g_unclassified	0	0	0	0	0	0	0	0	0	0	0	0	0	0	0	0	0	0	0	0	0	0	0	0	0	0	0	0	0	0	0	0	0	0	0	0	0	0	0	0	0	0
	OTU436	Tenericutes	Mollicutes	Acholeplasmatales	Acholeplasmataceae	Acholeplasma_g2	Acholeplasma_g2_unclassified	0	0	0	0	0	0	0	0	0	0	0	0	0	0	0	0	0	0	0	0	0	0	0	0	0	0	0	0	0	0	0	0	0	0	0	0	0	0	0	0	0	0
	OTU346	Firmicutes	Clostridia	Clostridiales	Mogibacterium_f	FJ879347_g	FJ879347_g_unclassified	0	0	0	0	0	0	0	0	0	0	0	0	0	0	0	0	0	0	0	0	0	0	0	0	0	0	0	0	0	0	0	0	0	0	0	0	0	0	0	0	0	0
	OTU347	Lentisphaerae	Oligosphaeria	Oligosphaerales	Oligosphaeraceae	DQ353908_g	DQ353908_g_unclassified	0	0	0	0	0	0	0	0	0	0	0	0	0	0	0	0	0	0	0	0	0	0	0	0	0	0	0	0	0	0	0	0	0	0	0	0	0	0	0	0	0	0
	OTU442	Firmicutes	Clostridia	Clostridiales	Ruminococcaceae	Faecalibacterium	Faecalibacterium_prausnitzii	0	0	0	0	0	0	0	0	0	0	0	0	0	0	0	0	0	0	0	0	0	0	0	0	0	0	0	0	0	0	0	0	0	0	0	0	0	0	0	0	0	0
	OTU943	Actinobacteria	Actinobacteria_c	Corynebacteriales	Dietziaceae	Dietzia	Dietzia_cinnamea	0	0	0	0	0	0	0	0	0	0	0	0	0	0	0	0	0	0	0	0	0	0	0	0	0	0	0	0	0	0	0	0	0	0	0	0	0	0	0	0	0	0
	OTU350	Acidobacteria	CP015136_c	CP015136_o	CP015136_f	GU260705_g	GU260705_g_unclassified	0	0	0	0	0	0	0	0	0	0	0	0	0	0	0	0	0	0	0	0	0	0	0	0	0	0	0	0	0	0	0	0	0	0	0	0	0	0	0	0	0	0
	OTU413	Actinobacteria	Actinobacteria_c	Frankiales	Geodermatophilaceae	Modestobacter	Modestobacter_marinus	0	0	0	0	0	0	0	0	0	0	0	0	0	0	0	0	0	0	0	0	0	0	0	0	0	0	0	0	0	0	0	0	0	0	0	0	0	0	0	0	0	0
	OTU359	Firmicutes	Clostridia	Clostridiales	Lachnospiraceae	GU324367_g	GU324367_g_unclassified	0	0	0	0	0	0	0	0	0	0	0	0	0	0	0	0	0	0	0	0	0	0	0	0	0	0	0	0	0	0	0	0	0	0	0	0	0	0	0	0	0	0
	OTU581	Actinobacteria	Coriobacteriia	Coriobacteriales	Coriobacteriaceae	Collinsella	CDJG_s	0	0	0	0	0	0	0	0	0	0	0	0	0	0	0	0	0	0	0	0	0	0	0	0	0	0	0	0	0	0	0	0	0	0	0	0	0	0	0	0	0	0
	OTU558	Planctomycetes	Planctomycetia	Planctomycetales	Gemmata_f	Gemmata_f_unclassified	Gemmata_f_unclassified	0	0	0	0	0	0	0	0	0	0	0	0	0	0	0	0	0	0	0	0	0	0	0	0	0	0	0	0	0	0	0	0	0	0	0	0	0	0	0	0	0	0
	OTU417	Bacteroidetes	Flavobacteria	Flavobacteriales	Flavobacteriaceae	Flavobacteriaceae_unclassified	Flavobacteriaceae_unclassified	0	0	0	0	0	0	0	0	0	0	0	0	0	0	0	0	0	0	0	0	0	0	0	0	0	0	0	0	0	0	0	0	0	0	0	0	0	0	0	0	0	0
	OTU439	Firmicutes	Bacilli	Bacillales	Staphylococcaceae	EU373366_g	EU373366_s	0	0	0	0	0	0	0	0	0	0	0	0	0	0	0	0	0	0	0	0	0	0	0	0	0	0	0	0	0	0	0	0	0	0	0	0	0	0	0	0	0	0
	OTU550	Proteobacteria	Betaproteobacteria	Burkholderiales	Burkholderiales_unclassified	Burkholderiales_unclassified	Burkholderiales_unclassified	0	0	0	0	0	0	0	0	0	0	0	0	0	0	0	0	0	0	0	0	0	0	0	0	0	0	0	0	0	0	0	0	0	0	0	0	0	0	0	0	0	0
	OTU498	Bacteroidetes	Bacteroidia	Bacteroidales	S24-7_f	EF602759_g	EF602759_s	0	0	0	0	0	0	0	0	0	0	0	0	0	0	0	0	0	0	0	0	0	0	0	0	0	0	0	0	0	0	0	0	0	0	0	0	0	0	0	0	0	0
	OTU399	Chloroflexi	Thermomicrobia	DQ129389_o	DQ129389_f	DQ129389_g	JQ712926_s	0	0	0	0	0	0	0	0	0	0	0	0	0	0	0	0	0	0	0	0	0	0	0	0	0	0	0	0	0	0	0	0	0	0	0	0	0	0	0	0	0	0
	OTU404	Bacteroidetes	Bacteroidia	Bacteroidales	Prevotellaceae	CF231_g	CF231_g_unclassified	0	0	0	0	0	0	0	0	0	0	0	0	0	0	0	0	0	0	0	0	0	0	0	0	0	0	0	0	0	0	0	0	0	0	0	0	0	0	0	0	0	0
	OTU375	Proteobacteria	Alphaproteobacteria	Sphingomonadales	Sphingomonadaceae	Sphingomonadaceae_unclassified	Sphingomonadaceae_unclassified	0	0	0	0	0	0	0	0	0	0	0	0	0	0	0	0	0	0	0	0	0	0	0	0	0	0	0	0	0	0	0	0	0	0	0	0	0	0	0	0	0	0
	OTU387	Firmicutes	Bacilli	Lactobacillales	Carnobacteriaceae	Alloiococcus	Alloiococcus_otitis	0	0	0	0	0	0	0	0	0	0	0	0	0	0	0	0	0	0	0	0	0	0	0	0	0	0	0	0	0	0	0	0	0	0	0	0	0	0	0	0	0	0
	OTU561	Acidobacteria	Blastocatellia	Blastocatellales	Blastocatellaceae	Blastocatella	JQ627521_s	0	0	0	0	0	0	0	0	0	0	0	0	0	0	0	0	0	0	0	0	0	0	0	0	0	0	0	0	0	0	0	0	0	0	0	0	0	0	0	0	0	0
	OTU530	Bacteroidetes	Cytophagia	Cytophagales	Hymenobacteraceae	Hymenobacter	Hymenobacter_unclassified	0	0	0	0	0	0	0	0	0	0	0	0	0	0	0	0	0	0	0	0	0	0	0	0	0	0	0	0	0	0	0	0	0	0	0	0	0	0	0	0	0	0
	OTU329	Saccharibacteria_TM7	Saccharimonas_c	Saccharimonas_o	Saccharimonas_f	Saccharimonas	Saccharimonas_unclassified	0	0	0	0	0	0	0	0	0	0	0	0	0	0	0	0	0	0	0	0	0	0	0	0	0	0	0	0	0	0	0	0	0	0	0	0	0	0	0	0	0	0
	OTU592	Bacteroidetes	Bacteroidia	Bacteroidales	EU845084_f	EU843760_g	EU843760_s	0	0	0	0	0	0	0	0	0	0	0	0	0	0	0	0	0	0	0	0	0	0	0	0	0	0	0	0	0	0	0	0	0	0	0	0	0	0	0	0	0	0
	OTU1233	Firmicutes	Bacilli	Bacillales	Staphylococcaceae	Salinicoccus	Salinicoccus_kunmingensis	0	0	0	0	0	0	0	0	0	0	0	0	0	0	0	0	0	0	0	0	0	0	0	0	0	0	0	0	0	0	0	0	0	0	0	0	0	0	0	0	0	0
	OTU527	Proteobacteria	Alphaproteobacteria	Rhizobiales	Beijerinckiaceae	EU289441_g	FM873281_s	0	0	0	0	0	0	0	0	0	0	0	0	0	0	0	0	0	0	0	0	0	0	0	0	0	0	0	0	0	0	0	0	0	0	0	0	0	0	0	0	0	0
	OTU412	Firmicutes	Tissierellia	Tissierellales	Peptoniphilaceae	Ezakiella	Bacteroides_coagulans	0	0	0	0	0	0	0	0	0	0	0	0	0	0	0	0	0	0	0	0	0	0	0	0	0	0	0	0	0	0	0	0	0	0	0	0	0	0	0	0	0	0
	OTU452	Firmicutes	Bacilli	Lactobacillales	Lactobacillaceae	Lactobacillus	Lactobacillus_iners	0	0	0	0	0	0	0	0	0	0	0	0	0	0	0	0	0	0	0	0	0	0	0	0	0	0	0	0	0	0	0	0	0	0	0	0	0	0	0	0	0	0
	OTU349	Saccharibacteria_TM7	Saccharimonas_c	Saccharimonas_o	Saccharimonas_f	Saccharimonas	Saccharimonas_unclassified	0	0	0	0	0	0	0	0	0	0	0	0	0	0	0	0	0	0	0	0	0	0	0	0	0	0	0	0	0	0	0	0	0	0	0	0	0	0	0	0	0	0
	OTU768	Firmicutes	Clostridia	Clostridiales	Lachnospiraceae	Catonella	EU845459_s	0	0	0	0	0	0	0	0	0	0	0	0	0	0	0	0	0	0	0	0	0	0	0	0	0	0	0	0	0	0	0	0	0	0	0	0	0	0	0	0	0	0
	OTU485	Proteobacteria	Betaproteobacteria	Burkholderiales	Alcaligenaceae	Achromobacter	Achromobacter_unclassified	0	0	0	0	0	0	0	0	0	0	0	0	0	0	0	0	0	0	0	0	0	0	0	0	0	0	0	0	0	0	0	0	0	0	0	0	0	0	0	0	0	0
	OTU513	Bacteroidetes	Bacteroidia	Bacteroidales	EU845084_f	AB185752_g	GU303819_s	0	0	0	0	0	0	0	0	0	0	0	0	0	0	0	0	0	0	0	0	0	0	0	0	0	0	0	0	0	0	0	0	0	0	0	0	0	0	0	0	0	0
	OTU484	Firmicutes	Clostridia	Clostridiales	Lachnospiraceae	Oribacterium	AB034116_s	0	0	0	0	0	0	0	0	0	0	0	0	0	0	0	0	0	0	0	0	0	0	0	0	0	0	0	0	0	0	0	0	0	0	0	0	0	0	0	0	0	0
	OTU643	Firmicutes	Clostridia	Clostridiales	Ruminococcaceae	AB009176_g	JX096321_s	0	0	0	0	0	0	0	0	0	0	0	0	0	0	0	0	0	0	0	0	0	0	0	0	0	0	0	0	0	0	0	0	0	0	0	0	0	0	0	0	0	0
	OTU367	Firmicutes	Clostridia	Clostridiales	Ruminococcaceae	JN713389_g	JX095388_s	0	0	0	0	0	0	0	0	0	0	0	0	0	0	0	0	0	0	0	0	0	0	0	0	0	0	0	0	0	0	0	0	0	0	0	0	0	0	0	0	0	0
	OTU377	Actinobacteria	Actinobacteria_c	Propionibacteriales	Propionibacteriaceae	Luteococcus	Luteococcus_sediminum	0	0	0	0	0	0	0	0	0	0	0	0	0	0	0	0	0	0	0	0	0	0	0	0	0	0	0	0	0	0	0	0	0	0	0	0	0	0	0	0	0	0
	OTU682	Firmicutes	Clostridia	Clostridiales	Mogibacterium_f	Mogibacterium	Mogibacterium_unclassified	0	0	0	0	0	0	0	0	0	0	0	0	0	0	0	0	0	0	0	0	0	0	0	0	0	0	0	0	0	0	0	0	0	0	0	0	0	0	0	0	0	0
	OTU634	Firmicutes	Clostridia	Clostridiales	Ruminococcaceae	Ruminococcus_g2	EU381538_s	0	0	0	0	0	0	0	0	0	0	0	0	0	0	0	0	0	0	0	0	0	0	0	0	0	0	0	0	0	0	0	0	0	0	0	0	0	0	0	0	0	0
	OTU510	Lentisphaerae	CP010904_c	EF436358_o	EF436358_f	EF436358_g	EF436358_g_unclassified	0	0	0	0	0	0	0	0	0	0	0	0	0	0	0	0	0	0	0	0	0	0	0	0	0	0	0	0	0	0	0	0	0	0	0	0	0	0	0	0	0	0
	OTU503	Proteobacteria	Alphaproteobacteria	Rhizobiales	Phreatobacter_f	Phreatobacter	Phreatobacter_oligotrophus	0	0	0	0	0	0	0	0	0	0	0	0	0	0	0	0	0	0	0	0	0	0	0	0	0	0	0	0	0	0	0	0	0	0	0	0	0	0	0	0	0	0
	OTU457	Actinobacteria	Actinobacteria_c	Propionibacteriales	Propionibacteriaceae	Tessaracoccus	Tessaracoccus_unclassified	0	0	0	0	0	0	0	0	0	0	0	0	0	0	0	0	0	0	0	0	0	0	0	0	0	0	0	0	0	0	0	0	0	0	0	0	0	0	0	0	0	0
	OTU449	Actinobacteria	Actinobacteria_c	Corynebacteriales	Corynebacteriaceae	Corynebacterium	Corynebacterium_unclassified	0	0	0	0	0	0	0	0	0	0	0	0	0	0	0	0	0	0	0	0	0	0	0	0	0	0	0	0	0	0	0	0	0	0	0	0	0	0	0	0	0	0
	OTU610	Actinobacteria	Actinobacteria_c	Propionibacteriales	Propionibacteriaceae	Propionibacterium	Propionibacterium_acidipropionici	0	0	0	0	0	0	0	0	0	0	0	0	0	0	0	0	0	0	0	0	0	0	0	0	0	0	0	0	0	0	0	0	0	0	0	0	0	0	0	0	0	0
	OTU406	Firmicutes	Clostridia	Clostridiales	Ruminococcaceae	Caproiciproducens	EU772177_s	0	0	0	0	0	0	0	0	0	0	0	0	0	0	0	0	0	0	0	0	0	0	0	0	0	0	0	0	0	0	0	0	0	0	0	0	0	0	0	0	0	0
	OTU758	Firmicutes	Bacilli	Lactobacillales	Lactobacillaceae	Lactobacillus	Lactobacillus_gastricus	0	0	0	0	0	0	0	0	0	0	0	0	0	0	0	0	0	0	0	0	0	0	0	0	0	0	0	0	0	0	0	0	0	0	0	0	0	0	0	0	0	0
	OTU426	Firmicutes	Clostridia	Clostridiales	Lachnospiraceae	Coprococcus_g1	Coprococcus_catus	0	0	0	0	0	0	0	0	0	0	0	0	0	0	0	0	0	0	0	0	0	0	0	0	0	0	0	0	0	0	0	0	0	0	0	0	0	0	0	0	0	0
	OTU370	Firmicutes	Clostridia	Clostridiales	Ruminococcaceae	Ruminococcaceae_unclassified	Ruminococcaceae_unclassified	0	0	0	0	0	0	0	0	0	0	0	0	0	0	0	0	0	0	0	0	0	0	0	0	0	0	0	0	0	0	0	0	0	0	0	0	0	0	0	0	0	0
	OTU823	Firmicutes	Clostridia	Clostridiales	Lachnospiraceae	Eubacterium_g20	Eubacterium_g20_unclassified	0	0	0	0	0	0	0	0	0	0	0	0	0	0	0	0	0	0	0	0	0	0	0	0	0	0	0	0	0	0	0	0	0	0	0	0	0	0	0	0	0	0
	OTU448	Planctomycetes	Phycisphaerae	Phycisphaerales	Phycisphaeraceae	AJ966588_g	AJ966588_g_unclassified	0	0	0	0	0	0	0	0	0	0	0	0	0	0	0	0	0	0	0	0	0	0	0	0	0	0	0	0	0	0	0	0	0	0	0	0	0	0	0	0	0	0
	OTU516	Bacteroidetes	Bacteroidia	Bacteroidales	Prevotellaceae	Alloprevotella	Alloprevotella_unclassified	0	0	0	0	0	0	0	0	0	0	0	0	0	0	0	0	0	0	0	0	0	0	0	0	0	0	0	0	0	0	0	0	0	0	0	0	0	0	0	0	0	0
	OTU652	Spirochaetes	Spirochaetes_c	Spirochaetales	Spirochaetaceae	Treponema	HQ716543_s	0	0	0	0	0	0	0	0	0	0	0	0	0	0	0	0	0	0	0	0	0	0	0	0	0	0	0	0	0	0	0	0	0	0	0	0	0	0	0	0	0	0
	OTU520	Proteobacteria	Alphaproteobacteria	Rhizobiales	Pleomorphomonas_f	Prosthecomicrobium_g1	JN698033_s	0	0	0	0	0	0	0	0	0	0	0	0	0	0	0	0	0	0	0	0	0	0	0	0	0	0	0	0	0	0	0	0	0	0	0	0	0	0	0	0	0	0
	OTU586	SR1	CP006913_c	CP006913_o	CP006913_f	GU410548_g	JX294356_s	0	0	0	0	0	0	0	0	0	0	0	0	0	0	0	0	0	0	0	0	0	0	0	0	0	0	0	0	0	0	0	0	0	0	0	0	0	0	0	0	0	0
	OTU2048	Proteobacteria	Alphaproteobacteria	Rhizobiales	Aurantimonadaceae	Aureimonas	Aureimonas_unclassified	0	0	0	0	0	0	0	0	0	0	0	0	0	0	0	0	0	0	0	0	0	0	0	0	0	0	0	0	0	0	0	0	0	0	0	0	0	0	0	0	0	0
	OTU486	Firmicutes	Clostridia	Clostridiales	Ruminococcaceae	Ruminococcus_g2	AB606289_s	0	0	0	0	0	0	0	0	0	0	0	0	0	0	0	0	0	0	0	0	0	0	0	0	0	0	0	0	0	0	0	0	0	0	0	0	0	0	0	0	0	0
	OTU518	Firmicutes	Bacilli	Bacillales	Planococcaceae	Lysinibacillus	Lysinibacillus_mangiferihumi	0	0	0	0	0	0	0	0	0	0	0	0	0	0	0	0	0	0	0	0	0	0	0	0	0	0	0	0	0	0	0	0	0	0	0	0	0	0	0	0	0	0
	OTU487	Proteobacteria	Betaproteobacteria	Burkholderiales	Comamonadaceae	Comamonas	Comamonas_denitrificans	0	0	0	0	0	0	0	0	0	0	0	0	0	0	0	0	0	0	0	0	0	0	0	0	0	0	0	0	0	0	0	0	0	0	0	0	0	0	0	0	0	0
	OTU459	Proteobacteria	Alphaproteobacteria	Rhodobacterales	Rhodobacteraceae	Rhodobaca	Roseinatronobacter_monicus	0	0	0	0	0	0	0	0	0	0	0	0	0	0	0	0	0	0	0	0	0	0	0	0	0	0	0	0	0	0	0	0	0	0	0	0	0	0	0	0	0	0
	OTU440	Firmicutes	Clostridia	Clostridiales	Lachnospiraceae	Lachnospiraceae_unclassified	Lachnospiraceae_unclassified	0	0	0	0	0	0	0	0	0	0	0	0	0	0	0	0	0	0	0	0	0	0	0	0	0	0	0	0	0	0	0	0	0	0	0	0	0	0	0	0	0	0
	OTU492	Firmicutes	Bacilli	Lactobacillales	Aerococcaceae	Eremococcus	DQ532196_s	0	0	0	0	0	0	0	0	0	0	0	0	0	0	0	0	0	0	0	0	0	0	0	0	0	0	0	0	0	0	0	0	0	0	0	0	0	0	0	0	0	0
	OTU744	Firmicutes	Clostridia	Clostridiales	Ruminococcaceae	Ruminococcus_g2	Ruminococcus_g2_unclassified	0	0	0	0	0	0	0	0	0	0	0	0	0	0	0	0	0	0	0	0	0	0	0	0	0	0	0	0	0	0	0	0	0	0	0	0	0	0	0	0	0	0
	OTU591	Firmicutes	Negativicutes	Acidaminococcales	Acidaminococcaceae	Phascolarctobacterium	Phascolarctobacterium_unclassified	0	0	0	0	0	0	0	0	0	0	0	0	0	0	0	0	0	0	0	0	0	0	0	0	0	0	0	0	0	0	0	0	0	0	0	0	0	0	0	0	0	0
	OTU619	Proteobacteria	Gammaproteobacteria	Steroidobacter_o	Steroidobacter_f	Acidibacter	Acidibacter_unclassified	0	0	0	0	0	0	0	0	0	0	0	0	0	0	0	0	0	0	0	0	0	0	0	0	0	0	0	0	0	0	0	0	0	0	0	0	0	0	0	0	0	0
	OTU947	Firmicutes	Clostridia	Clostridiales	Ruminococcaceae	Oscillibacter	FJ681059_s	0	0	0	0	0	0	0	0	0	0	0	0	0	0	0	0	0	0	0	0	0	0	0	0	0	0	0	0	0	0	0	0	0	0	0	0	0	0	0	0	0	0
	OTU701	Spirochaetes	Spirochaetes_c	Spirochaetales	Spirochaetaceae	Treponema	EU463422_s	0	0	0	0	0	0	0	0	0	0	0	0	0	0	0	0	0	0	0	0	0	0	0	0	0	0	0	0	0	0	0	0	0	0	0	0	0	0	0	0	0	0
	OTU494	Proteobacteria	Alphaproteobacteria	Caulobacterales	Caulobacteraceae	Phenylobacterium	Phenylobacterium_unclassified	0	0	0	0	0	0	0	0	0	0	0	0	0	0	0	0	0	0	0	0	0	0	0	0	0	0	0	0	0	0	0	0	0	0	0	0	0	0	0	0	0	0
	OTU545	Firmicutes	Clostridia	Clostridiales	Ruminococcaceae	Pseudoflavonifractor	Pseudoflavonifractor_unclassified	0	0	0	0	0	0	0	0	0	0	0	0	0	0	0	0	0	0	0	0	0	0	0	0	0	0	0	0	0	0	0	0	0	0	0	0	0	0	0	0	0	0
	OTU1169	Firmicutes	Clostridia	Clostridiales	Ruminococcaceae	Pseudoflavonifractor	Pseudoflavonifractor_unclassified	0	0	0	0	0	0	0	0	0	0	0	0	0	0	0	0	0	0	0	0	0	0	0	0	0	0	0	0	0	0	0	0	0	0	0	0	0	0	0	0	0	0
	OTU706	Proteobacteria	Betaproteobacteria	Neisseriales	Neisseriaceae	Kingella	Kingella_oralis	0	0	0	0	0	0	0	0	0	0	0	0	0	0	0	0	0	0	0	0	0	0	0	0	0	0	0	0	0	0	0	0	0	0	0	0	0	0	0	0	0	0
	OTU1004	Bacteroidetes	Bacteroidia	Bacteroidales	Prevotellaceae	Alloprevotella	AF371901_s	0	0	0	0	0	0	0	0	0	0	0	0	0	0	0	0	0	0	0	0	0	0	0	0	0	0	0	0	0	0	0	0	0	0	0	0	0	0	0	0	0	0
	OTU722	Firmicutes	Clostridia	Clostridiales	Lachnospiraceae	Coprococcus_g1	DQ804000_s	0	0	0	0	0	0	0	0	0	0	0	0	0	0	0	0	0	0	0	0	0	0	0	0	0	0	0	0	0	0	0	0	0	0	0	0	0	0	0	0	0	0
	OTU539	Proteobacteria	Betaproteobacteria	Rhodocyclales	Rhodocyclaceae	Zoogloea	Zoogloea_unclassified	0	0	0	0	0	0	0	0	0	0	0	0	0	0	0	0	0	0	0	0	0	0	0	0	0	0	0	0	0	0	0	0	0	0	0	0	0	0	0	0	0	0
	OTU532	Bacteroidetes	Bacteroidia	Bacteroidales	Prevotellaceae	Prevotella	EU381921_s	0	0	0	0	0	0	0	0	0	0	0	0	0	0	0	0	0	0	0	0	0	0	0	0	0	0	0	0	0	0	0	0	0	0	0	0	0	0	0	0	0	0
	OTU580	Firmicutes	Clostridia	Clostridiales	Lachnospiraceae	Catonella	HQ399720_s	0	0	0	0	0	0	0	0	0	0	0	0	0	0	0	0	0	0	0	0	0	0	0	0	0	0	0	0	0	0	0	0	0	0	0	0	0	0	0	0	0	0
	OTU712	Firmicutes	Clostridia	Clostridiales	Ruminococcaceae	Sporobacter	Sporobacter_unclassified	0	0	0	0	0	0	0	0	0	0	0	0	0	0	0	0	0	0	0	0	0	0	0	0	0	0	0	0	0	0	0	0	0	0	0	0	0	0	0	0	0	0
	OTU704	Bacteroidetes	Flavobacteria	Flavobacteriales	Flavobacteriaceae	Flavobacterium	Flavobacterium_unclassified	0	0	0	0	0	0	0	0	0	0	0	0	0	0	0	0	0	0	0	0	0	0	0	0	0	0	0	0	0	0	0	0	0	0	0	0	0	0	0	0	0	0
	OTU632	Firmicutes	Clostridia	Clostridiales	Lachnospiraceae	Blautia	GU304593_s	0	0	0	0	0	0	0	0	0	0	0	0	0	0	0	0	0	0	0	0	0	0	0	0	0	0	0	0	0	0	0	0	0	0	0	0	0	0	0	0	0	0
	OTU771	Bacteroidetes	Bacteroidia	Bacteroidales	S24-7_f	S24-7_f_unclassified	S24-7_f_unclassified	0	0	0	0	0	0	0	0	0	0	0	0	0	0	0	0	0	0	0	0	0	0	0	0	0	0	0	0	0	0	0	0	0	0	0	0	0	0	0	0	0	0
	OTU429	Firmicutes	Clostridia	Clostridiales	Ruminococcaceae	Ruminococcaceae_unclassified	Ruminococcaceae_unclassified	0	0	0	0	0	0	0	0	0	0	0	0	0	0	0	0	0	0	0	0	0	0	0	0	0	0	0	0	0	0	0	0	0	0	0	0	0	0	0	0	0	0
	OTU674	Saccharibacteria_TM7	Saccharimonas_c	Saccharimonas_o	Saccharimonas_f	Saccharimonas	Saccharimonas_unclassified	0	0	0	0	0	0	0	0	0	0	0	0	0	0	0	0	0	0	0	0	0	0	0	0	0	0	0	0	0	0	0	0	0	0	0	0	0	0	0	0	0	0
	OTU584	Actinobacteria	Actinobacteria_c	Frankiales	Frankiales_unclassified	Frankiales_unclassified	Frankiales_unclassified	0	0	0	0	0	0	0	0	0	0	0	0	0	0	0	0	0	0	0	0	0	0	0	0	0	0	0	0	0	0	0	0	0	0	0	0	0	0	0	0	0	0
	OTU578	Saccharibacteria_TM7	Saccharimonas_c	Saccharimonas_o	Saccharimonas_f	Saccharimonas	Saccharimonas_unclassified	0	0	0	0	0	0	0	0	0	0	0	0	0	0	0	0	0	0	0	0	0	0	0	0	0	0	0	0	0	0	0	0	0	0	0	0	0	0	0	0	0	0
	OTU506	Firmicutes	Bacilli	Lactobacillales	Carnobacteriaceae	Atopostipes	Atopostipes_unclassified	0	0	0	0	0	0	0	0	0	0	0	0	0	0	0	0	0	0	0	0	0	0	0	0	0	0	0	0	0	0	0	0	0	0	0	0	0	0	0	0	0	0
	OTU954	Firmicutes	Clostridia	Clostridiales	Ruminococcaceae	AB009176_g	EU474746_s	0	0	0	0	0	0	0	0	0	0	0	0	0	0	0	0	0	0	0	0	0	0	0	0	0	0	0	0	0	0	0	0	0	0	0	0	0	0	0	0	0	0
	OTU631	Firmicutes	Clostridia	Clostridiales	Lachnospiraceae	Catonella	HQ400289_s	0	0	0	0	0	0	0	0	0	0	0	0	0	0	0	0	0	0	0	0	0	0	0	0	0	0	0	0	0	0	0	0	0	0	0	0	0	0	0	0	0	0
	OTU505	Firmicutes	Clostridia	Clostridiales	Lachnospiraceae	Eubacterium_g4	FJ680064_s	0	0	0	0	0	0	0	0	0	0	0	0	0	0	0	0	0	0	0	0	0	0	0	0	0	0	0	0	0	0	0	0	0	0	0	0	0	0	0	0	0	0
	OTU554	Bacteroidetes	Bacteroidia	Bacteroidales	S24-7_f	EF602759_g	DQ777917_s	0	0	0	0	0	0	0	0	0	0	0	0	0	0	0	0	0	0	0	0	0	0	0	0	0	0	0	0	0	0	0	0	0	0	0	0	0	0	0	0	0	0
	OTU473	Firmicutes	Bacilli	Lactobacillales	Leuconostocaceae	Weissella	Weissella_jogaejeotgali	0	0	0	0	0	0	0	0	0	0	0	0	0	0	0	0	0	0	0	0	0	0	0	0	0	0	0	0	0	0	0	0	0	0	0	0	0	0	0	0	0	0
	OTU675	Proteobacteria	Betaproteobacteria	Burkholderiales	Ralstonia_f	Cupriavidus	Cupriavidus_gilardii	0	0	0	0	0	0	0	0	0	0	0	0	0	0	0	0	0	0	0	0	0	0	0	0	0	0	0	0	0	0	0	0	0	0	0	0	0	0	0	0	0	0
	OTU669	Bacteroidetes	Bacteroidia	Bacteroidales	EU845084_f	EU845084_g	EU843281_s	0	0	0	0	0	0	0	0	0	0	0	0	0	0	0	0	0	0	0	0	0	0	0	0	0	0	0	0	0	0	0	0	0	0	0	0	0	0	0	0	0	0
	OTU577	Firmicutes	Clostridia	Clostridiales	Clostridiaceae	Clostridium	Clostridium_bornimense	0	0	0	0	0	0	0	0	0	0	0	0	0	0	0	0	0	0	0	0	0	0	0	0	0	0	0	0	0	0	0	0	0	0	0	0	0	0	0	0	0	0
	OTU522	Firmicutes	Clostridia	Clostridiales	Ruminococcaceae	JN713389_g	EU844699_s	0	0	0	0	0	0	0	0	0	0	0	0	0	0	0	0	0	0	0	0	0	0	0	0	0	0	0	0	0	0	0	0	0	0	0	0	0	0	0	0	0	0
	OTU488	Bacteroidetes	Bacteroidia	Bacteroidales	RF16_f	GU303877_g	GU303877_g_unclassified	0	0	0	0	0	0	0	0	0	0	0	0	0	0	0	0	0	0	0	0	0	0	0	0	0	0	0	0	0	0	0	0	0	0	0	0	0	0	0	0	0	0
	OTU864	Bacteroidetes	Bacteroidia	Bacteroidales	Prevotellaceae	Prevotella	EU472322_s	0	0	0	0	0	0	0	0	0	0	0	0	0	0	0	0	0	0	0	0	0	0	0	0	0	0	0	0	0	0	0	0	0	0	0	0	0	0	0	0	0	0
	OTU715	Firmicutes	Bacilli	Lactobacillales	Carnobacteriaceae	Trichococcus	Trichococcus_pasteurii	0	0	0	0	0	0	0	0	0	0	0	0	0	0	0	0	0	0	0	0	0	0	0	0	0	0	0	0	0	0	0	0	0	0	0	0	0	0	0	0	0	0
	OTU735	Firmicutes	Clostridia	Clostridiales	Lachnospiraceae	Lachnospiraceae_unclassified	Lachnospiraceae_unclassified	0	0	0	0	0	0	0	0	0	0	0	0	0	0	0	0	0	0	0	0	0	0	0	0	0	0	0	0	0	0	0	0	0	0	0	0	0	0	0	0	0	0
	OTU538	Proteobacteria	Alphaproteobacteria	Rhizobiales	Bartonellaceae	Bartonella	Bartonella_unclassified	0	0	0	0	0	0	0	0	0	0	0	0	0	0	0	0	0	0	0	0	0	0	0	0	0	0	0	0	0	0	0	0	0	0	0	0	0	0	0	0	0	0
	OTU997	Bacteroidetes	Cytophagia	Cytophagales	Hymenobacteraceae	Hymenobacter	Hymenobacter_unclassified	0	0	0	0	0	0	0	0	0	0	0	0	0	0	0	0	0	0	0	0	0	0	0	0	0	0	0	0	0	0	0	0	0	0	0	0	0	0	0	0	0	0
	OTU687	Firmicutes	Clostridia	Clostridiales	Ruminococcaceae	AB009176_g	AB009176_g_unclassified	0	0	0	0	0	0	0	0	0	0	0	0	0	0	0	0	0	0	0	0	0	0	0	0	0	0	0	0	0	0	0	0	0	0	0	0	0	0	0	0	0	0
	OTU993	Firmicutes	Clostridia	Clostridiales	Ruminococcaceae	Ruminococcus	Ruminococcus_unclassified	0	0	0	0	0	0	0	0	0	0	0	0	0	0	0	0	0	0	0	0	0	0	0	0	0	0	0	0	0	0	0	0	0	0	0	0	0	0	0	0	0	0
	OTU613	Firmicutes	Clostridia	Clostridiales	Ruminococcaceae	Ruminococcus_g2	Ruminococcus_g2_unclassified	0	0	0	0	0	0	0	0	0	0	0	0	0	0	0	0	0	0	0	0	0	0	0	0	0	0	0	0	0	0	0	0	0	0	0	0	0	0	0	0	0	0
	OTU502	Actinobacteria	Acidimicrobiia	Acidimicrobiales	Iamiaceae	HQ864175_g	FJ671296_s	0	0	0	0	0	0	0	0	0	0	0	0	0	0	0	0	0	0	0	0	0	0	0	0	0	0	0	0	0	0	0	0	0	0	0	0	0	0	0	0	0	0
	OTU639	Bacteroidetes	Bacteroidia	Bacteroidales	Prevotellaceae	HQ716072_g	HQ716072_g_unclassified	0	0	0	0	0	0	0	0	0	0	0	0	0	0	0	0	0	0	0	0	0	0	0	0	0	0	0	0	0	0	0	0	0	0	0	0	0	0	0	0	0	0
	OTU611	Firmicutes	Clostridia	Clostridiales	Lachnospiraceae	Catonella	Catonella_unclassified	0	0	0	0	0	0	0	0	0	0	0	0	0	0	0	0	0	0	0	0	0	0	0	0	0	0	0	0	0	0	0	0	0	0	0	0	0	0	0	0	0	0
	OTU676	Bacteroidetes	Bacteroidia	Bacteroidales	EU845084_f	EU463156_g	GQ358245_s	0	0	0	0	0	0	0	0	0	0	0	0	0	0	0	0	0	0	0	0	0	0	0	0	0	0	0	0	0	0	0	0	0	0	0	0	0	0	0	0	0	0
	OTU555	Bacteroidetes	Sphingobacteriia	HQ178786_o	HQ178786_f	HQ178786_g	HQ178786_g_unclassified	0	0	0	0	0	0	0	0	0	0	0	0	0	0	0	0	0	0	0	0	0	0	0	0	0	0	0	0	0	0	0	0	0	0	0	0	0	0	0	0	0	0
	OTU745	Bacteroidetes	Bacteroidia	Bacteroidales	Prevotellaceae	Alloprevotella	EU531928_s	0	0	0	0	0	0	0	0	0	0	0	0	0	0	0	0	0	0	0	0	0	0	0	0	0	0	0	0	0	0	0	0	0	0	0	0	0	0	0	0	0	0
	OTU888	Firmicutes	Clostridia	Clostridiales	Ruminococcaceae	Ruminococcus	Ruminococcus_unclassified	0	0	0	0	0	0	0	0	0	0	0	0	0	0	0	0	0	0	0	0	0	0	0	0	0	0	0	0	0	0	0	0	0	0	0	0	0	0	0	0	0	0
	OTU605	Firmicutes	Bacilli	Bacillales	Staphylococcaceae	Salinicoccus	GQ073025_s	0	0	0	0	0	0	0	0	0	0	0	0	0	0	0	0	0	0	0	0	0	0	0	0	0	0	0	0	0	0	0	0	0	0	0	0	0	0	0	0	0	0
	OTU557	Firmicutes	Clostridia	Clostridiales	Ruminococcaceae	Eubacterium_g23	Eubacterium_g23_unclassified	0	0	0	0	0	0	0	0	0	0	0	0	0	0	0	0	0	0	0	0	0	0	0	0	0	0	0	0	0	0	0	0	0	0	0	0	0	0	0	0	0	0
	OTU599	Firmicutes	Erysipelotrichi	Erysipelotrichales	Erysipelotrichaceae	EU009800_g	AM420117_s	0	0	0	0	0	0	0	0	0	0	0	0	0	0	0	0	0	0	0	0	0	0	0	0	0	0	0	0	0	0	0	0	0	0	0	0	0	0	0	0	0	0
	OTU661	Bacteroidetes	Bacteroidia	Bacteroidales	EU845084_f	EF603735_g	GQ448408_s	0	0	0	0	0	0	0	0	0	0	0	0	0	0	0	0	0	0	0	0	0	0	0	0	0	0	0	0	0	0	0	0	0	0	0	0	0	0	0	0	0	0
	OTU926	Firmicutes	Negativicutes	Veillonellales	Veillonellaceae	Dialister	EU532000_s	0	0	0	0	0	0	0	0	0	0	0	0	0	0	0	0	0	0	0	0	0	0	0	0	0	0	0	0	0	0	0	0	0	0	0	0	0	0	0	0	0	0
	OTU608	Firmicutes	Clostridia	Clostridiales	Ruminococcaceae	Butyricicoccus	Butyricicoccus_unclassified	0	0	0	0	0	0	0	0	0	0	0	0	0	0	0	0	0	0	0	0	0	0	0	0	0	0	0	0	0	0	0	0	0	0	0	0	0	0	0	0	0	0
	OTU924	Lentisphaerae	CP010904_c	EF436358_o	AF050559_f	AF050559_g	EU871365_s	0	0	0	0	0	0	0	0	0	0	0	0	0	0	0	0	0	0	0	0	0	0	0	0	0	0	0	0	0	0	0	0	0	0	0	0	0	0	0	0	0	0
	OTU730	Firmicutes	Bacilli	Bacillales	Thermoactinomycetaceae	Thermicanus	EU160525_s	0	0	0	0	0	0	0	0	0	0	0	0	0	0	0	0	0	0	0	0	0	0	0	0	0	0	0	0	0	0	0	0	0	0	0	0	0	0	0	0	0	0
	OTU594	Fibrobacteres	Fibrobacteria	Fibrobacterales	Fibrobacteraceae	Fibrobacter	Fibrobacter_succinogenes	0	0	0	0	0	0	0	0	0	0	0	0	0	0	0	0	0	0	0	0	0	0	0	0	0	0	0	0	0	0	0	0	0	0	0	0	0	0	0	0	0	0
	OTU642	Cyanobacteria	Vampirovibrio_c	FR888536_o	FR888536_f	FR888536_g	FR888536_g_unclassified	0	0	0	0	0	0	0	0	0	0	0	0	0	0	0	0	0	0	0	0	0	0	0	0	0	0	0	0	0	0	0	0	0	0	0	0	0	0	0	0	0	0
	OTU867	Firmicutes	Clostridia	Clostridiales	Christensenellaceae	GU302849_g	DQ115990_s	0	0	0	0	0	0	0	0	0	0	0	0	0	0	0	0	0	0	0	0	0	0	0	0	0	0	0	0	0	0	0	0	0	0	0	0	0	0	0	0	0	0
	OTU671	Firmicutes	Clostridia	Clostridiales	Mogibacterium_f	HQ400016_g	HQ400016_s	0	0	0	0	0	0	0	0	0	0	0	0	0	0	0	0	0	0	0	0	0	0	0	0	0	0	0	0	0	0	0	0	0	0	0	0	0	0	0	0	0	0
	OTU866	Firmicutes	Bacilli	Lactobacillales	Leuconostocaceae	Leuconostoc	Leuconostoc_mesenteroides	0	0	0	0	0	0	0	0	0	0	0	0	0	0	0	0	0	0	0	0	0	0	0	0	0	0	0	0	0	0	0	0	0	0	0	0	0	0	0	0	0	0
	OTU1684	Firmicutes	Clostridia	Clostridiales	Lachnospiraceae	GU324393_g	AF371666_s	0	0	0	0	0	0	0	0	0	0	0	0	0	0	0	0	0	0	0	0	0	0	0	0	0	0	0	0	0	0	0	0	0	0	0	0	0	0	0	0	0	0
	OTU1073	Firmicutes	Negativicutes	Veillonellales	Veillonellaceae	Megasphaera	DQ278866_s	0	0	0	0	0	0	0	0	0	0	0	0	0	0	0	0	0	0	0	0	0	0	0	0	0	0	0	0	0	0	0	0	0	0	0	0	0	0	0	0	0	0
	OTU1327	Actinobacteria	Actinobacteria_c	Micrococcales	Intrasporangiaceae	Ornithinicoccus	Ornithinicoccus_hortensis	0	0	0	0	0	0	0	0	0	0	0	0	0	0	0	0	0	0	0	0	0	0	0	0	0	0	0	0	0	0	0	0	0	0	0	0	0	0	0	0	0	0
	OTU958	Firmicutes	Clostridia	Clostridiales	Lachnospiraceae	Eubacterium_g20	AM696716_s	0	0	0	0	0	0	0	0	0	0	0	0	0	0	0	0	0	0	0	0	0	0	0	0	0	0	0	0	0	0	0	0	0	0	0	0	0	0	0	0	0	0
	OTU729	Firmicutes	Clostridia	Clostridiales	Lachnospiraceae	GU324408_g	GU324408_s	0	0	0	0	0	0	0	0	0	0	0	0	0	0	0	0	0	0	0	0	0	0	0	0	0	0	0	0	0	0	0	0	0	0	0	0	0	0	0	0	0	0
	OTU717	Proteobacteria	Alphaproteobacteria	Rhizobiales	Rhizobiales_unclassified	Rhizobiales_unclassified	Rhizobiales_unclassified	0	0	0	0	0	0	0	0	0	0	0	0	0	0	0	0	0	0	0	0	0	0	0	0	0	0	0	0	0	0	0	0	0	0	0	0	0	0	0	0	0	0
	OTU698	Fibrobacteres	Fibrobacteria	Fibrobacterales	Fibrobacteraceae	Fibrobacter	GU303627_s	0	0	0	0	0	0	0	0	0	0	0	0	0	0	0	0	0	0	0	0	0	0	0	0	0	0	0	0	0	0	0	0	0	0	0	0	0	0	0	0	0	0
	OTU624	Bacteroidetes	Flavobacteria	Flavobacteriales	Flavobacteriaceae	Flavobacterium	Flavobacterium_unclassified	0	0	0	0	0	0	0	0	0	0	0	0	0	0	0	0	0	0	0	0	0	0	0	0	0	0	0	0	0	0	0	0	0	0	0	0	0	0	0	0	0	0
	OTU787	Firmicutes	Clostridia	Clostridiales	Lachnospiraceae	Syntrophococcus	HM035987_s	0	0	0	0	0	0	0	0	0	0	0	0	0	0	0	0	0	0	0	0	0	0	0	0	0	0	0	0	0	0	0	0	0	0	0	0	0	0	0	0	0	0
	OTU928	Tenericutes	Mollicutes	AM275436_o	AM275436_f	EU381695_g	EU381695_g_unclassified	0	0	0	0	0	0	0	0	0	0	0	0	0	0	0	0	0	0	0	0	0	0	0	0	0	0	0	0	0	0	0	0	0	0	0	0	0	0	0	0	0	0
	OTU728	Bacteroidetes	Bacteroidia	Bacteroidales	EU845084_f	AB494828_g	EU843169_s	0	0	0	0	0	0	0	0	0	0	0	0	0	0	0	0	0	0	0	0	0	0	0	0	0	0	0	0	0	0	0	0	0	0	0	0	0	0	0	0	0	0
	OTU801	Verrucomicrobia	Verrucomicrobiae	Verrucomicrobiales	Akkermansiaceae	HM630201_g	HM630201_g_unclassified	0	0	0	0	0	0	0	0	0	0	0	0	0	0	0	0	0	0	0	0	0	0	0	0	0	0	0	0	0	0	0	0	0	0	0	0	0	0	0	0	0	0
	OTU721	Proteobacteria	Betaproteobacteria	Methylophilales	Methylophilaceae	Methylophilaceae_unclassified	Methylophilaceae_unclassified	0	0	0	0	0	0	0	0	0	0	0	0	0	0	0	0	0	0	0	0	0	0	0	0	0	0	0	0	0	0	0	0	0	0	0	0	0	0	0	0	0	0
	OTU572	Actinobacteria	Coriobacteriia	Coriobacteriales	Coriobacteriaceae	Coriobacteriaceae_unclassified	Coriobacteriaceae_unclassified	0	0	0	0	0	0	0	0	0	0	0	0	0	0	0	0	0	0	0	0	0	0	0	0	0	0	0	0	0	0	0	0	0	0	0	0	0	0	0	0	0	0
	OTU625	Proteobacteria	Alphaproteobacteria	Rhodospirillales	Rhodospirillaceae	LARJ_g	LARJ_g_unclassified	0	0	0	0	0	0	0	0	0	0	0	0	0	0	0	0	0	0	0	0	0	0	0	0	0	0	0	0	0	0	0	0	0	0	0	0	0	0	0	0	0	0
	OTU595	Proteobacteria	Gammaproteobacteria	Thiotrichales	Thiotrichaceae	Thiothrix	Thiothrix_unclassified	0	0	0	0	0	0	0	0	0	0	0	0	0	0	0	0	0	0	0	0	0	0	0	0	0	0	0	0	0	0	0	0	0	0	0	0	0	0	0	0	0	0
	OTU1987	Proteobacteria	Alphaproteobacteria	Rhizobiales	Phyllobacteriaceae	Phyllobacteriaceae_unclassified	Phyllobacteriaceae_unclassified	0	0	0	0	0	0	0	0	0	0	0	0	0	0	0	0	0	0	0	0	0	0	0	0	0	0	0	0	0	0	0	0	0	0	0	0	0	0	0	0	0	0
	OTU644	Bacteroidetes	Bacteroidia	Bacteroidales	Prevotellaceae	CF231_g	CF231_g_unclassified	0	0	0	0	0	0	0	0	0	0	0	0	0	0	0	0	0	0	0	0	0	0	0	0	0	0	0	0	0	0	0	0	0	0	0	0	0	0	0	0	0	0
	OTU881	Firmicutes	Clostridia	Clostridiales	Ruminococcaceae	DQ394632_g	AY676490_s	0	0	0	0	0	0	0	0	0	0	0	0	0	0	0	0	0	0	0	0	0	0	0	0	0	0	0	0	0	0	0	0	0	0	0	0	0	0	0	0	0	0
	OTU942	Firmicutes	Clostridia	Clostridiales	Ruminococcaceae	Sporobacter	Sporobacter_unclassified	0	0	0	0	0	0	0	0	0	0	0	0	0	0	0	0	0	0	0	0	0	0	0	0	0	0	0	0	0	0	0	0	0	0	0	0	0	0	0	0	0	0
	OTU620	Firmicutes	Clostridia	Clostridiales	Lachnospiraceae	Pseudobutyrivibrio	Pseudobutyrivibrio_unclassified	0	0	0	0	0	0	0	0	0	0	0	0	0	0	0	0	0	0	0	0	0	0	0	0	0	0	0	0	0	0	0	0	0	0	0	0	0	0	0	0	0	0
	OTU955	Firmicutes	Clostridia	Clostridiales	Christensenellaceae	AB239481_g	HE681276_s	0	0	0	0	0	0	0	0	0	0	0	0	0	0	0	0	0	0	0	0	0	0	0	0	0	0	0	0	0	0	0	0	0	0	0	0	0	0	0	0	0	0
	OTU1185	Bacteroidetes	Bacteroidia	Bacteroidales	Prevotellaceae	Alloprevotella	Alloprevotella_unclassified	0	0	0	0	0	0	0	0	0	0	0	0	0	0	0	0	0	0	0	0	0	0	0	0	0	0	0	0	0	0	0	0	0	0	0	0	0	0	0	0	0	0
	OTU800	Firmicutes	Clostridia	Clostridiales	Ruminococcaceae	Pseudoflavonifractor	Pseudoflavonifractor_unclassified	0	0	0	0	0	0	0	0	0	0	0	0	0	0	0	0	0	0	0	0	0	0	0	0	0	0	0	0	0	0	0	0	0	0	0	0	0	0	0	0	0	0
	OTU790	Spirochaetes	Spirochaetes_c	Spirochaetales	Spirochaetaceae	Treponema	Treponema_unclassified	0	0	0	0	0	0	0	0	0	0	0	0	0	0	0	0	0	0	0	0	0	0	0	0	0	0	0	0	0	0	0	0	0	0	0	0	0	0	0	0	0	0
	OTU1044	Firmicutes	Clostridia	Clostridiales	Christensenellaceae	GU302849_g	GU302849_g_unclassified	0	0	0	0	0	0	0	0	0	0	0	0	0	0	0	0	0	0	0	0	0	0	0	0	0	0	0	0	0	0	0	0	0	0	0	0	0	0	0	0	0	0
	OTU710	Actinobacteria	Actinobacteria_c	Micrococcales	Microbacteriaceae	Microbacteriaceae_unclassified	Microbacteriaceae_unclassified	0	0	0	0	0	0	0	0	0	0	0	0	0	0	0	0	0	0	0	0	0	0	0	0	0	0	0	0	0	0	0	0	0	0	0	0	0	0	0	0	0	0
	OTU1071	Spirochaetes	Spirochaetes_c	Spirochaetales	Spirochaetaceae	Treponema	HM049845_s	0	0	0	0	0	0	0	0	0	0	0	0	0	0	0	0	0	0	0	0	0	0	0	0	0	0	0	0	0	0	0	0	0	0	0	0	0	0	0	0	0	0
	OTU654	Proteobacteria	Alphaproteobacteria	Rhodospirillales	Rhodospirillaceae	LARJ_g	LARJ_g_unclassified	0	0	0	0	0	0	0	0	0	0	0	0	0	0	0	0	0	0	0	0	0	0	0	0	0	0	0	0	0	0	0	0	0	0	0	0	0	0	0	0	0	0
	OTU1204	Firmicutes	Clostridia	Clostridiales	Christensenellaceae	GU302849_g	GU302849_g_unclassified	0	0	0	0	0	0	0	0	0	0	0	0	0	0	0	0	0	0	0	0	0	0	0	0	0	0	0	0	0	0	0	0	0	0	0	0	0	0	0	0	0	0
	OTU752	Firmicutes	Negativicutes	Acidaminococcales	Acidaminococcaceae	Succiniclasticum	GU303557_s	0	0	0	0	0	0	0	0	0	0	0	0	0	0	0	0	0	0	0	0	0	0	0	0	0	0	0	0	0	0	0	0	0	0	0	0	0	0	0	0	0	0
	OTU850	Firmicutes	Tissierellia	Tissierellales	Peptoniphilaceae	Peptoniphilus	FR798912_s	0	0	0	0	0	0	0	0	0	0	0	0	0	0	0	0	0	0	0	0	0	0	0	0	0	0	0	0	0	0	0	0	0	0	0	0	0	0	0	0	0	0
	OTU985	Proteobacteria	Betaproteobacteria	Burkholderiales	Oxalobacteraceae	GU295961_g	GU295961_s	0	0	0	0	0	0	0	0	0	0	0	0	0	0	0	0	0	0	0	0	0	0	0	0	0	0	0	0	0	0	0	0	0	0	0	0	0	0	0	0	0	0
	OTU707	Chloroflexi	Caldilineae	Caldilineales	Caldilineaceae	AY921765_g	AY921765_s	0	0	0	0	0	0	0	0	0	0	0	0	0	0	0	0	0	0	0	0	0	0	0	0	0	0	0	0	0	0	0	0	0	0	0	0	0	0	0	0	0	0
	OTU677	Firmicutes	Clostridia	Clostridiales	Christensenellaceae	FJ848389_g	FJ848389_g_unclassified	0	0	0	0	0	0	0	0	0	0	0	0	0	0	0	0	0	0	0	0	0	0	0	0	0	0	0	0	0	0	0	0	0	0	0	0	0	0	0	0	0	0
	OTU901	Spirochaetes	Spirochaetes_c	Spirochaetales	Spirochaetaceae	Treponema	EU465857_s	0	0	0	0	0	0	0	0	0	0	0	0	0	0	0	0	0	0	0	0	0	0	0	0	0	0	0	0	0	0	0	0	0	0	0	0	0	0	0	0	0	0
	OTU912	Chloroflexi	Thermomicrobia	DQ129389_o	DQ129389_f	DQ129389_g	JQ978845_s	0	0	0	0	0	0	0	0	0	0	0	0	0	0	0	0	0	0	0	0	0	0	0	0	0	0	0	0	0	0	0	0	0	0	0	0	0	0	0	0	0	0
	OTU763	Firmicutes	Clostridia	Clostridiales	Christensenellaceae	GQ448104_g	GQ448104_s	0	0	0	0	0	0	0	0	0	0	0	0	0	0	0	0	0	0	0	0	0	0	0	0	0	0	0	0	0	0	0	0	0	0	0	0	0	0	0	0	0	0
	OTU1221	Firmicutes	Clostridia	Clostridiales	Lachnospiraceae	Lachnospiraceae_unclassified	Lachnospiraceae_unclassified	0	0	0	0	0	0	0	0	0	0	0	0	0	0	0	0	0	0	0	0	0	0	0	0	0	0	0	0	0	0	0	0	0	0	0	0	0	0	0	0	0	0
	OTU736	Firmicutes	Clostridia	Clostridiales	Lachnospiraceae	GQ458237_g	GQ458237_s	0	0	0	0	0	0	0	0	0	0	0	0	0	0	0	0	0	0	0	0	0	0	0	0	0	0	0	0	0	0	0	0	0	0	0	0	0	0	0	0	0	0
	OTU857	Bacteroidetes	Bacteroidia	Bacteroidales	GU304534_f	EU462208_g	EU459461_s	0	0	0	0	0	0	0	0	0	0	0	0	0	0	0	0	0	0	0	0	0	0	0	0	0	0	0	0	0	0	0	0	0	0	0	0	0	0	0	0	0	0
	OTU683	Chloroflexi	Ardenticatenia	FM253648_o	FM253648_f	FM253648_g	HQ120627_s	0	0	0	0	0	0	0	0	0	0	0	0	0	0	0	0	0	0	0	0	0	0	0	0	0	0	0	0	0	0	0	0	0	0	0	0	0	0	0	0	0	0
	OTU851	Firmicutes	Clostridia	Clostridiales	Lachnospiraceae	Lachnospiraceae_unclassified	Lachnospiraceae_unclassified	0	0	0	0	0	0	0	0	0	0	0	0	0	0	0	0	0	0	0	0	0	0	0	0	0	0	0	0	0	0	0	0	0	0	0	0	0	0	0	0	0	0
	OTU1436	Proteobacteria	Gammaproteobacteria	Xanthomonadales	Xanthomonadaceae	Xanthomonadaceae_unclassified	Xanthomonadaceae_unclassified	0	0	0	0	0	0	0	0	0	0	0	0	0	0	0	0	0	0	0	0	0	0	0	0	0	0	0	0	0	0	0	0	0	0	0	0	0	0	0	0	0	0
	OTU742	Saccharibacteria_TM7	Saccharimonas_c	Saccharimonas_o	Saccharimonas_f	AJ400239_g	AJ400239_g_unclassified	0	0	0	0	0	0	0	0	0	0	0	0	0	0	0	0	0	0	0	0	0	0	0	0	0	0	0	0	0	0	0	0	0	0	0	0	0	0	0	0	0	0
	OTU860	Firmicutes	Bacilli	Lactobacillales	Enterococcaceae	Tetragenococcus	Tetragenococcus_halophilus	0	0	0	0	0	0	0	0	0	0	0	0	0	0	0	0	0	0	0	0	0	0	0	0	0	0	0	0	0	0	0	0	0	0	0	0	0	0	0	0	0	0
	OTU688	Firmicutes	Clostridia	Clostridiales	Lachnospiraceae	Blautia	Blautia_unclassified	0	0	0	0	0	0	0	0	0	0	0	0	0	0	0	0	0	0	0	0	0	0	0	0	0	0	0	0	0	0	0	0	0	0	0	0	0	0	0	0	0	0
	OTU2054	Firmicutes	Clostridia	Clostridiales	Lachnospiraceae	Eubacterium_g4	EU794119_s	0	0	0	0	0	0	0	0	0	0	0	0	0	0	0	0	0	0	0	0	0	0	0	0	0	0	0	0	0	0	0	0	0	0	0	0	0	0	0	0	0	0
	OTU899	Actinobacteria	Actinobacteria_c	Actinomycetales	Actinomycetaceae	Actinotignum	Actinotignum_unclassified	0	0	0	0	0	0	0	0	0	0	0	0	0	0	0	0	0	0	0	0	0	0	0	0	0	0	0	0	0	0	0	0	0	0	0	0	0	0	0	0	0	0
	OTU1148	Firmicutes	Clostridia	Clostridiales	Ruminococcaceae	Butyricicoccus	EU470203_s	0	0	0	0	0	0	0	0	0	0	0	0	0	0	0	0	0	0	0	0	0	0	0	0	0	0	0	0	0	0	0	0	0	0	0	0	0	0	0	0	0	0
	OTU773	Firmicutes	Clostridia	Clostridiales	Ruminococcaceae	AY854276_g	AY854276_g_unclassified	0	0	0	0	0	0	0	0	0	0	0	0	0	0	0	0	0	0	0	0	0	0	0	0	0	0	0	0	0	0	0	0	0	0	0	0	0	0	0	0	0	0
	OTU680	Firmicutes	Clostridia	Clostridiales	Ruminococcaceae	Ruminococcaceae_unclassified	Ruminococcaceae_unclassified	0	0	0	0	0	0	0	0	0	0	0	0	0	0	0	0	0	0	0	0	0	0	0	0	0	0	0	0	0	0	0	0	0	0	0	0	0	0	0	0	0	0
	OTU916	Firmicutes	Negativicutes	Selenomonadales	Selenomonadaceae	Anaerovibrio	HQ399789_s	0	0	0	0	0	0	0	0	0	0	0	0	0	0	0	0	0	0	0	0	0	0	0	0	0	0	0	0	0	0	0	0	0	0	0	0	0	0	0	0	0	0
	OTU810	Firmicutes	Erysipelotrichi	Erysipelotrichales	Erysipelotrichaceae	AB009222_g	FJ685412_s	0	0	0	0	0	0	0	0	0	0	0	0	0	0	0	0	0	0	0	0	0	0	0	0	0	0	0	0	0	0	0	0	0	0	0	0	0	0	0	0	0	0
	OTU696	Proteobacteria	Alphaproteobacteria	Caulobacterales	Caulobacteraceae	Caulobacteraceae_unclassified	Caulobacteraceae_unclassified	0	0	0	0	0	0	0	0	0	0	0	0	0	0	0	0	0	0	0	0	0	0	0	0	0	0	0	0	0	0	0	0	0	0	0	0	0	0	0	0	0	0
	OTU930	Bacteroidetes	Bacteroidia	Bacteroidales	S24-7_f	HM124104_g	HM124104_s	0	0	0	0	0	0	0	0	0	0	0	0	0	0	0	0	0	0	0	0	0	0	0	0	0	0	0	0	0	0	0	0	0	0	0	0	0	0	0	0	0	0
	OTU764	Firmicutes	Clostridia	Clostridiales	Ruminococcaceae	Caproiciproducens	EU772256_s	0	0	0	0	0	0	0	0	0	0	0	0	0	0	0	0	0	0	0	0	0	0	0	0	0	0	0	0	0	0	0	0	0	0	0	0	0	0	0	0	0	0
	OTU843	Peregrinibacteria	Peribacteria	ASND_o	ASND_f	ASND_f_unclassified	ASND_f_unclassified	0	0	0	0	0	0	0	0	0	0	0	0	0	0	0	0	0	0	0	0	0	0	0	0	0	0	0	0	0	0	0	0	0	0	0	0	0	0	0	0	0	0
	OTU720	Proteobacteria	Alphaproteobacteria	Rhodospirillales	Acetobacteraceae	Roseomonas	FJ654263_s	0	0	0	0	0	0	0	0	0	0	0	0	0	0	0	0	0	0	0	0	0	0	0	0	0	0	0	0	0	0	0	0	0	0	0	0	0	0	0	0	0	0
	OTU1015	Proteobacteria	Gammaproteobacteria	Pseudomonadales	Moraxellaceae	Moraxella	Moraxella_unclassified	0	0	0	0	0	0	0	0	0	0	0	0	0	0	0	0	0	0	0	0	0	0	0	0	0	0	0	0	0	0	0	0	0	0	0	0	0	0	0	0	0	0
	OTU1020	Bacteroidetes	Flavobacteria	Flavobacteriales	Flavobacteriaceae	Bergeyella	DQ241813_s	0	0	0	0	0	0	0	0	0	0	0	0	0	0	0	0	0	0	0	0	0	0	0	0	0	0	0	0	0	0	0	0	0	0	0	0	0	0	0	0	0	0
	OTU818	Cyanobacteria	Vampirovibrio_c	FR888536_o	FR888536_f	FR888536_g	GU303703_s	0	0	0	0	0	0	0	0	0	0	0	0	0	0	0	0	0	0	0	0	0	0	0	0	0	0	0	0	0	0	0	0	0	0	0	0	0	0	0	0	0	0
	OTU870	Firmicutes	Clostridia	Clostridiales	Ruminococcaceae	Pseudoflavonifractor	EU775346_s	0	0	0	0	0	0	0	0	0	0	0	0	0	0	0	0	0	0	0	0	0	0	0	0	0	0	0	0	0	0	0	0	0	0	0	0	0	0	0	0	0	0
	OTU793	Firmicutes	Negativicutes	Selenomonadales	Selenomonadaceae	Selenomonadaceae_unclassified	Selenomonadaceae_unclassified	0	0	0	0	0	0	0	0	0	0	0	0	0	0	0	0	0	0	0	0	0	0	0	0	0	0	0	0	0	0	0	0	0	0	0	0	0	0	0	0	0	0
	OTU848	Bacteroidetes	Bacteroidia	Bacteroidales	S24-7_f	FJ685275_g	FJ685275_s	0	0	0	0	0	0	0	0	0	0	0	0	0	0	0	0	0	0	0	0	0	0	0	0	0	0	0	0	0	0	0	0	0	0	0	0	0	0	0	0	0	0
	OTU785	Firmicutes	Clostridia	Clostridiales	Ruminococcaceae	Ruminococcaceae_unclassified	Ruminococcaceae_unclassified	0	0	0	0	0	0	0	0	0	0	0	0	0	0	0	0	0	0	0	0	0	0	0	0	0	0	0	0	0	0	0	0	0	0	0	0	0	0	0	0	0	0
	OTU1201	Bacteroidetes	Bacteroidia	Bacteroidales	Prevotellaceae	Alloprevotella	EU532002_s	0	0	0	0	0	0	0	0	0	0	0	0	0	0	0	0	0	0	0	0	0	0	0	0	0	0	0	0	0	0	0	0	0	0	0	0	0	0	0	0	0	0
	OTU702	Firmicutes	Clostridia	Clostridiales	Mogibacterium_f	EF436322_g	EF436322_g_unclassified	0	0	0	0	0	0	0	0	0	0	0	0	0	0	0	0	0	0	0	0	0	0	0	0	0	0	0	0	0	0	0	0	0	0	0	0	0	0	0	0	0	0
	OTU805	Gemmatimonadetes	Longimicrobia	Longimicrobiales	FJ153018_f	FJ153018_g	FJ153018_g_unclassified	0	0	0	0	0	0	0	0	0	0	0	0	0	0	0	0	0	0	0	0	0	0	0	0	0	0	0	0	0	0	0	0	0	0	0	0	0	0	0	0	0	0
	OTU1091	Proteobacteria	Betaproteobacteria	Rhodocyclales	Rhodocyclaceae	Propionivibrio	FJ976321_s	0	0	0	0	0	0	0	0	0	0	0	0	0	0	0	0	0	0	0	0	0	0	0	0	0	0	0	0	0	0	0	0	0	0	0	0	0	0	0	0	0	0
	OTU795	Proteobacteria	Deltaproteobacteria	Bradymonadales	AB185724_f	AB185724_g	AF371949_s	0	0	0	0	0	0	0	0	0	0	0	0	0	0	0	0	0	0	0	0	0	0	0	0	0	0	0	0	0	0	0	0	0	0	0	0	0	0	0	0	0	0
	OTU796	Bacteroidetes	Bacteroidia	Bacteroidales	Porphyromonadaceae	EF445282_g	EF445282_s	0	0	0	0	0	0	0	0	0	0	0	0	0	0	0	0	0	0	0	0	0	0	0	0	0	0	0	0	0	0	0	0	0	0	0	0	0	0	0	0	0	0
	OTU919	Bacteroidetes	Bacteroidia	Bacteroidales	Prevotellaceae	Prevotellaceae_unclassified	Prevotellaceae_unclassified	0	0	0	0	0	0	0	0	0	0	0	0	0	0	0	0	0	0	0	0	0	0	0	0	0	0	0	0	0	0	0	0	0	0	0	0	0	0	0	0	0	0
	OTU740	Firmicutes	Clostridia	Clostridiales	Christensenellaceae	AB239481_g	EU531917_s	0	0	0	0	0	0	0	0	0	0	0	0	0	0	0	0	0	0	0	0	0	0	0	0	0	0	0	0	0	0	0	0	0	0	0	0	0	0	0	0	0	0
	OTU873	Lentisphaerae	CP010904_c	EF436358_o	EF436358_f	EF436358_g	EF436358_g_unclassified	0	0	0	0	0	0	0	0	0	0	0	0	0	0	0	0	0	0	0	0	0	0	0	0	0	0	0	0	0	0	0	0	0	0	0	0	0	0	0	0	0	0
	OTU1279	Proteobacteria	Gammaproteobacteria	Pseudomonadales	Moraxellaceae	Acinetobacter	Acinetobacter_unclassified	0	0	0	0	0	0	0	0	0	0	0	0	0	0	0	0	0	0	0	0	0	0	0	0	0	0	0	0	0	0	0	0	0	0	0	0	0	0	0	0	0	0
	OTU911	Bacteroidetes	Bacteroidia	Bacteroidales	Prevotellaceae	CF231_g	EU794309_s	0	0	0	0	0	0	0	0	0	0	0	0	0	0	0	0	0	0	0	0	0	0	0	0	0	0	0	0	0	0	0	0	0	0	0	0	0	0	0	0	0	0
	OTU895	Firmicutes	Clostridia	Clostridiales	Ruminococcaceae	AB185816_g	GQ175441_s	0	0	0	0	0	0	0	0	0	0	0	0	0	0	0	0	0	0	0	0	0	0	0	0	0	0	0	0	0	0	0	0	0	0	0	0	0	0	0	0	0	0
	OTU1429	Firmicutes	Clostridia	Clostridiales	Lachnospiraceae	Anaerostipes	AF371638_s	0	0	0	0	0	0	0	0	0	0	0	0	0	0	0	0	0	0	0	0	0	0	0	0	0	0	0	0	0	0	0	0	0	0	0	0	0	0	0	0	0	0
	OTU977	Firmicutes	Clostridia	Clostridiales	Lachnospiraceae	Oribacterium	Oribacterium_unclassified	0	0	0	0	0	0	0	0	0	0	0	0	0	0	0	0	0	0	0	0	0	0	0	0	0	0	0	0	0	0	0	0	0	0	0	0	0	0	0	0	0	0
	OTU766	Firmicutes	Clostridia	Clostridiales	Ruminococcaceae	AB009176_g	AB009176_g_unclassified	0	0	0	0	0	0	0	0	0	0	0	0	0	0	0	0	0	0	0	0	0	0	0	0	0	0	0	0	0	0	0	0	0	0	0	0	0	0	0	0	0	0
	OTU749	Bacteroidetes	Bacteroidia	Bacteroidales	Prevotellaceae	Paraprevotella	EU475520_s	0	0	0	0	0	0	0	0	0	0	0	0	0	0	0	0	0	0	0	0	0	0	0	0	0	0	0	0	0	0	0	0	0	0	0	0	0	0	0	0	0	0
	OTU814	Lentisphaerae	CP010904_c	EF436358_o	EF436358_f	EF436358_g	EF436358_g_unclassified	0	0	0	0	0	0	0	0	0	0	0	0	0	0	0	0	0	0	0	0	0	0	0	0	0	0	0	0	0	0	0	0	0	0	0	0	0	0	0	0	0	0
	OTU759	Firmicutes	Clostridia	Clostridiales	Ruminococcaceae	Sporobacter	Sporobacter_unclassified	0	0	0	0	0	0	0	0	0	0	0	0	0	0	0	0	0	0	0	0	0	0	0	0	0	0	0	0	0	0	0	0	0	0	0	0	0	0	0	0	0	0
	OTU827	Firmicutes	Clostridia	Clostridiales	Ruminococcaceae	AB009176_g	AB009176_g_unclassified	0	0	0	0	0	0	0	0	0	0	0	0	0	0	0	0	0	0	0	0	0	0	0	0	0	0	0	0	0	0	0	0	0	0	0	0	0	0	0	0	0	0
	OTU897	Firmicutes	Clostridia	Clostridiales	Thermohalobacter_f	Clostridium_g16	FJ380158_s	0	0	0	0	0	0	0	0	0	0	0	0	0	0	0	0	0	0	0	0	0	0	0	0	0	0	0	0	0	0	0	0	0	0	0	0	0	0	0	0	0	0
	OTU791	Proteobacteria	Betaproteobacteria	Neisseriales	Neisseriaceae	FM873692_g	AY225604_s	0	0	0	0	0	0	0	0	0	0	0	0	0	0	0	0	0	0	0	0	0	0	0	0	0	0	0	0	0	0	0	0	0	0	0	0	0	0	0	0	0	0
	OTU681	Actinobacteria	Acidimicrobiia	Acidimicrobiales	Iamiaceae	Iamiaceae_unclassified	Iamiaceae_unclassified	0	0	0	0	0	0	0	0	0	0	0	0	0	0	0	0	0	0	0	0	0	0	0	0	0	0	0	0	0	0	0	0	0	0	0	0	0	0	0	0	0	0
	OTU846	Firmicutes	Tissierellia	Tissierellales	Tissierellaceae	Tissierella	GQ134545_s	0	0	0	0	0	0	0	0	0	0	0	0	0	0	0	0	0	0	0	0	0	0	0	0	0	0	0	0	0	0	0	0	0	0	0	0	0	0	0	0	0	0
	OTU684	Firmicutes	Clostridia	Clostridiales	Mogibacterium_f	Aminicella	HQ400053_s	0	0	0	0	0	0	0	0	0	0	0	0	0	0	0	0	0	0	0	0	0	0	0	0	0	0	0	0	0	0	0	0	0	0	0	0	0	0	0	0	0	0
	OTU854	Firmicutes	Clostridia	Clostridiales	Ruminococcaceae	AB009176_g	JX095124_s	0	0	0	0	0	0	0	0	0	0	0	0	0	0	0	0	0	0	0	0	0	0	0	0	0	0	0	0	0	0	0	0	0	0	0	0	0	0	0	0	0	0
	OTU782	Firmicutes	Clostridia	Clostridiales	Lachnospiraceae	EU844487_g	EU844487_s	0	0	0	0	0	0	0	0	0	0	0	0	0	0	0	0	0	0	0	0	0	0	0	0	0	0	0	0	0	0	0	0	0	0	0	0	0	0	0	0	0	0
	OTU1412	Firmicutes	Clostridia	Clostridiales	Lachnospiraceae	GU174097_g	FJ825557_s	0	0	0	0	0	0	0	0	0	0	0	0	0	0	0	0	0	0	0	0	0	0	0	0	0	0	0	0	0	0	0	0	0	0	0	0	0	0	0	0	0	0
	OTU1049	Firmicutes	Negativicutes	Acidaminococcales	Acidaminococcaceae	Succiniclasticum	AB034143_s	0	0	0	0	0	0	0	0	0	0	0	0	0	0	0	0	0	0	0	0	0	0	0	0	0	0	0	0	0	0	0	0	0	0	0	0	0	0	0	0	0	0
	OTU738	Actinobacteria	Actinobacteria_c	Actinomycetales	Actinomycetaceae	Actinomyces	Actinomyces_nasicola	0	0	0	0	0	0	0	0	0	0	0	0	0	0	0	0	0	0	0	0	0	0	0	0	0	0	0	0	0	0	0	0	0	0	0	0	0	0	0	0	0	0
	OTU743	Firmicutes	Clostridia	Clostridiales	Lachnospiraceae	Blautia	GU303257_s	0	0	0	0	0	0	0	0	0	0	0	0	0	0	0	0	0	0	0	0	0	0	0	0	0	0	0	0	0	0	0	0	0	0	0	0	0	0	0	0	0	0
	OTU714	Firmicutes	Clostridia	Clostridiales	Ruminococcaceae	Ruminococcaceae_unclassified	Ruminococcaceae_unclassified	0	0	0	0	0	0	0	0	0	0	0	0	0	0	0	0	0	0	0	0	0	0	0	0	0	0	0	0	0	0	0	0	0	0	0	0	0	0	0	0	0	0
	OTU1123	Bacteroidetes	Bacteroidia	Bacteroidales	S24-7_f	S24-7_f_unclassified	S24-7_f_unclassified	0	0	0	0	0	0	0	0	0	0	0	0	0	0	0	0	0	0	0	0	0	0	0	0	0	0	0	0	0	0	0	0	0	0	0	0	0	0	0	0	0	0
	OTU931	Firmicutes	Clostridia	Clostridiales	Christensenellaceae	FJ848389_g	EU463172_s	0	0	0	0	0	0	0	0	0	0	0	0	0	0	0	0	0	0	0	0	0	0	0	0	0	0	0	0	0	0	0	0	0	0	0	0	0	0	0	0	0	0
	OTU709	Firmicutes	Clostridia	Clostridiales	Lachnospiraceae	Howardella	Howardella_ureilytica	0	0	0	0	0	0	0	0	0	0	0	0	0	0	0	0	0	0	0	0	0	0	0	0	0	0	0	0	0	0	0	0	0	0	0	0	0	0	0	0	0	0
	OTU817	Firmicutes	Erysipelotrichi	Erysipelotrichales	Erysipelotrichaceae	Holdemanella	Holdemanella_biformis	0	0	0	0	0	0	0	0	0	0	0	0	0	0	0	0	0	0	0	0	0	0	0	0	0	0	0	0	0	0	0	0	0	0	0	0	0	0	0	0	0	0
	OTU1108	Firmicutes	Negativicutes	Selenomonadales	Selenomonadales_unclassified	Selenomonadales_unclassified	Selenomonadales_unclassified	0	0	0	0	0	0	0	0	0	0	0	0	0	0	0	0	0	0	0	0	0	0	0	0	0	0	0	0	0	0	0	0	0	0	0	0	0	0	0	0	0	0
	OTU772	Verrucomicrobia	Opitutae	GU305779_o	GU305779_f	EU469726_g	EU469726_g_unclassified	0	0	0	0	0	0	0	0	0	0	0	0	0	0	0	0	0	0	0	0	0	0	0	0	0	0	0	0	0	0	0	0	0	0	0	0	0	0	0	0	0	0
	OTU808	Firmicutes	Clostridia	Clostridiales	Christensenellaceae	AB239481_g	DQ905281_s	0	0	0	0	0	0	0	0	0	0	0	0	0	0	0	0	0	0	0	0	0	0	0	0	0	0	0	0	0	0	0	0	0	0	0	0	0	0	0	0	0	0
	OTU965	Firmicutes	Clostridia	Clostridiales	Mogibacterium_f	Mogibacterium_f_unclassified	Mogibacterium_f_unclassified	0	0	0	0	0	0	0	0	0	0	0	0	0	0	0	0	0	0	0	0	0	0	0	0	0	0	0	0	0	0	0	0	0	0	0	0	0	0	0	0	0	0
	OTU1550	Firmicutes	Clostridia	Clostridiales	Ruminococcaceae	Sporobacter	FJ848433_s	0	0	0	0	0	0	0	0	0	0	0	0	0	0	0	0	0	0	0	0	0	0	0	0	0	0	0	0	0	0	0	0	0	0	0	0	0	0	0	0	0	0
	OTU921	Bacteroidetes	Bacteroidia	Bacteroidales	Porphyromonadaceae	Parabacteroides	EU728718_s	0	0	0	0	0	0	0	0	0	0	0	0	0	0	0	0	0	0	0	0	0	0	0	0	0	0	0	0	0	0	0	0	0	0	0	0	0	0	0	0	0	0
	OTU783	Firmicutes	Clostridia	Clostridiales	Lachnospiraceae	Eubacterium_g5	Eubacterium_g5_unclassified	0	0	0	0	0	0	0	0	0	0	0	0	0	0	0	0	0	0	0	0	0	0	0	0	0	0	0	0	0	0	0	0	0	0	0	0	0	0	0	0	0	0
	OTU1036	Firmicutes	Clostridia	Clostridiales	Ruminococcaceae	AB009176_g	JX095623_s	0	0	0	0	0	0	0	0	0	0	0	0	0	0	0	0	0	0	0	0	0	0	0	0	0	0	0	0	0	0	0	0	0	0	0	0	0	0	0	0	0	0
	OTU832	Bacteroidetes	Bacteroidia	Bacteroidales	Bacteroidaceae	Bacteroides	EU459501_s	0	0	0	0	0	0	0	0	0	0	0	0	0	0	0	0	0	0	0	0	0	0	0	0	0	0	0	0	0	0	0	0	0	0	0	0	0	0	0	0	0	0
	OTU2196	Cyanobacteria	Vampirovibrio_c	FR888536_o	FR888536_f	FR888536_g	FR888536_g_unclassified	0	0	0	0	0	0	0	0	0	0	0	0	0	0	0	0	0	0	0	0	0	0	0	0	0	0	0	0	0	0	0	0	0	0	0	0	0	0	0	0	0	0
	OTU1408	Verrucomicrobia	Verrucomicrobiae	Verrucomicrobiales	Akkermansiaceae	HM630201_g	EU470026_s	0	0	0	0	0	0	0	0	0	0	0	0	0	0	0	0	0	0	0	0	0	0	0	0	0	0	0	0	0	0	0	0	0	0	0	0	0	0	0	0	0	0
	OTU883	Firmicutes	Clostridia	Clostridiales	Ruminococcaceae	Eubacterium_g23	Eubacterium_g23_unclassified	0	0	0	0	0	0	0	0	0	0	0	0	0	0	0	0	0	0	0	0	0	0	0	0	0	0	0	0	0	0	0	0	0	0	0	0	0	0	0	0	0	0
	OTU1006	Proteobacteria	Alphaproteobacteria	Rhizobiales	Rhizobiaceae	Rhizobium	Rhizobium_soli	0	0	0	0	0	0	0	0	0	0	0	0	0	0	0	0	0	0	0	0	0	0	0	0	0	0	0	0	0	0	0	0	0	0	0	0	0	0	0	0	0	0
	OTU1018	Bacteroidetes	Bacteroidia	Bacteroidales	RF16_f	EU843998_g	EU464995_s	0	0	0	0	0	0	0	0	0	0	0	0	0	0	0	0	0	0	0	0	0	0	0	0	0	0	0	0	0	0	0	0	0	0	0	0	0	0	0	0	0	0
	OTU819	Lentisphaerae	CP010904_c	EF436358_o	EF436358_f	EF436358_f_unclassified	EF436358_f_unclassified	0	0	0	0	0	0	0	0	0	0	0	0	0	0	0	0	0	0	0	0	0	0	0	0	0	0	0	0	0	0	0	0	0	0	0	0	0	0	0	0	0	0
	OTU776	Planctomycetes	Planctomycetia	Planctomycetales	Planctomycetaceae	AY913229_g	AY913229_g_unclassified	0	0	0	0	0	0	0	0	0	0	0	0	0	0	0	0	0	0	0	0	0	0	0	0	0	0	0	0	0	0	0	0	0	0	0	0	0	0	0	0	0	0
	OTU734	Saccharibacteria_TM7	Saccharimonas_c	Saccharimonas_o	JF421159_f	JF421159_g	JF421159_g_unclassified	0	0	0	0	0	0	0	0	0	0	0	0	0	0	0	0	0	0	0	0	0	0	0	0	0	0	0	0	0	0	0	0	0	0	0	0	0	0	0	0	0	0
	OTU869	Spirochaetes	Spirochaetes_c	Spirochaetales	Spirochaetaceae	Sphaerochaeta	HM049822_s	0	0	0	0	0	0	0	0	0	0	0	0	0	0	0	0	0	0	0	0	0	0	0	0	0	0	0	0	0	0	0	0	0	0	0	0	0	0	0	0	0	0
	OTU1135	Bacteroidetes	Bacteroidia	Bacteroidales	Prevotellaceae	Alloprevotella	AF371904_s	0	0	0	0	0	0	0	0	0	0	0	0	0	0	0	0	0	0	0	0	0	0	0	0	0	0	0	0	0	0	0	0	0	0	0	0	0	0	0	0	0	0
	OTU1038	Cyanobacteria	Vampirovibrio_c	FR888536_o	FR888536_f	FR888536_g	FR888536_g_unclassified	0	0	0	0	0	0	0	0	0	0	0	0	0	0	0	0	0	0	0	0	0	0	0	0	0	0	0	0	0	0	0	0	0	0	0	0	0	0	0	0	0	0
	OTU904	Bacteroidetes	Bacteroidia	Bacteroidales	Prevotellaceae	Prevotella	EF640149_s	0	0	0	0	0	0	0	0	0	0	0	0	0	0	0	0	0	0	0	0	0	0	0	0	0	0	0	0	0	0	0	0	0	0	0	0	0	0	0	0	0	0
	OTU1045	Proteobacteria	Betaproteobacteria	Burkholderiales	Burkholderiaceae	Burkholderia	JJOA_s	0	0	0	0	0	0	0	0	0	0	0	0	0	0	0	0	0	0	0	0	0	0	0	0	0	0	0	0	0	0	0	0	0	0	0	0	0	0	0	0	0	0
	OTU990	Proteobacteria	Gammaproteobacteria	Gammaproteobacteria_unclassified	Gammaproteobacteria_unclassified	Gammaproteobacteria_unclassified	Gammaproteobacteria_unclassified	0	0	0	0	0	0	0	0	0	0	0	0	0	0	0	0	0	0	0	0	0	0	0	0	0	0	0	0	0	0	0	0	0	0	0	0	0	0	0	0	0	0
	OTU868	Bacteroidetes	Bacteroidia	Bacteroidales	EU845084_f	EU845084_f_unclassified	EU845084_f_unclassified	0	0	0	0	0	0	0	0	0	0	0	0	0	0	0	0	0	0	0	0	0	0	0	0	0	0	0	0	0	0	0	0	0	0	0	0	0	0	0	0	0	0
	OTU1252	Proteobacteria	Gammaproteobacteria	Pseudomonadales	Moraxellaceae	Acinetobacter	Acinetobacter_unclassified	0	0	0	0	0	0	0	0	0	0	0	0	0	0	0	0	0	0	0	0	0	0	0	0	0	0	0	0	0	0	0	0	0	0	0	0	0	0	0	0	0	0
	OTU784	Firmicutes	Clostridia	Clostridiales	Lachnospiraceae	FJ880395_g	GU304009_s	0	0	0	0	0	0	0	0	0	0	0	0	0	0	0	0	0	0	0	0	0	0	0	0	0	0	0	0	0	0	0	0	0	0	0	0	0	0	0	0	0	0
	OTU803	Firmicutes	Clostridia	Clostridiales	Lachnospiraceae	Lachnospiraceae_unclassified	Lachnospiraceae_unclassified	0	0	0	0	0	0	0	0	0	0	0	0	0	0	0	0	0	0	0	0	0	0	0	0	0	0	0	0	0	0	0	0	0	0	0	0	0	0	0	0	0	0
	OTU861	Firmicutes	Tissierellia	Tissierellales	Peptoniphilaceae	AM500745_g	FJ672336_s	0	0	0	0	0	0	0	0	0	0	0	0	0	0	0	0	0	0	0	0	0	0	0	0	0	0	0	0	0	0	0	0	0	0	0	0	0	0	0	0	0	0
	OTU1109	Firmicutes	Clostridia	Clostridiales	Ruminococcaceae	Sporobacter	EU772049_s	0	0	0	0	0	0	0	0	0	0	0	0	0	0	0	0	0	0	0	0	0	0	0	0	0	0	0	0	0	0	0	0	0	0	0	0	0	0	0	0	0	0
	OTU914	Firmicutes	Clostridia	Clostridiales	Lachnospiraceae	Coprococcus_g1	HQ400073_s	0	0	0	0	0	0	0	0	0	0	0	0	0	0	0	0	0	0	0	0	0	0	0	0	0	0	0	0	0	0	0	0	0	0	0	0	0	0	0	0	0	0
	OTU980	Firmicutes	Clostridia	Clostridiales	Ruminococcaceae	Sporobacter	Sporobacter_unclassified	0	0	0	0	0	0	0	0	0	0	0	0	0	0	0	0	0	0	0	0	0	0	0	0	0	0	0	0	0	0	0	0	0	0	0	0	0	0	0	0	0	0
	OTU927	Firmicutes	Negativicutes	Selenomonadales	Selenomonadaceae	AB185620_g	AB185748_s	0	0	0	0	0	0	0	0	0	0	0	0	0	0	0	0	0	0	0	0	0	0	0	0	0	0	0	0	0	0	0	0	0	0	0	0	0	0	0	0	0	0
	OTU746	Bacteroidetes	Bacteroidia	Bacteroidales	S24-7_f	EF602759_g	FJ684041_s	0	0	0	0	0	0	0	0	0	0	0	0	0	0	0	0	0	0	0	0	0	0	0	0	0	0	0	0	0	0	0	0	0	0	0	0	0	0	0	0	0	0
	OTU1090	Firmicutes	Clostridia	Clostridiales	Ruminococcaceae	AB009176_g	AB009176_g_unclassified	0	0	0	0	0	0	0	0	0	0	0	0	0	0	0	0	0	0	0	0	0	0	0	0	0	0	0	0	0	0	0	0	0	0	0	0	0	0	0	0	0	0
	OTU875	Firmicutes	Clostridia	Clostridiales	Ruminococcaceae	FJ951890_g	FJ951890_g_unclassified	0	0	0	0	0	0	0	0	0	0	0	0	0	0	0	0	0	0	0	0	0	0	0	0	0	0	0	0	0	0	0	0	0	0	0	0	0	0	0	0	0	0
	OTU1209	Proteobacteria	Betaproteobacteria	Burkholderiales	Alcaligenaceae	Bordetella	Bordetella_unclassified	0	0	0	0	0	0	0	0	0	0	0	0	0	0	0	0	0	0	0	0	0	0	0	0	0	0	0	0	0	0	0	0	0	0	0	0	0	0	0	0	0	0
	OTU847	Firmicutes	Clostridia	Clostridiales	Lachnospiraceae	Eubacterium_g7	FM873843_s	0	0	0	0	0	0	0	0	0	0	0	0	0	0	0	0	0	0	0	0	0	0	0	0	0	0	0	0	0	0	0	0	0	0	0	0	0	0	0	0	0	0
	OTU1565	Firmicutes	Clostridia	Clostridiales	Lachnospiraceae	KE159538_g	KE159538_g_unclassified	0	0	0	0	0	0	0	0	0	0	0	0	0	0	0	0	0	0	0	0	0	0	0	0	0	0	0	0	0	0	0	0	0	0	0	0	0	0	0	0	0	0
	OTU1150	Firmicutes	Clostridia	Clostridiales	Ruminococcaceae	DQ394632_g	DQ394632_g_unclassified	0	0	0	0	0	0	0	0	0	0	0	0	0	0	0	0	0	0	0	0	0	0	0	0	0	0	0	0	0	0	0	0	0	0	0	0	0	0	0	0	0	0
	OTU820	Firmicutes	Clostridia	Clostridiales	Ruminococcaceae	Ruminococcus_g2	Ruminococcus_g2_unclassified	0	0	0	0	0	0	0	0	0	0	0	0	0	0	0	0	0	0	0	0	0	0	0	0	0	0	0	0	0	0	0	0	0	0	0	0	0	0	0	0	0	0
	OTU1107	Bacteroidetes	Flavobacteria	Flavobacteriales	Crocinitomicaceae	AM279194_g	JQ739000_s	0	0	0	0	0	0	0	0	0	0	0	0	0	0	0	0	0	0	0	0	0	0	0	0	0	0	0	0	0	0	0	0	0	0	0	0	0	0	0	0	0	0
	OTU794	Bacteroidetes	Flavobacteria	Flavobacteriales	Flavobacteriaceae	Chryseobacterium	Chryseobacterium_unclassified	0	0	0	0	0	0	0	0	0	0	0	0	0	0	0	0	0	0	0	0	0	0	0	0	0	0	0	0	0	0	0	0	0	0	0	0	0	0	0	0	0	0
	OTU1080	Firmicutes	Clostridia	Clostridiales	Lachnospiraceae	Moryella	Stomatobaculum_longum	0	0	0	0	0	0	0	0	0	0	0	0	0	0	0	0	0	0	0	0	0	0	0	0	0	0	0	0	0	0	0	0	0	0	0	0	0	0	0	0	0	0
	OTU809	Firmicutes	Clostridia	Clostridiales	Ruminococcaceae	Eubacterium_g8	EU465652_s	0	0	0	0	0	0	0	0	0	0	0	0	0	0	0	0	0	0	0	0	0	0	0	0	0	0	0	0	0	0	0	0	0	0	0	0	0	0	0	0	0	0
	OTU1063	Firmicutes	Clostridia	Clostridiales	Lachnospiraceae	FJ880395_g	FJ880395_g_unclassified	0	0	0	0	0	0	0	0	0	0	0	0	0	0	0	0	0	0	0	0	0	0	0	0	0	0	0	0	0	0	0	0	0	0	0	0	0	0	0	0	0	0
	OTU1055	Firmicutes	Negativicutes	Selenomonadales	Selenomonadaceae	Schwartzia	Schwartzia_succinivorans	0	0	0	0	0	0	0	0	0	0	0	0	0	0	0	0	0	0	0	0	0	0	0	0	0	0	0	0	0	0	0	0	0	0	0	0	0	0	0	0	0	0
	OTU806	Proteobacteria	Alphaproteobacteria	Sphingomonadales	Sphingomonadaceae	Sphingopyxis	Sphingopyxis_unclassified	0	0	0	0	0	0	0	0	0	0	0	0	0	0	0	0	0	0	0	0	0	0	0	0	0	0	0	0	0	0	0	0	0	0	0	0	0	0	0	0	0	0
	OTU825	Bacteroidetes	Sphingobacteriia	Sphingobacteriales	Sphingobacteriaceae	Olivibacter	Olivibacter_soli	0	0	0	0	0	0	0	0	0	0	0	0	0	0	0	0	0	0	0	0	0	0	0	0	0	0	0	0	0	0	0	0	0	0	0	0	0	0	0	0	0	0
	OTU2035	Firmicutes	Clostridia	Clostridiales	Lachnospiraceae	Lachnospiraceae_unclassified	Lachnospiraceae_unclassified	0	0	0	0	0	0	0	0	0	0	0	0	0	0	0	0	0	0	0	0	0	0	0	0	0	0	0	0	0	0	0	0	0	0	0	0	0	0	0	0	0	0
	OTU799	Firmicutes	Clostridia	Clostridiales	Ruminococcaceae	AB009176_g	AB009176_g_unclassified	0	0	0	0	0	0	0	0	0	0	0	0	0	0	0	0	0	0	0	0	0	0	0	0	0	0	0	0	0	0	0	0	0	0	0	0	0	0	0	0	0	0
	OTU1002	Firmicutes	Tissierellia	Tissierellales	Tissierellales_unclassified	Tissierellales_unclassified	Tissierellales_unclassified	0	0	0	0	0	0	0	0	0	0	0	0	0	0	0	0	0	0	0	0	0	0	0	0	0	0	0	0	0	0	0	0	0	0	0	0	0	0	0	0	0	0
	OTU837	Bacteroidetes	Bacteroidia	Bacteroidales	S24-7_f	S24-7_f_unclassified	S24-7_f_unclassified	0	0	0	0	0	0	0	0	0	0	0	0	0	0	0	0	0	0	0	0	0	0	0	0	0	0	0	0	0	0	0	0	0	0	0	0	0	0	0	0	0	0
	OTU2056	Firmicutes	Clostridia	Clostridiales	Lachnospiraceae	Oribacterium	AB506353_s	0	0	0	0	0	0	0	0	0	0	0	0	0	0	0	0	0	0	0	0	0	0	0	0	0	0	0	0	0	0	0	0	0	0	0	0	0	0	0	0	0	0
	OTU789	Proteobacteria	Alphaproteobacteria	Rhodospirillales	Rhodospirillaceae	LARJ_g	AF371866_s	0	0	0	0	0	0	0	0	0	0	0	0	0	0	0	0	0	0	0	0	0	0	0	0	0	0	0	0	0	0	0	0	0	0	0	0	0	0	0	0	0	0
	OTU880	Proteobacteria	Gammaproteobacteria	Chromatiales	Chromatiaceae	Chromatiaceae_unclassified	Chromatiaceae_unclassified	0	0	0	0	0	0	0	0	0	0	0	0	0	0	0	0	0	0	0	0	0	0	0	0	0	0	0	0	0	0	0	0	0	0	0	0	0	0	0	0	0	0
	OTU1319	Bacteroidetes	Bacteroidia	Bacteroidales	RF16_f	GU303877_g	HM124332_s	0	0	0	0	0	0	0	0	0	0	0	0	0	0	0	0	0	0	0	0	0	0	0	0	0	0	0	0	0	0	0	0	0	0	0	0	0	0	0	0	0	0
	OTU886	Firmicutes	Clostridia	Clostridiales	Christensenellaceae	GU302849_g	EU778539_s	0	0	0	0	0	0	0	0	0	0	0	0	0	0	0	0	0	0	0	0	0	0	0	0	0	0	0	0	0	0	0	0	0	0	0	0	0	0	0	0	0	0
	OTU780	Firmicutes	Clostridia	Clostridiales	Christensenellaceae	HM124260_g	HM124260_g_unclassified	0	0	0	0	0	0	0	0	0	0	0	0	0	0	0	0	0	0	0	0	0	0	0	0	0	0	0	0	0	0	0	0	0	0	0	0	0	0	0	0	0	0
	OTU1098	BRC1	FP245541_c	FP245541_o	AJ604544_f	AJ604544_g	EU133899_s	0	0	0	0	0	0	0	0	0	0	0	0	0	0	0	0	0	0	0	0	0	0	0	0	0	0	0	0	0	0	0	0	0	0	0	0	0	0	0	0	0	0
	OTU839	Firmicutes	Clostridia	Clostridiales	Mogibacterium_f	Aminicella	GU303236_s	0	0	0	0	0	0	0	0	0	0	0	0	0	0	0	0	0	0	0	0	0	0	0	0	0	0	0	0	0	0	0	0	0	0	0	0	0	0	0	0	0	0
	OTU1023	Firmicutes	Clostridia	Clostridiales	Ruminococcaceae	AB009176_g	AB009176_g_unclassified	0	0	0	0	0	0	0	0	0	0	0	0	0	0	0	0	0	0	0	0	0	0	0	0	0	0	0	0	0	0	0	0	0	0	0	0	0	0	0	0	0	0
	OTU1267	Firmicutes	Clostridia	Clostridiales	Ruminococcaceae	EF404387_g	JX096077_s	0	0	0	0	0	0	0	0	0	0	0	0	0	0	0	0	0	0	0	0	0	0	0	0	0	0	0	0	0	0	0	0	0	0	0	0	0	0	0	0	0	0
	OTU1062	Firmicutes	Erysipelotrichi	Erysipelotrichales	Erysipelotrichaceae	Eubacterium_g1	FJ681342_s	0	0	0	0	0	0	0	0	0	0	0	0	0	0	0	0	0	0	0	0	0	0	0	0	0	0	0	0	0	0	0	0	0	0	0	0	0	0	0	0	0	0
	OTU1351	Firmicutes	Clostridia	Clostridiales	Ruminococcaceae	AB009176_g	AB009176_g_unclassified	0	0	0	0	0	0	0	0	0	0	0	0	0	0	0	0	0	0	0	0	0	0	0	0	0	0	0	0	0	0	0	0	0	0	0	0	0	0	0	0	0	0
	OTU1030	Bacteroidetes	Bacteroidia	Bacteroidales	Rikenellaceae	Alistipes	FJ680633_s	0	0	0	0	0	0	0	0	0	0	0	0	0	0	0	0	0	0	0	0	0	0	0	0	0	0	0	0	0	0	0	0	0	0	0	0	0	0	0	0	0	0
	OTU1024	Tenericutes	Mollicutes	GU196243_o	FJ367735_f	JX096375_g	JX096375_s	0	0	0	0	0	0	0	0	0	0	0	0	0	0	0	0	0	0	0	0	0	0	0	0	0	0	0	0	0	0	0	0	0	0	0	0	0	0	0	0	0	0
	OTU828	Actinobacteria	Coriobacteriia	Coriobacteriales	Coriobacteriaceae	Coriobacteriaceae_unclassified	Coriobacteriaceae_unclassified	0	0	0	0	0	0	0	0	0	0	0	0	0	0	0	0	0	0	0	0	0	0	0	0	0	0	0	0	0	0	0	0	0	0	0	0	0	0	0	0	0	0
	OTU872	Firmicutes	Clostridia	Clostridiales	Lachnospiraceae	Eubacterium_g4	DQ905725_s	0	0	0	0	0	0	0	0	0	0	0	0	0	0	0	0	0	0	0	0	0	0	0	0	0	0	0	0	0	0	0	0	0	0	0	0	0	0	0	0	0	0
	OTU1541	Firmicutes	Clostridia	Clostridiales	Ruminococcaceae	Eubacterium_g8	Eubacterium_g8_unclassified	0	0	0	0	0	0	0	0	0	0	0	0	0	0	0	0	0	0	0	0	0	0	0	0	0	0	0	0	0	0	0	0	0	0	0	0	0	0	0	0	0	0
	OTU836	Actinobacteria	Acidimicrobiia	Acidimicrobiales	Iamiaceae	DQ129383_g	DQ129383_s	0	0	0	0	0	0	0	0	0	0	0	0	0	0	0	0	0	0	0	0	0	0	0	0	0	0	0	0	0	0	0	0	0	0	0	0	0	0	0	0	0	0
	OTU961	Fusobacteria	Fusobacteria_c	Fusobacteriales	Fusobacteriaceae	Fusobacterium	Fusobacterium_necrophorum	0	0	0	0	0	0	0	0	0	0	0	0	0	0	0	0	0	0	0	0	0	0	0	0	0	0	0	0	0	0	0	0	0	0	0	0	0	0	0	0	0	0
	OTU893	Lentisphaerae	Lentisphaeria	Victivallales	Victivallaceae	Victivallaceae_unclassified	Victivallaceae_unclassified	0	0	0	0	0	0	0	0	0	0	0	0	0	0	0	0	0	0	0	0	0	0	0	0	0	0	0	0	0	0	0	0	0	0	0	0	0	0	0	0	0	0
	OTU1220	Bacteroidetes	Bacteroidia	Bacteroidales	Prevotellaceae	CF231_g	CF231_g_unclassified	0	0	0	0	0	0	0	0	0	0	0	0	0	0	0	0	0	0	0	0	0	0	0	0	0	0	0	0	0	0	0	0	0	0	0	0	0	0	0	0	0	0
	OTU858	Firmicutes	Clostridia	Clostridiales	Lachnospiraceae	AB192222_g	AB192222_s	0	0	0	0	0	0	0	0	0	0	0	0	0	0	0	0	0	0	0	0	0	0	0	0	0	0	0	0	0	0	0	0	0	0	0	0	0	0	0	0	0	0
	OTU970	Firmicutes	Negativicutes	Selenomonadales	Selenomonadaceae	Mitsuokella	Mitsuokella_unclassified	0	0	0	0	0	0	0	0	0	0	0	0	0	0	0	0	0	0	0	0	0	0	0	0	0	0	0	0	0	0	0	0	0	0	0	0	0	0	0	0	0	0
	OTU1617	Firmicutes	Clostridia	Clostridiales	Mogibacterium_f	Mogibacterium	Mogibacterium_unclassified	0	0	0	0	0	0	0	0	0	0	0	0	0	0	0	0	0	0	0	0	0	0	0	0	0	0	0	0	0	0	0	0	0	0	0	0	0	0	0	0	0	0
	OTU1250	Proteobacteria	Betaproteobacteria	Burkholderiales	Alcaligenaceae	Pigmentiphaga	Pigmentiphaga_unclassified	0	0	0	0	0	0	0	0	0	0	0	0	0	0	0	0	0	0	0	0	0	0	0	0	0	0	0	0	0	0	0	0	0	0	0	0	0	0	0	0	0	0
	OTU956	Bacteroidetes	Bacteroidia	Bacteroidales	Prevotellaceae	Prevotella	AB270026_s	0	0	0	0	0	0	0	0	0	0	0	0	0	0	0	0	0	0	0	0	0	0	0	0	0	0	0	0	0	0	0	0	0	0	0	0	0	0	0	0	0	0
	OTU996	Firmicutes	Clostridia	Clostridiales	Christensenellaceae	FJ848448_g	FJ848448_g_unclassified	0	0	0	0	0	0	0	0	0	0	0	0	0	0	0	0	0	0	0	0	0	0	0	0	0	0	0	0	0	0	0	0	0	0	0	0	0	0	0	0	0	0
	OTU885	Firmicutes	Clostridia	Clostridiales	Ruminococcaceae	KE993550_g	EU794147_s	0	0	0	0	0	0	0	0	0	0	0	0	0	0	0	0	0	0	0	0	0	0	0	0	0	0	0	0	0	0	0	0	0	0	0	0	0	0	0	0	0	0
	OTU797	Firmicutes	Clostridia	Clostridiales	Ruminococcaceae	Ruminococcaceae_unclassified	Ruminococcaceae_unclassified	0	0	0	0	0	0	0	0	0	0	0	0	0	0	0	0	0	0	0	0	0	0	0	0	0	0	0	0	0	0	0	0	0	0	0	0	0	0	0	0	0	0
	OTU1156	Bacteroidetes	Bacteroidia	Bacteroidales	Bacteroidaceae	Bacteroides	Bacteroides_unclassified	0	0	0	0	0	0	0	0	0	0	0	0	0	0	0	0	0	0	0	0	0	0	0	0	0	0	0	0	0	0	0	0	0	0	0	0	0	0	0	0	0	0
	OTU1096	Firmicutes	Clostridia	Clostridiales	Ruminococcaceae	AB185816_g	AB185816_g_unclassified	0	0	0	0	0	0	0	0	0	0	0	0	0	0	0	0	0	0	0	0	0	0	0	0	0	0	0	0	0	0	0	0	0	0	0	0	0	0	0	0	0	0
	OTU1604	Firmicutes	Clostridia	Clostridiales	Ruminococcaceae	Ruminococcus_g2	EU843973_s	0	0	0	0	0	0	0	0	0	0	0	0	0	0	0	0	0	0	0	0	0	0	0	0	0	0	0	0	0	0	0	0	0	0	0	0	0	0	0	0	0	0
	OTU1000	Firmicutes	Clostridia	Clostridiales	Ruminococcaceae	Sporobacter	EU472346_s	0	0	0	0	0	0	0	0	0	0	0	0	0	0	0	0	0	0	0	0	0	0	0	0	0	0	0	0	0	0	0	0	0	0	0	0	0	0	0	0	0	0
	OTU1052	Proteobacteria	Alphaproteobacteria	Rhizobiales	Hyphomicrobiaceae	Methyloceanibacter	EF632942_s	0	0	0	0	0	0	0	0	0	0	0	0	0	0	0	0	0	0	0	0	0	0	0	0	0	0	0	0	0	0	0	0	0	0	0	0	0	0	0	0	0	0
	OTU1275	Firmicutes	Clostridia	Clostridiales	Mogibacterium_f	AM500802_g	DQ673511_s	0	0	0	0	0	0	0	0	0	0	0	0	0	0	0	0	0	0	0	0	0	0	0	0	0	0	0	0	0	0	0	0	0	0	0	0	0	0	0	0	0	0
	OTU1174	Bacteroidetes	Bacteroidia	Bacteroidales	AY244965_f	AY244965_g	AY244965_g_unclassified	0	0	0	0	0	0	0	0	0	0	0	0	0	0	0	0	0	0	0	0	0	0	0	0	0	0	0	0	0	0	0	0	0	0	0	0	0	0	0	0	0	0
	OTU1253	Bacteroidetes	Bacteroidia	Bacteroidales	S24-7_f	S24-7_f_unclassified	S24-7_f_unclassified	0	0	0	0	0	0	0	0	0	0	0	0	0	0	0	0	0	0	0	0	0	0	0	0	0	0	0	0	0	0	0	0	0	0	0	0	0	0	0	0	0	0
	OTU910	Firmicutes	Bacilli	Bacillales	Bacillaceae	Bacillus	Bacillus_subtilis	0	0	0	0	0	0	0	0	0	0	0	0	0	0	0	0	0	0	0	0	0	0	0	0	0	0	0	0	0	0	0	0	0	0	0	0	0	0	0	0	0	0
	OTU1337	Firmicutes	Clostridia	Clostridiales	Lachnospiraceae	GU174097_g	FJ951860_s	0	0	0	0	0	0	0	0	0	0	0	0	0	0	0	0	0	0	0	0	0	0	0	0	0	0	0	0	0	0	0	0	0	0	0	0	0	0	0	0	0	0
	OTU1140	Firmicutes	Clostridia	Clostridiales	Ruminococcaceae	Oscillibacter	EU466225_s	0	0	0	0	0	0	0	0	0	0	0	0	0	0	0	0	0	0	0	0	0	0	0	0	0	0	0	0	0	0	0	0	0	0	0	0	0	0	0	0	0	0
	OTU1179	Spirochaetes	Spirochaetes_c	Spirochaetales	Spirochaetaceae	HM049880_g	HM049880_s	0	0	0	0	0	0	0	0	0	0	0	0	0	0	0	0	0	0	0	0	0	0	0	0	0	0	0	0	0	0	0	0	0	0	0	0	0	0	0	0	0	0
	OTU884	Bacteroidetes	Cytophagia	Cytophagales	Cyclobacteriaceae	Cecembia	Cecembia_rubra	0	0	0	0	0	0	0	0	0	0	0	0	0	0	0	0	0	0	0	0	0	0	0	0	0	0	0	0	0	0	0	0	0	0	0	0	0	0	0	0	0	0
	OTU1334	Firmicutes	Clostridia	Clostridiales	Lachnospiraceae	Catonella	EU887842_s	0	0	0	0	0	0	0	0	0	0	0	0	0	0	0	0	0	0	0	0	0	0	0	0	0	0	0	0	0	0	0	0	0	0	0	0	0	0	0	0	0	0
	OTU982	Firmicutes	Clostridia	Clostridiales	Ruminococcaceae	Ruminococcus_g2	Ruminococcus_g2_unclassified	0	0	0	0	0	0	0	0	0	0	0	0	0	0	0	0	0	0	0	0	0	0	0	0	0	0	0	0	0	0	0	0	0	0	0	0	0	0	0	0	0	0
	OTU1100	Bacteroidetes	Bacteroidia	Bacteroidales	Bacteroidaceae	EU465631_g	EU465631_g_unclassified	0	0	0	0	0	0	0	0	0	0	0	0	0	0	0	0	0	0	0	0	0	0	0	0	0	0	0	0	0	0	0	0	0	0	0	0	0	0	0	0	0	0
	OTU1132	Bacteroidetes	Bacteroidia	Bacteroidales	EU845084_f	AB494828_g	EU850586_s	0	0	0	0	0	0	0	0	0	0	0	0	0	0	0	0	0	0	0	0	0	0	0	0	0	0	0	0	0	0	0	0	0	0	0	0	0	0	0	0	0	0
	OTU1568	Firmicutes	Clostridia	Clostridiales	Lachnospiraceae	Blautia	GU304068_s	0	0	0	0	0	0	0	0	0	0	0	0	0	0	0	0	0	0	0	0	0	0	0	0	0	0	0	0	0	0	0	0	0	0	0	0	0	0	0	0	0	0
	OTU1041	Firmicutes	Clostridia	Clostridiales	Ruminococcaceae	Ruminococcus	EU475406_s	0	0	0	0	0	0	0	0	0	0	0	0	0	0	0	0	0	0	0	0	0	0	0	0	0	0	0	0	0	0	0	0	0	0	0	0	0	0	0	0	0	0
	OTU1105	Lentisphaerae	CP010904_c	EF436358_o	EF436358_f	EF436358_g	EF436358_g_unclassified	0	0	0	0	0	0	0	0	0	0	0	0	0	0	0	0	0	0	0	0	0	0	0	0	0	0	0	0	0	0	0	0	0	0	0	0	0	0	0	0	0	0
	OTU1265	Actinobacteria	Actinobacteria_c	Actinomycetales	Actinomycetaceae	Actinomycetaceae_unclassified	Actinomycetaceae_unclassified	0	0	0	0	0	0	0	0	0	0	0	0	0	0	0	0	0	0	0	0	0	0	0	0	0	0	0	0	0	0	0	0	0	0	0	0	0	0	0	0	0	0
	OTU986	Bacteroidetes	Bacteroidia	Bacteroidales	EU845084_f	HM008751_g	EU381989_s	0	0	0	0	0	0	0	0	0	0	0	0	0	0	0	0	0	0	0	0	0	0	0	0	0	0	0	0	0	0	0	0	0	0	0	0	0	0	0	0	0	0
	OTU941	Firmicutes	Clostridia	Clostridiales	Ruminococcaceae	Caproiciproducens	AB506382_s	0	0	0	0	0	0	0	0	0	0	0	0	0	0	0	0	0	0	0	0	0	0	0	0	0	0	0	0	0	0	0	0	0	0	0	0	0	0	0	0	0	0
	OTU1070	Firmicutes	Clostridia	Clostridiales	Ruminococcaceae	Caproiciproducens	Caproiciproducens_unclassified	0	0	0	0	0	0	0	0	0	0	0	0	0	0	0	0	0	0	0	0	0	0	0	0	0	0	0	0	0	0	0	0	0	0	0	0	0	0	0	0	0	0
	OTU972	Bacteroidetes	Bacteroidia	Bacteroidales	EU845084_f	AB494828_g	AB506388_s	0	0	0	0	0	0	0	0	0	0	0	0	0	0	0	0	0	0	0	0	0	0	0	0	0	0	0	0	0	0	0	0	0	0	0	0	0	0	0	0	0	0
	OTU1043	Firmicutes	Clostridia	Clostridiales	Mogibacterium_f	AM500802_g	AM500802_g_unclassified	0	0	0	0	0	0	0	0	0	0	0	0	0	0	0	0	0	0	0	0	0	0	0	0	0	0	0	0	0	0	0	0	0	0	0	0	0	0	0	0	0	0
	OTU1027	Firmicutes	Bacilli	Bacillales	Bacillaceae	Oceanobacillus	Oceanobacillus_oncorhynchi	0	0	0	0	0	0	0	0	0	0	0	0	0	0	0	0	0	0	0	0	0	0	0	0	0	0	0	0	0	0	0	0	0	0	0	0	0	0	0	0	0	0
	OTU1127	Firmicutes	Clostridia	Clostridiales	Ruminococcaceae	AB009176_g	HM124210_s	0	0	0	0	0	0	0	0	0	0	0	0	0	0	0	0	0	0	0	0	0	0	0	0	0	0	0	0	0	0	0	0	0	0	0	0	0	0	0	0	0	0
	OTU1183	Firmicutes	Erysipelotrichi	Erysipelotrichales	Erysipelotrichaceae	Bulleidia	HM035988_s	0	0	0	0	0	0	0	0	0	0	0	0	0	0	0	0	0	0	0	0	0	0	0	0	0	0	0	0	0	0	0	0	0	0	0	0	0	0	0	0	0	0
	OTU1146	Firmicutes	Negativicutes	Selenomonadales	Selenomonadaceae	Mitsuokella	JQ191107_s	0	0	0	0	0	0	0	0	0	0	0	0	0	0	0	0	0	0	0	0	0	0	0	0	0	0	0	0	0	0	0	0	0	0	0	0	0	0	0	0	0	0
	OTU1382	Actinobacteria	Actinobacteria_c	Micrococcales	Micrococcales_unclassified	Micrococcales_unclassified	Micrococcales_unclassified	0	0	0	0	0	0	0	0	0	0	0	0	0	0	0	0	0	0	0	0	0	0	0	0	0	0	0	0	0	0	0	0	0	0	0	0	0	0	0	0	0	0
	OTU1114	Firmicutes	Clostridia	Clostridiales	Mogibacterium_f	Aminicella	HQ400090_s	0	0	0	0	0	0	0	0	0	0	0	0	0	0	0	0	0	0	0	0	0	0	0	0	0	0	0	0	0	0	0	0	0	0	0	0	0	0	0	0	0	0
	OTU1525	Bacteroidetes	Bacteroidia	Bacteroidales	Porphyromonadaceae	Proteiniphilum	FJ189548_s	0	0	0	0	0	0	0	0	0	0	0	0	0	0	0	0	0	0	0	0	0	0	0	0	0	0	0	0	0	0	0	0	0	0	0	0	0	0	0	0	0	0
	OTU1092	Firmicutes	Clostridia	Clostridiales	Mogibacterium_f	EU842499_g	EU842499_g_unclassified	0	0	0	0	0	0	0	0	0	0	0	0	0	0	0	0	0	0	0	0	0	0	0	0	0	0	0	0	0	0	0	0	0	0	0	0	0	0	0	0	0	0
	OTU1131	Firmicutes	Clostridia	Clostridiales	Christensenellaceae	GQ422712_g	EU460198_s	0	0	0	0	0	0	0	0	0	0	0	0	0	0	0	0	0	0	0	0	0	0	0	0	0	0	0	0	0	0	0	0	0	0	0	0	0	0	0	0	0	0
	OTU1376	Firmicutes	Clostridia	Clostridiales	Lachnospiraceae	Clostridium_g7	JX096385_s	0	0	0	0	0	0	0	0	0	0	0	0	0	0	0	0	0	0	0	0	0	0	0	0	0	0	0	0	0	0	0	0	0	0	0	0	0	0	0	0	0	0
	OTU1242	Lentisphaerae	CP010904_c	EF436358_o	EF436358_f	EF436358_g	EF436358_g_unclassified	0	0	0	0	0	0	0	0	0	0	0	0	0	0	0	0	0	0	0	0	0	0	0	0	0	0	0	0	0	0	0	0	0	0	0	0	0	0	0	0	0	0
	OTU1005	Lentisphaerae	Lentisphaeria	Victivallales	Victivallaceae	Victivallaceae_unclassified	Victivallaceae_unclassified	0	0	0	0	0	0	0	0	0	0	0	0	0	0	0	0	0	0	0	0	0	0	0	0	0	0	0	0	0	0	0	0	0	0	0	0	0	0	0	0	0	0
	OTU1186	Actinobacteria	Actinobacteria_c	Micrococcales	Ruaniaceae	Ruania	Ruania_albidiflava	0	0	0	0	0	0	0	0	0	0	0	0	0	0	0	0	0	0	0	0	0	0	0	0	0	0	0	0	0	0	0	0	0	0	0	0	0	0	0	0	0	0
	OTU1026	Cyanobacteria	Vampirovibrio_c	FR888536_o	FR888536_f	FR888536_g	FR888536_g_unclassified	0	0	0	0	0	0	0	0	0	0	0	0	0	0	0	0	0	0	0	0	0	0	0	0	0	0	0	0	0	0	0	0	0	0	0	0	0	0	0	0	0	0
	OTU1208	Firmicutes	Bacilli	Bacillales	Bacillaceae	Caldalkalibacillus	JX133331_s	0	0	0	0	0	0	0	0	0	0	0	0	0	0	0	0	0	0	0	0	0	0	0	0	0	0	0	0	0	0	0	0	0	0	0	0	0	0	0	0	0	0
	OTU1064	Firmicutes	Clostridia	Clostridiales	Christensenellaceae	AM277985_g	JX096243_s	0	0	0	0	0	0	0	0	0	0	0	0	0	0	0	0	0	0	0	0	0	0	0	0	0	0	0	0	0	0	0	0	0	0	0	0	0	0	0	0	0	0
	OTU1180	Synergistetes	Synergistia	Synergistales	Jonquetella_f	EU382030_g	GU304291_s	0	0	0	0	0	0	0	0	0	0	0	0	0	0	0	0	0	0	0	0	0	0	0	0	0	0	0	0	0	0	0	0	0	0	0	0	0	0	0	0	0	0
	OTU1035	Bacteroidetes	Bacteroidia	Bacteroidales	AY244965_f	AY244965_g	EU461538_s	0	0	0	0	0	0	0	0	0	0	0	0	0	0	0	0	0	0	0	0	0	0	0	0	0	0	0	0	0	0	0	0	0	0	0	0	0	0	0	0	0	0
	OTU908	Bacteroidetes	Bacteroidia	Bacteroidales	EU845084_f	EF603735_g	EF603735_g_unclassified	0	0	0	0	0	0	0	0	0	0	0	0	0	0	0	0	0	0	0	0	0	0	0	0	0	0	0	0	0	0	0	0	0	0	0	0	0	0	0	0	0	0
	OTU1318	Cyanobacteria	Vampirovibrio_c	FR888536_o	FR888536_f	FR888536_g	FR888536_g_unclassified	0	0	0	0	0	0	0	0	0	0	0	0	0	0	0	0	0	0	0	0	0	0	0	0	0	0	0	0	0	0	0	0	0	0	0	0	0	0	0	0	0	0
	OTU1336	Firmicutes	Clostridia	Clostridiales	Ruminococcaceae	Ruminococcus_g2	AF018544_s	0	0	0	0	0	0	0	0	0	0	0	0	0	0	0	0	0	0	0	0	0	0	0	0	0	0	0	0	0	0	0	0	0	0	0	0	0	0	0	0	0	0
	OTU917	Firmicutes	Tissierellia	Tissierellales	Tissierellaceae	Tissierella	GU455008_s	0	0	0	0	0	0	0	0	0	0	0	0	0	0	0	0	0	0	0	0	0	0	0	0	0	0	0	0	0	0	0	0	0	0	0	0	0	0	0	0	0	0
	OTU1262	Bacteroidetes	Bacteroidia	Bacteroidales	Prevotellaceae	Alloprevotella	Alloprevotella_unclassified	0	0	0	0	0	0	0	0	0	0	0	0	0	0	0	0	0	0	0	0	0	0	0	0	0	0	0	0	0	0	0	0	0	0	0	0	0	0	0	0	0	0
	OTU964	Bacteroidetes	Bacteroidia	Bacteroidales	S24-7_f	S24-7_f_unclassified	S24-7_f_unclassified	0	0	0	0	0	0	0	0	0	0	0	0	0	0	0	0	0	0	0	0	0	0	0	0	0	0	0	0	0	0	0	0	0	0	0	0	0	0	0	0	0	0
	OTU1235	Firmicutes	Clostridia	Clostridiales	Ruminococcaceae	GQ175418_g	FJ684462_s	0	0	0	0	0	0	0	0	0	0	0	0	0	0	0	0	0	0	0	0	0	0	0	0	0	0	0	0	0	0	0	0	0	0	0	0	0	0	0	0	0	0
	OTU1142	Firmicutes	Negativicutes	Selenomonadales	Selenomonadaceae	Anaerovibrio	GQ358461_s	0	0	0	0	0	0	0	0	0	0	0	0	0	0	0	0	0	0	0	0	0	0	0	0	0	0	0	0	0	0	0	0	0	0	0	0	0	0	0	0	0	0
	OTU1307	Spirochaetes	Spirochaetes_c	Spirochaetales	Spirochaetaceae	Treponema	Treponema_unclassified	0	0	0	0	0	0	0	0	0	0	0	0	0	0	0	0	0	0	0	0	0	0	0	0	0	0	0	0	0	0	0	0	0	0	0	0	0	0	0	0	0	0
	OTU1101	Bacteroidetes	Bacteroidia	Bacteroidales	Porphyromonadaceae	EU465694_g	EU465694_g_unclassified	0	0	0	0	0	0	0	0	0	0	0	0	0	0	0	0	0	0	0	0	0	0	0	0	0	0	0	0	0	0	0	0	0	0	0	0	0	0	0	0	0	0
	OTU1344	Firmicutes	Clostridia	Clostridiales	Clostridiaceae	Clostridium	Clostridium_unclassified	0	0	0	0	0	0	0	0	0	0	0	0	0	0	0	0	0	0	0	0	0	0	0	0	0	0	0	0	0	0	0	0	0	0	0	0	0	0	0	0	0	0
	OTU1029	Firmicutes	Clostridia	Clostridiales	Ruminococcaceae	AB009176_g	EU794145_s	0	0	0	0	0	0	0	0	0	0	0	0	0	0	0	0	0	0	0	0	0	0	0	0	0	0	0	0	0	0	0	0	0	0	0	0	0	0	0	0	0	0
	OTU1008	Firmicutes	Clostridia	Clostridiales	Ruminococcaceae	JN713389_g	JN713389_g_unclassified	0	0	0	0	0	0	0	0	0	0	0	0	0	0	0	0	0	0	0	0	0	0	0	0	0	0	0	0	0	0	0	0	0	0	0	0	0	0	0	0	0	0
	OTU1021	Firmicutes	Clostridia	Clostridiales	Ruminococcaceae	Ruminococcaceae_unclassified	Ruminococcaceae_unclassified	0	0	0	0	0	0	0	0	0	0	0	0	0	0	0	0	0	0	0	0	0	0	0	0	0	0	0	0	0	0	0	0	0	0	0	0	0	0	0	0	0	0
	OTU991	Proteobacteria	Gammaproteobacteria	Pseudomonadales	Moraxellaceae	Faucicola	Faucicola_unclassified	0	0	0	0	0	0	0	0	0	0	0	0	0	0	0	0	0	0	0	0	0	0	0	0	0	0	0	0	0	0	0	0	0	0	0	0	0	0	0	0	0	0
	OTU1095	Tenericutes	Mollicutes	AM275436_o	AM275436_f	EU381695_g	EF445243_s	0	0	0	0	0	0	0	0	0	0	0	0	0	0	0	0	0	0	0	0	0	0	0	0	0	0	0	0	0	0	0	0	0	0	0	0	0	0	0	0	0	0
	OTU1615	Actinobacteria	Actinobacteria_c	Bifidobacteriales	Bifidobacteriaceae	Bifidobacterium	Bifidobacterium_unclassified	0	0	0	0	0	0	0	0	0	0	0	0	0	0	0	0	0	0	0	0	0	0	0	0	0	0	0	0	0	0	0	0	0	0	0	0	0	0	0	0	0	0
	OTU1297	Bacteroidetes	Bacteroidia	Bacteroidales	EU845084_f	EU845084_f_unclassified	EU845084_f_unclassified	0	0	0	0	0	0	0	0	0	0	0	0	0	0	0	0	0	0	0	0	0	0	0	0	0	0	0	0	0	0	0	0	0	0	0	0	0	0	0	0	0	0
	OTU1224	Firmicutes	Clostridia	Clostridiales	Ruminococcaceae	Ruminococcus_g2	Ruminococcus_g2_unclassified	0	0	0	0	0	0	0	0	0	0	0	0	0	0	0	0	0	0	0	0	0	0	0	0	0	0	0	0	0	0	0	0	0	0	0	0	0	0	0	0	0	0
	OTU946	Lentisphaerae	Oligosphaeria	Oligosphaerales	Oligosphaeraceae	JQ820151_g	EU468240_s	0	0	0	0	0	0	0	0	0	0	0	0	0	0	0	0	0	0	0	0	0	0	0	0	0	0	0	0	0	0	0	0	0	0	0	0	0	0	0	0	0	0
	OTU1009	Proteobacteria	Alphaproteobacteria	Rhodospirillales	Rhodospirillaceae	Rhodospirillaceae_unclassified	Rhodospirillaceae_unclassified	0	0	0	0	0	0	0	0	0	0	0	0	0	0	0	0	0	0	0	0	0	0	0	0	0	0	0	0	0	0	0	0	0	0	0	0	0	0	0	0	0	0
	OTU1104	Bacteroidetes	Bacteroidia	Bacteroidales	Porphyromonadaceae	EU794128_g	EU794128_g_unclassified	0	0	0	0	0	0	0	0	0	0	0	0	0	0	0	0	0	0	0	0	0	0	0	0	0	0	0	0	0	0	0	0	0	0	0	0	0	0	0	0	0	0
	OTU1054	Bacteroidetes	Bacteroidia	Bacteroidales	Porphyromonadaceae	Porphyromonas	EU012300_s	0	0	0	0	0	0	0	0	0	0	0	0	0	0	0	0	0	0	0	0	0	0	0	0	0	0	0	0	0	0	0	0	0	0	0	0	0	0	0	0	0	0
	OTU1226	Firmicutes	Clostridia	Clostridiales	Ruminococcaceae	JN713389_g	AM696861_s	0	0	0	0	0	0	0	0	0	0	0	0	0	0	0	0	0	0	0	0	0	0	0	0	0	0	0	0	0	0	0	0	0	0	0	0	0	0	0	0	0	0
	OTU992	Proteobacteria	Gammaproteobacteria	Chromatiales	Chromatiales_unclassified	Chromatiales_unclassified	Chromatiales_unclassified	0	0	0	0	0	0	0	0	0	0	0	0	0	0	0	0	0	0	0	0	0	0	0	0	0	0	0	0	0	0	0	0	0	0	0	0	0	0	0	0	0	0
	OTU1144	Proteobacteria	Gammaproteobacteria	Pseudomonadales	Pseudomonadaceae	Thiopseudomonas	EF559215_s	0	0	0	0	0	0	0	0	0	0	0	0	0	0	0	0	0	0	0	0	0	0	0	0	0	0	0	0	0	0	0	0	0	0	0	0	0	0	0	0	0	0
	OTU1076	Tenericutes	Mollicutes	GU196243_o	FJ367735_f	JX096375_g	JX096375_s	0	0	0	0	0	0	0	0	0	0	0	0	0	0	0	0	0	0	0	0	0	0	0	0	0	0	0	0	0	0	0	0	0	0	0	0	0	0	0	0	0	0
	OTU988	Firmicutes	Clostridia	Clostridiales	Lachnospiraceae	Lachnospiraceae_unclassified	Lachnospiraceae_unclassified	0	0	0	0	0	0	0	0	0	0	0	0	0	0	0	0	0	0	0	0	0	0	0	0	0	0	0	0	0	0	0	0	0	0	0	0	0	0	0	0	0	0
	OTU1375	Firmicutes	Clostridia	Clostridiales	Ruminococcaceae	AB185816_g	AB185816_g_unclassified	0	0	0	0	0	0	0	0	0	0	0	0	0	0	0	0	0	0	0	0	0	0	0	0	0	0	0	0	0	0	0	0	0	0	0	0	0	0	0	0	0	0
	OTU1074	Proteobacteria	Gammaproteobacteria	Aeromonadales	Succinivibrionaceae	AB185751_g	AB185751_g_unclassified	0	0	0	0	0	0	0	0	0	0	0	0	0	0	0	0	0	0	0	0	0	0	0	0	0	0	0	0	0	0	0	0	0	0	0	0	0	0	0	0	0	0
	OTU1057	Firmicutes	Clostridia	Clostridiales	Christensenellaceae	HM124151_g	HM124151_g_unclassified	0	0	0	0	0	0	0	0	0	0	0	0	0	0	0	0	0	0	0	0	0	0	0	0	0	0	0	0	0	0	0	0	0	0	0	0	0	0	0	0	0	0
	OTU1258	Firmicutes	Erysipelotrichi	Erysipelotrichales	Erysipelotrichaceae	Bulleidia	Bulleidia_unclassified	0	0	0	0	0	0	0	0	0	0	0	0	0	0	0	0	0	0	0	0	0	0	0	0	0	0	0	0	0	0	0	0	0	0	0	0	0	0	0	0	0	0
	OTU1481	Proteobacteria	Gammaproteobacteria	Pseudomonadales	Moraxellaceae	Acinetobacter	Acinetobacter_unclassified	0	0	0	0	0	0	0	0	0	0	0	0	0	0	0	0	0	0	0	0	0	0	0	0	0	0	0	0	0	0	0	0	0	0	0	0	0	0	0	0	0	0
	OTU1205	Bacteroidetes	Bacteroidia	Bacteroidales	S24-7_f	EF406806_g	HQ716426_s	0	0	0	0	0	0	0	0	0	0	0	0	0	0	0	0	0	0	0	0	0	0	0	0	0	0	0	0	0	0	0	0	0	0	0	0	0	0	0	0	0	0
	OTU1139	Firmicutes	Clostridia	Clostridiales	Ruminococcaceae	AY854276_g	HQ716250_s	0	0	0	0	0	0	0	0	0	0	0	0	0	0	0	0	0	0	0	0	0	0	0	0	0	0	0	0	0	0	0	0	0	0	0	0	0	0	0	0	0	0
	OTU879	Firmicutes	Clostridia	Clostridiales	Ruminococcaceae	EF404788_g	EF404788_g_unclassified	0	0	0	0	0	0	0	0	0	0	0	0	0	0	0	0	0	0	0	0	0	0	0	0	0	0	0	0	0	0	0	0	0	0	0	0	0	0	0	0	0	0
	OTU973	Firmicutes	Clostridia	Clostridiales	Ruminococcaceae	Eubacterium_g23	DQ237939_s	0	0	0	0	0	0	0	0	0	0	0	0	0	0	0	0	0	0	0	0	0	0	0	0	0	0	0	0	0	0	0	0	0	0	0	0	0	0	0	0	0	0
	OTU1508	Proteobacteria	Betaproteobacteria	Burkholderiales	HQ910358_f	HQ910358_g	EU083484_s	0	0	0	0	0	0	0	0	0	0	0	0	0	0	0	0	0	0	0	0	0	0	0	0	0	0	0	0	0	0	0	0	0	0	0	0	0	0	0	0	0	0
	OTU932	Firmicutes	Clostridia	Clostridiales	Ruminococcaceae	EU844075_g	EU794307_s	0	0	0	0	0	0	0	0	0	0	0	0	0	0	0	0	0	0	0	0	0	0	0	0	0	0	0	0	0	0	0	0	0	0	0	0	0	0	0	0	0	0
	OTU1818	Firmicutes	Clostridia	Clostridiales	Ruminococcaceae	JN713389_g	JF223909_s	0	0	0	0	0	0	0	0	0	0	0	0	0	0	0	0	0	0	0	0	0	0	0	0	0	0	0	0	0	0	0	0	0	0	0	0	0	0	0	0	0	0
	OTU1424	Firmicutes	Clostridia	Clostridiales	Ruminococcaceae	Oscillibacter	EF401403_s	0	0	0	0	0	0	0	0	0	0	0	0	0	0	0	0	0	0	0	0	0	0	0	0	0	0	0	0	0	0	0	0	0	0	0	0	0	0	0	0	0	0
	OTU1272	Bacteroidetes	Bacteroidia	Bacteroidales	Prevotellaceae	Prevotella	AF371896_s	0	0	0	0	0	0	0	0	0	0	0	0	0	0	0	0	0	0	0	0	0	0	0	0	0	0	0	0	0	0	0	0	0	0	0	0	0	0	0	0	0	0
	OTU1445	Firmicutes	Clostridia	Clostridiales	Christensenellaceae	FJ848389_g	FJ848389_s	0	0	0	0	0	0	0	0	0	0	0	0	0	0	0	0	0	0	0	0	0	0	0	0	0	0	0	0	0	0	0	0	0	0	0	0	0	0	0	0	0	0
	OTU1395	Firmicutes	Clostridia	Clostridiales	Lachnospiraceae	EU842423_g	DQ905455_s	0	0	0	0	0	0	0	0	0	0	0	0	0	0	0	0	0	0	0	0	0	0	0	0	0	0	0	0	0	0	0	0	0	0	0	0	0	0	0	0	0	0
	OTU1397	Firmicutes	Clostridia	Clostridiales	Ruminococcaceae	Ruminococcaceae_unclassified	Ruminococcaceae_unclassified	0	0	0	0	0	0	0	0	0	0	0	0	0	0	0	0	0	0	0	0	0	0	0	0	0	0	0	0	0	0	0	0	0	0	0	0	0	0	0	0	0	0
	OTU1358	Actinobacteria	Coriobacteriia	Coriobacteriales	Coriobacteriaceae	Coriobacteriaceae_unclassified	Coriobacteriaceae_unclassified	0	0	0	0	0	0	0	0	0	0	0	0	0	0	0	0	0	0	0	0	0	0	0	0	0	0	0	0	0	0	0	0	0	0	0	0	0	0	0	0	0	0
	OTU1299	Firmicutes	Clostridia	Clostridiales	Mogibacterium_f	Aminicella	EU878333_s	0	0	0	0	0	0	0	0	0	0	0	0	0	0	0	0	0	0	0	0	0	0	0	0	0	0	0	0	0	0	0	0	0	0	0	0	0	0	0	0	0	0
	OTU1304	Firmicutes	Clostridia	Clostridiales	Mogibacterium_f	EF436322_g	EF436322_g_unclassified	0	0	0	0	0	0	0	0	0	0	0	0	0	0	0	0	0	0	0	0	0	0	0	0	0	0	0	0	0	0	0	0	0	0	0	0	0	0	0	0	0	0
	OTU1097	Firmicutes	Negativicutes	Selenomonadales	Selenomonadaceae	Mitsuokella	Mitsuokella_unclassified	0	0	0	0	0	0	0	0	0	0	0	0	0	0	0	0	0	0	0	0	0	0	0	0	0	0	0	0	0	0	0	0	0	0	0	0	0	0	0	0	0	0
	OTU2189	Actinobacteria	Actinobacteria_c	Corynebacteriales	Corynebacteriaceae	Corynebacterium	Corynebacterium_unclassified	0	0	0	0	0	0	0	0	0	0	0	0	0	0	0	0	0	0	0	0	0	0	0	0	0	0	0	0	0	0	0	0	0	0	0	0	0	0	0	0	0	0
	OTU1130	Actinobacteria	Coriobacteriia	Coriobacteriales	Coriobacteriaceae	Collinsella	Collinsella_aerofaciens	0	0	0	0	0	0	0	0	0	0	0	0	0	0	0	0	0	0	0	0	0	0	0	0	0	0	0	0	0	0	0	0	0	0	0	0	0	0	0	0	0	0
	OTU1468	Bacteroidetes	Bacteroidia	Bacteroidales	Prevotellaceae	Prevotella	AF371882_s	0	0	0	0	0	0	0	0	0	0	0	0	0	0	0	0	0	0	0	0	0	0	0	0	0	0	0	0	0	0	0	0	0	0	0	0	0	0	0	0	0	0
	OTU1305	Bacteroidetes	Bacteroidia	Bacteroidales	Prevotellaceae	Prevotellaceae_unclassified	Prevotellaceae_unclassified	0	0	0	0	0	0	0	0	0	0	0	0	0	0	0	0	0	0	0	0	0	0	0	0	0	0	0	0	0	0	0	0	0	0	0	0	0	0	0	0	0	0
	OTU1245	Firmicutes	Tissierellia	Tissierellales	Peptoniphilaceae	Anaerococcus	Anaerococcus_unclassified	0	0	0	0	0	0	0	0	0	0	0	0	0	0	0	0	0	0	0	0	0	0	0	0	0	0	0	0	0	0	0	0	0	0	0	0	0	0	0	0	0	0
	OTU1446	Proteobacteria	Betaproteobacteria	Burkholderiales	Sutterellaceae	Parasutterella	Parasutterella_unclassified	0	0	0	0	0	0	0	0	0	0	0	0	0	0	0	0	0	0	0	0	0	0	0	0	0	0	0	0	0	0	0	0	0	0	0	0	0	0	0	0	0	0
	OTU1285	Saccharibacteria_TM7	Saccharimonas_c	Saccharimonas_o	Saccharimonas_f	AJ400239_g	AJ400239_g_unclassified	0	0	0	0	0	0	0	0	0	0	0	0	0	0	0	0	0	0	0	0	0	0	0	0	0	0	0	0	0	0	0	0	0	0	0	0	0	0	0	0	0	0
	OTU1116	Proteobacteria	Alphaproteobacteria	Rhodobacterales	Rhodobacteraceae	Amaricoccus	Amaricoccus_unclassified	0	0	0	0	0	0	0	0	0	0	0	0	0	0	0	0	0	0	0	0	0	0	0	0	0	0	0	0	0	0	0	0	0	0	0	0	0	0	0	0	0	0
	OTU1133	Verrucomicrobia	Verrucomicrobiae	Verrucomicrobiales	Akkermansiaceae	HM630201_g	EU466128_s	0	0	0	0	0	0	0	0	0	0	0	0	0	0	0	0	0	0	0	0	0	0	0	0	0	0	0	0	0	0	0	0	0	0	0	0	0	0	0	0	0	0
	OTU1363	Deinococcus-Thermus	Deinococci	Thermales	Thermaceae	Thermus	Thermus_thermophilus	0	0	0	0	0	0	0	0	0	0	0	0	0	0	0	0	0	0	0	0	0	0	0	0	0	0	0	0	0	0	0	0	0	0	0	0	0	0	0	0	0	0
	OTU1330	Firmicutes	Clostridia	Clostridiales	Lachnospiraceae	Lachnospiraceae_unclassified	Lachnospiraceae_unclassified	0	0	0	0	0	0	0	0	0	0	0	0	0	0	0	0	0	0	0	0	0	0	0	0	0	0	0	0	0	0	0	0	0	0	0	0	0	0	0	0	0	0
	OTU1046	Firmicutes	Clostridia	Clostridiales	Ruminococcaceae	Butyricicoccus	Butyricicoccus_unclassified	0	0	0	0	0	0	0	0	0	0	0	0	0	0	0	0	0	0	0	0	0	0	0	0	0	0	0	0	0	0	0	0	0	0	0	0	0	0	0	0	0	0
	OTU1281	Tenericutes	Mollicutes	AM275436_o	AM275436_f	AM275436_g	AM275436_g_unclassified	0	0	0	0	0	0	0	0	0	0	0	0	0	0	0	0	0	0	0	0	0	0	0	0	0	0	0	0	0	0	0	0	0	0	0	0	0	0	0	0	0	0
	OTU1237	Bacteroidetes	Bacteroidia	Bacteroidales	EU845084_f	EU461334_g	EU461334_g_unclassified	0	0	0	0	0	0	0	0	0	0	0	0	0	0	0	0	0	0	0	0	0	0	0	0	0	0	0	0	0	0	0	0	0	0	0	0	0	0	0	0	0	0
	OTU1369	Bacteroidetes	Bacteroidia	Bacteroidales	S24-7_f	EF602759_g	AM265432_s	0	0	0	0	0	0	0	0	0	0	0	0	0	0	0	0	0	0	0	0	0	0	0	0	0	0	0	0	0	0	0	0	0	0	0	0	0	0	0	0	0	0
	OTU1129	Bacteroidetes	Cytophagia	Cytophagales	Cytophagales_unclassified	Cytophagales_unclassified	Cytophagales_unclassified	0	0	0	0	0	0	0	0	0	0	0	0	0	0	0	0	0	0	0	0	0	0	0	0	0	0	0	0	0	0	0	0	0	0	0	0	0	0	0	0	0	0
	OTU1137	Firmicutes	Clostridia	Clostridiales	Ruminococcaceae	Sporobacter	HQ716520_s	0	0	0	0	0	0	0	0	0	0	0	0	0	0	0	0	0	0	0	0	0	0	0	0	0	0	0	0	0	0	0	0	0	0	0	0	0	0	0	0	0	0
	OTU1284	Proteobacteria	Alphaproteobacteria	Rhodospirillales	Rhodospirillaceae	LARJ_g	LARJ_g_unclassified	0	0	0	0	0	0	0	0	0	0	0	0	0	0	0	0	0	0	0	0	0	0	0	0	0	0	0	0	0	0	0	0	0	0	0	0	0	0	0	0	0	0
	OTU1163	Spirochaetes	Spirochaetes_c	Spirochaetales	Spirochaetaceae	Treponema	EU472425_s	0	0	0	0	0	0	0	0	0	0	0	0	0	0	0	0	0	0	0	0	0	0	0	0	0	0	0	0	0	0	0	0	0	0	0	0	0	0	0	0	0	0
	OTU1081	Firmicutes	Clostridia	Clostridiales	Lachnospiraceae	JX094957_g	JX094957_s	0	0	0	0	0	0	0	0	0	0	0	0	0	0	0	0	0	0	0	0	0	0	0	0	0	0	0	0	0	0	0	0	0	0	0	0	0	0	0	0	0	0
	OTU1170	Lentisphaerae	CP010904_c	EF436358_o	EF436358_f	EF436358_g	EF436358_g_unclassified	0	0	0	0	0	0	0	0	0	0	0	0	0	0	0	0	0	0	0	0	0	0	0	0	0	0	0	0	0	0	0	0	0	0	0	0	0	0	0	0	0	0
	OTU1354	Cyanobacteria	Vampirovibrio_c	FR888536_o	FR888536_f	FR888536_g	EF436334_s	0	0	0	0	0	0	0	0	0	0	0	0	0	0	0	0	0	0	0	0	0	0	0	0	0	0	0	0	0	0	0	0	0	0	0	0	0	0	0	0	0	0
	OTU1447	Firmicutes	Clostridia	Clostridiales	Christensenellaceae	AB239481_g	AB239481_g_unclassified	0	0	0	0	0	0	0	0	0	0	0	0	0	0	0	0	0	0	0	0	0	0	0	0	0	0	0	0	0	0	0	0	0	0	0	0	0	0	0	0	0	0
	OTU1432	Firmicutes	Tissierellia	Tissierellales	Peptoniphilaceae	Gallicola	Gallicola_barnesae	0	0	0	0	0	0	0	0	0	0	0	0	0	0	0	0	0	0	0	0	0	0	0	0	0	0	0	0	0	0	0	0	0	0	0	0	0	0	0	0	0	0
	OTU1232	Actinobacteria	Actinobacteria_c	Micrococcales	Jonesiaceae	Jonesia	Jonesia_denitrificans	0	0	0	0	0	0	0	0	0	0	0	0	0	0	0	0	0	0	0	0	0	0	0	0	0	0	0	0	0	0	0	0	0	0	0	0	0	0	0	0	0	0
	OTU1533	Bacteroidetes	Bacteroidia	Bacteroidales	Bacteroidaceae	BF311_g	GU304041_s	0	0	0	0	0	0	0	0	0	0	0	0	0	0	0	0	0	0	0	0	0	0	0	0	0	0	0	0	0	0	0	0	0	0	0	0	0	0	0	0	0	0
	OTU1496	Bacteroidetes	Bacteroidia	Bacteroidales	Prevotellaceae	Alloprevotella	Alloprevotella_unclassified	0	0	0	0	0	0	0	0	0	0	0	0	0	0	0	0	0	0	0	0	0	0	0	0	0	0	0	0	0	0	0	0	0	0	0	0	0	0	0	0	0	0
	OTU1113	Bacteroidetes	Bacteroidia	Bacteroidales	Prevotellaceae	Prevotella	Prevotella_unclassified	0	0	0	0	0	0	0	0	0	0	0	0	0	0	0	0	0	0	0	0	0	0	0	0	0	0	0	0	0	0	0	0	0	0	0	0	0	0	0	0	0	0
	OTU1155	Firmicutes	Bacilli	Bacillales	Bacillales_unclassified	Bacillales_unclassified	Bacillales_unclassified	0	0	0	0	0	0	0	0	0	0	0	0	0	0	0	0	0	0	0	0	0	0	0	0	0	0	0	0	0	0	0	0	0	0	0	0	0	0	0	0	0	0
	OTU1527	Firmicutes	Clostridia	Clostridiales	Mogibacterium_f	AM500802_g	AB034015_s	0	0	0	0	0	0	0	0	0	0	0	0	0	0	0	0	0	0	0	0	0	0	0	0	0	0	0	0	0	0	0	0	0	0	0	0	0	0	0	0	0	0
	OTU1431	Actinobacteria	Coriobacteriia	Coriobacteriales	Coriobacteriaceae	Coriobacteriaceae_unclassified	Coriobacteriaceae_unclassified	0	0	0	0	0	0	0	0	0	0	0	0	0	0	0	0	0	0	0	0	0	0	0	0	0	0	0	0	0	0	0	0	0	0	0	0	0	0	0	0	0	0
	OTU1120	Firmicutes	Clostridia	Clostridiales	Lachnospiraceae	Butyrivibrio	GU303299_s	0	0	0	0	0	0	0	0	0	0	0	0	0	0	0	0	0	0	0	0	0	0	0	0	0	0	0	0	0	0	0	0	0	0	0	0	0	0	0	0	0	0
	OTU1441	Firmicutes	Clostridia	Clostridiales	Ruminococcaceae	Ruminococcaceae_unclassified	Ruminococcaceae_unclassified	0	0	0	0	0	0	0	0	0	0	0	0	0	0	0	0	0	0	0	0	0	0	0	0	0	0	0	0	0	0	0	0	0	0	0	0	0	0	0	0	0	0
	OTU1428	Proteobacteria	Gammaproteobacteria	Gammaproteobacteria_unclassified	Gammaproteobacteria_unclassified	Gammaproteobacteria_unclassified	Gammaproteobacteria_unclassified	0	0	0	0	0	0	0	0	0	0	0	0	0	0	0	0	0	0	0	0	0	0	0	0	0	0	0	0	0	0	0	0	0	0	0	0	0	0	0	0	0	0
	OTU1246	Proteobacteria	Gammaproteobacteria	Steroidobacter_o	Steroidobacter_f	Steroidobacter	Steroidobacter_agariperforans	0	0	0	0	0	0	0	0	0	0	0	0	0	0	0	0	0	0	0	0	0	0	0	0	0	0	0	0	0	0	0	0	0	0	0	0	0	0	0	0	0	0
	OTU1138	Actinobacteria	Acidimicrobiia	Acidimicrobiales	Iamiaceae	JN886909_g	GQ396980_s	0	0	0	0	0	0	0	0	0	0	0	0	0	0	0	0	0	0	0	0	0	0	0	0	0	0	0	0	0	0	0	0	0	0	0	0	0	0	0	0	0	0
	OTU1270	Bacteroidetes	Sphingobacteriia	Sphingobacteriales	Chitinophagaceae	Hydrotalea	Hydrotalea_sandarakina	0	0	0	0	0	0	0	0	0	0	0	0	0	0	0	0	0	0	0	0	0	0	0	0	0	0	0	0	0	0	0	0	0	0	0	0	0	0	0	0	0	0
	OTU1151	Firmicutes	Clostridia	Clostridiales	Ruminococcaceae	AB009176_g	EU773299_s	0	0	0	0	0	0	0	0	0	0	0	0	0	0	0	0	0	0	0	0	0	0	0	0	0	0	0	0	0	0	0	0	0	0	0	0	0	0	0	0	0	0
	OTU1190	Firmicutes	Bacilli	Lactobacillales	Lactobacillales_unclassified	Lactobacillales_unclassified	Lactobacillales_unclassified	0	0	0	0	0	0	0	0	0	0	0	0	0	0	0	0	0	0	0	0	0	0	0	0	0	0	0	0	0	0	0	0	0	0	0	0	0	0	0	0	0	0
	OTU1271	Firmicutes	Clostridia	Clostridiales	Lachnospiraceae	JPZU_g	PAC000195_s	0	0	0	0	0	0	0	0	0	0	0	0	0	0	0	0	0	0	0	0	0	0	0	0	0	0	0	0	0	0	0	0	0	0	0	0	0	0	0	0	0	0
	OTU1202	Bacteroidetes	Bacteroidia	Bacteroidales	EU845084_f	HM008751_g	GU302810_s	0	0	0	0	0	0	0	0	0	0	0	0	0	0	0	0	0	0	0	0	0	0	0	0	0	0	0	0	0	0	0	0	0	0	0	0	0	0	0	0	0	0
	OTU1341	Firmicutes	Negativicutes	Veillonellales	Veillonellaceae	Megasphaera	Megasphaera_unclassified	0	0	0	0	0	0	0	0	0	0	0	0	0	0	0	0	0	0	0	0	0	0	0	0	0	0	0	0	0	0	0	0	0	0	0	0	0	0	0	0	0	0
	OTU1061	Firmicutes	Clostridia	Clostridiales	Christensenellaceae	GU302849_g	EU466087_s	0	0	0	0	0	0	0	0	0	0	0	0	0	0	0	0	0	0	0	0	0	0	0	0	0	0	0	0	0	0	0	0	0	0	0	0	0	0	0	0	0	0
	OTU1278	Firmicutes	Clostridia	Clostridiales	Lachnospiraceae	Lachnospiraceae_unclassified	Lachnospiraceae_unclassified	0	0	0	0	0	0	0	0	0	0	0	0	0	0	0	0	0	0	0	0	0	0	0	0	0	0	0	0	0	0	0	0	0	0	0	0	0	0	0	0	0	0
	OTU1263	Firmicutes	Clostridia	Clostridiales	Lachnospiraceae	Lachnospiraceae_unclassified	Lachnospiraceae_unclassified	0	0	0	0	0	0	0	0	0	0	0	0	0	0	0	0	0	0	0	0	0	0	0	0	0	0	0	0	0	0	0	0	0	0	0	0	0	0	0	0	0	0
	OTU1195	Firmicutes	Clostridia	Clostridiales	Lachnospiraceae	Lachnospiraceae_unclassified	Lachnospiraceae_unclassified	0	0	0	0	0	0	0	0	0	0	0	0	0	0	0	0	0	0	0	0	0	0	0	0	0	0	0	0	0	0	0	0	0	0	0	0	0	0	0	0	0	0
	OTU1302	Firmicutes	Clostridia	Clostridiales	Ruminococcaceae	EU259405_g	HQ740182_s	0	0	0	0	0	0	0	0	0	0	0	0	0	0	0	0	0	0	0	0	0	0	0	0	0	0	0	0	0	0	0	0	0	0	0	0	0	0	0	0	0	0
	OTU1060	Fusobacteria	Fusobacteria_c	Fusobacteriales	Leptotrichiaceae	Caviibacter	Caviibacter_abscessus	0	0	0	0	0	0	0	0	0	0	0	0	0	0	0	0	0	0	0	0	0	0	0	0	0	0	0	0	0	0	0	0	0	0	0	0	0	0	0	0	0	0
	OTU1316	Lentisphaerae	CP010904_c	EF436358_o	EF436358_f	EF436358_g	EF436358_g_unclassified	0	0	0	0	0	0	0	0	0	0	0	0	0	0	0	0	0	0	0	0	0	0	0	0	0	0	0	0	0	0	0	0	0	0	0	0	0	0	0	0	0	0
	OTU1329	Bacteroidetes	Bacteroidia	Bacteroidales	RF16_f	EU794251_g	EU464101_s	0	0	0	0	0	0	0	0	0	0	0	0	0	0	0	0	0	0	0	0	0	0	0	0	0	0	0	0	0	0	0	0	0	0	0	0	0	0	0	0	0	0
	OTU1644	Firmicutes	Erysipelotrichi	Erysipelotrichales	Erysipelotrichaceae	EU842803_g	EU842803_s	0	0	0	0	0	0	0	0	0	0	0	0	0	0	0	0	0	0	0	0	0	0	0	0	0	0	0	0	0	0	0	0	0	0	0	0	0	0	0	0	0	0
	OTU1282	Saccharibacteria_TM7	Saccharimonas_c	Saccharimonas_o	Saccharimonas_f	AJ400239_g	EU469875_s	0	0	0	0	0	0	0	0	0	0	0	0	0	0	0	0	0	0	0	0	0	0	0	0	0	0	0	0	0	0	0	0	0	0	0	0	0	0	0	0	0	0
	OTU1383	Acidobacteria	CP015136_c	CP015136_o	CP015136_f	GU187031_g	HQ114097_s	0	0	0	0	0	0	0	0	0	0	0	0	0	0	0	0	0	0	0	0	0	0	0	0	0	0	0	0	0	0	0	0	0	0	0	0	0	0	0	0	0	0
	OTU1136	Firmicutes	Clostridia	Clostridiales	Mogibacterium_f	AY134903_g	EU844360_s	0	0	0	0	0	0	0	0	0	0	0	0	0	0	0	0	0	0	0	0	0	0	0	0	0	0	0	0	0	0	0	0	0	0	0	0	0	0	0	0	0	0
	OTU1287	Firmicutes	Clostridia	Thermoanaerobacterales	Symbiobacteriaceae	Symbiobacterium	Symbiobacterium_unclassified	0	0	0	0	0	0	0	0	0	0	0	0	0	0	0	0	0	0	0	0	0	0	0	0	0	0	0	0	0	0	0	0	0	0	0	0	0	0	0	0	0	0
	OTU1396	Lentisphaerae	CP010904_c	EF436358_o	EF436358_f	EF436358_g	AB185563_s	0	0	0	0	0	0	0	0	0	0	0	0	0	0	0	0	0	0	0	0	0	0	0	0	0	0	0	0	0	0	0	0	0	0	0	0	0	0	0	0	0	0
	OTU1627	Bacteroidetes	Bacteroidia	Bacteroidales	Porphyromonadaceae	EU475408_g	EU464111_s	0	0	0	0	0	0	0	0	0	0	0	0	0	0	0	0	0	0	0	0	0	0	0	0	0	0	0	0	0	0	0	0	0	0	0	0	0	0	0	0	0	0
	OTU1274	Cyanobacteria	Vampirovibrio_c	FR888536_o	FR888536_f	FR888536_g	FR888536_g_unclassified	0	0	0	0	0	0	0	0	0	0	0	0	0	0	0	0	0	0	0	0	0	0	0	0	0	0	0	0	0	0	0	0	0	0	0	0	0	0	0	0	0	0
	OTU1371	Cyanobacteria	Vampirovibrio_c	FR888536_o	FR888536_f	FR888536_g	JX095337_s	0	0	0	0	0	0	0	0	0	0	0	0	0	0	0	0	0	0	0	0	0	0	0	0	0	0	0	0	0	0	0	0	0	0	0	0	0	0	0	0	0	0
	OTU1422	Firmicutes	Clostridia	Clostridiales	Mogibacterium_f	Mogibacterium_f_unclassified	Mogibacterium_f_unclassified	0	0	0	0	0	0	0	0	0	0	0	0	0	0	0	0	0	0	0	0	0	0	0	0	0	0	0	0	0	0	0	0	0	0	0	0	0	0	0	0	0	0
	OTU1465	Firmicutes	Erysipelotrichi	Erysipelotrichales	Erysipelotrichaceae	Catenisphaera	GU120137_s	0	0	0	0	0	0	0	0	0	0	0	0	0	0	0	0	0	0	0	0	0	0	0	0	0	0	0	0	0	0	0	0	0	0	0	0	0	0	0	0	0	0
	OTU1443	Bacteroidetes	Bacteroidia	Bacteroidales	Prevotellaceae	Prevotella	Prevotella_unclassified	0	0	0	0	0	0	0	0	0	0	0	0	0	0	0	0	0	0	0	0	0	0	0	0	0	0	0	0	0	0	0	0	0	0	0	0	0	0	0	0	0	0
	OTU1515	Bacteroidetes	Bacteroidia	Bacteroidales	S24-7_f	EF406806_g	JX095414_s	0	0	0	0	0	0	0	0	0	0	0	0	0	0	0	0	0	0	0	0	0	0	0	0	0	0	0	0	0	0	0	0	0	0	0	0	0	0	0	0	0	0
	OTU1365	Bacteroidetes	Bacteroidia	Bacteroidales	S24-7_f	S24-7_f_unclassified	S24-7_f_unclassified	0	0	0	0	0	0	0	0	0	0	0	0	0	0	0	0	0	0	0	0	0	0	0	0	0	0	0	0	0	0	0	0	0	0	0	0	0	0	0	0	0	0
	OTU1486	Bacteroidetes	Flavobacteria	Flavobacteriales	Flavobacteriaceae	Flavobacteriaceae_unclassified	Flavobacteriaceae_unclassified	0	0	0	0	0	0	0	0	0	0	0	0	0	0	0	0	0	0	0	0	0	0	0	0	0	0	0	0	0	0	0	0	0	0	0	0	0	0	0	0	0	0
	OTU1367	Gemmatimonadetes	Longimicrobia	GQ263235_o	GQ263235_f	GQ263235_g	EF157218_s	0	0	0	0	0	0	0	0	0	0	0	0	0	0	0	0	0	0	0	0	0	0	0	0	0	0	0	0	0	0	0	0	0	0	0	0	0	0	0	0	0	0
	OTU1675	Bacteroidetes	Bacteroidia	Bacteroidales	Bacteroidaceae	EU465631_g	EU465631_g_unclassified	0	0	0	0	0	0	0	0	0	0	0	0	0	0	0	0	0	0	0	0	0	0	0	0	0	0	0	0	0	0	0	0	0	0	0	0	0	0	0	0	0	0
	OTU1225	Bacteroidetes	Bacteroidia	Bacteroidales	S24-7_f	HM124247_g	FJ879490_s	0	0	0	0	0	0	0	0	0	0	0	0	0	0	0	0	0	0	0	0	0	0	0	0	0	0	0	0	0	0	0	0	0	0	0	0	0	0	0	0	0	0
	OTU1260	Firmicutes	Clostridia	Clostridiales	Lachnospiraceae	Butyrivibrio	GU303299_s	0	0	0	0	0	0	0	0	0	0	0	0	0	0	0	0	0	0	0	0	0	0	0	0	0	0	0	0	0	0	0	0	0	0	0	0	0	0	0	0	0	0
	OTU1593	Firmicutes	Clostridia	Clostridiales	Ruminococcaceae	EU843993_g	EU474670_s	0	0	0	0	0	0	0	0	0	0	0	0	0	0	0	0	0	0	0	0	0	0	0	0	0	0	0	0	0	0	0	0	0	0	0	0	0	0	0	0	0	0
	OTU1184	Proteobacteria	Alphaproteobacteria	Rhizobiales	Devosia_f	Devosia	Devosia_unclassified	0	0	0	0	0	0	0	0	0	0	0	0	0	0	0	0	0	0	0	0	0	0	0	0	0	0	0	0	0	0	0	0	0	0	0	0	0	0	0	0	0	0
	OTU1448	Proteobacteria	Alphaproteobacteria	Rhodospirillales	Rhodospirillaceae	LARJ_g	LARJ_g_unclassified	0	0	0	0	0	0	0	0	0	0	0	0	0	0	0	0	0	0	0	0	0	0	0	0	0	0	0	0	0	0	0	0	0	0	0	0	0	0	0	0	0	0
	OTU1340	Firmicutes	Bacilli	Bacillales	Planococcaceae	Kurthia	Kurthia_massiliensis	0	0	0	0	0	0	0	0	0	0	0	0	0	0	0	0	0	0	0	0	0	0	0	0	0	0	0	0	0	0	0	0	0	0	0	0	0	0	0	0	0	0
	OTU1153	Firmicutes	Clostridia	Clostridiales	Christensenellaceae	GQ422712_g	GQ422712_g_unclassified	0	0	0	0	0	0	0	0	0	0	0	0	0	0	0	0	0	0	0	0	0	0	0	0	0	0	0	0	0	0	0	0	0	0	0	0	0	0	0	0	0	0
	OTU1360	Firmicutes	Clostridia	Clostridiales	Christensenellaceae	GU302849_g	GU302849_g_unclassified	0	0	0	0	0	0	0	0	0	0	0	0	0	0	0	0	0	0	0	0	0	0	0	0	0	0	0	0	0	0	0	0	0	0	0	0	0	0	0	0	0	0
	OTU1540	Firmicutes	Clostridia	Clostridiales	Lachnospiraceae	Herbinix	Herbinix_unclassified	0	0	0	0	0	0	0	0	0	0	0	0	0	0	0	0	0	0	0	0	0	0	0	0	0	0	0	0	0	0	0	0	0	0	0	0	0	0	0	0	0	0
	OTU1310	Firmicutes	Clostridia	Clostridiales	Ruminococcaceae	Ruminococcaceae_unclassified	Ruminococcaceae_unclassified	0	0	0	0	0	0	0	0	0	0	0	0	0	0	0	0	0	0	0	0	0	0	0	0	0	0	0	0	0	0	0	0	0	0	0	0	0	0	0	0	0	0
	OTU1206	Firmicutes	Clostridia	Clostridiales	Ruminococcaceae	Ruminococcus	JHXH_s	0	0	0	0	0	0	0	0	0	0	0	0	0	0	0	0	0	0	0	0	0	0	0	0	0	0	0	0	0	0	0	0	0	0	0	0	0	0	0	0	0	0
	OTU1313	Bacteroidetes	Bacteroidia	Bacteroidales	Bacteroidaceae	Bacteroides	EF445250_s	0	0	0	0	0	0	0	0	0	0	0	0	0	0	0	0	0	0	0	0	0	0	0	0	0	0	0	0	0	0	0	0	0	0	0	0	0	0	0	0	0	0
	OTU1433	Bacteroidetes	Bacteroidia	Bacteroidales	Prevotellaceae	HQ716072_g	EU468650_s	0	0	0	0	0	0	0	0	0	0	0	0	0	0	0	0	0	0	0	0	0	0	0	0	0	0	0	0	0	0	0	0	0	0	0	0	0	0	0	0	0	0
	OTU1178	Firmicutes	Clostridia	Clostridiales	Eubacteriaceae	DQ353937_g	DQ353937_g_unclassified	0	0	0	0	0	0	0	0	0	0	0	0	0	0	0	0	0	0	0	0	0	0	0	0	0	0	0	0	0	0	0	0	0	0	0	0	0	0	0	0	0	0
	OTU1785	Proteobacteria	Betaproteobacteria	Neisseriales	Neisseriaceae	Kingella	AY349388_s	0	0	0	0	0	0	0	0	0	0	0	0	0	0	0	0	0	0	0	0	0	0	0	0	0	0	0	0	0	0	0	0	0	0	0	0	0	0	0	0	0	0
	OTU1152	Synergistetes	Synergistia	Synergistales	Fretibacterium_f	Fretibacterium	GU303433_s	0	0	0	0	0	0	0	0	0	0	0	0	0	0	0	0	0	0	0	0	0	0	0	0	0	0	0	0	0	0	0	0	0	0	0	0	0	0	0	0	0	0
	OTU1212	Firmicutes	Bacilli	Bacillales	Bacillaceae	Bacillaceae_unclassified	Bacillaceae_unclassified	0	0	0	0	0	0	0	0	0	0	0	0	0	0	0	0	0	0	0	0	0	0	0	0	0	0	0	0	0	0	0	0	0	0	0	0	0	0	0	0	0	0
	OTU1548	Firmicutes	Clostridia	Clostridiales	Lachnospiraceae	KE159538_g	AF371570_s	0	0	0	0	0	0	0	0	0	0	0	0	0	0	0	0	0	0	0	0	0	0	0	0	0	0	0	0	0	0	0	0	0	0	0	0	0	0	0	0	0	0
	OTU1507	Firmicutes	Clostridia	Clostridiales	Ruminococcaceae	EF404387_g	EF404387_g_unclassified	0	0	0	0	0	0	0	0	0	0	0	0	0	0	0	0	0	0	0	0	0	0	0	0	0	0	0	0	0	0	0	0	0	0	0	0	0	0	0	0	0	0
	OTU1374	Firmicutes	Clostridia	Clostridiales	Ruminococcaceae	Ruminococcaceae_unclassified	Ruminococcaceae_unclassified	0	0	0	0	0	0	0	0	0	0	0	0	0	0	0	0	0	0	0	0	0	0	0	0	0	0	0	0	0	0	0	0	0	0	0	0	0	0	0	0	0	0
	OTU1601	Firmicutes	Clostridia	Clostridiales	Ruminococcaceae	Ruminococcus_g2	EF404806_s	0	0	0	0	0	0	0	0	0	0	0	0	0	0	0	0	0	0	0	0	0	0	0	0	0	0	0	0	0	0	0	0	0	0	0	0	0	0	0	0	0	0
	OTU1391	Firmicutes	Erysipelotrichi	Erysipelotrichales	Erysipelotrichaceae	AB009222_g	AB009222_s	0	0	0	0	0	0	0	0	0	0	0	0	0	0	0	0	0	0	0	0	0	0	0	0	0	0	0	0	0	0	0	0	0	0	0	0	0	0	0	0	0	0
	OTU1602	Bacteroidetes	Bacteroidia	Bacteroidales	Prevotellaceae	Prevotella	Prevotella_unclassified	0	0	0	0	0	0	0	0	0	0	0	0	0	0	0	0	0	0	0	0	0	0	0	0	0	0	0	0	0	0	0	0	0	0	0	0	0	0	0	0	0	0
	OTU1881	Firmicutes	Bacilli	Bacillales	Bacillaceae	Anaerobacillus	Anaerobacillus_unclassified	0	0	0	0	0	0	0	0	0	0	0	0	0	0	0	0	0	0	0	0	0	0	0	0	0	0	0	0	0	0	0	0	0	0	0	0	0	0	0	0	0	0
	OTU2117	Firmicutes	Clostridia	Clostridiales	Lachnospiraceae	EF406589_g	EF404723_s	0	0	0	0	0	0	0	0	0	0	0	0	0	0	0	0	0	0	0	0	0	0	0	0	0	0	0	0	0	0	0	0	0	0	0	0	0	0	0	0	0	0
	OTU1415	Firmicutes	Clostridia	Clostridiales	Lachnospiraceae	FJ880395_g	FJ880395_g_unclassified	0	0	0	0	0	0	0	0	0	0	0	0	0	0	0	0	0	0	0	0	0	0	0	0	0	0	0	0	0	0	0	0	0	0	0	0	0	0	0	0	0	0
	OTU1444	Firmicutes	Clostridia	Clostridiales	Ruminococcaceae	AB009176_g	JX095359_s	0	0	0	0	0	0	0	0	0	0	0	0	0	0	0	0	0	0	0	0	0	0	0	0	0	0	0	0	0	0	0	0	0	0	0	0	0	0	0	0	0	0
	OTU1683	Firmicutes	Erysipelotrichi	Erysipelotrichales	Erysipelotrichaceae	AB009222_g	AB009222_g_unclassified	0	0	0	0	0	0	0	0	0	0	0	0	0	0	0	0	0	0	0	0	0	0	0	0	0	0	0	0	0	0	0	0	0	0	0	0	0	0	0	0	0	0
	OTU1585	Bacteroidetes	Bacteroidia	Bacteroidales	EU845084_f	HM008751_g	AB185714_s	0	0	0	0	0	0	0	0	0	0	0	0	0	0	0	0	0	0	0	0	0	0	0	0	0	0	0	0	0	0	0	0	0	0	0	0	0	0	0	0	0	0
	OTU1280	Bacteroidetes	Bacteroidia	Bacteroidales	S24-7_f	HQ716402_g	HQ716474_s	0	0	0	0	0	0	0	0	0	0	0	0	0	0	0	0	0	0	0	0	0	0	0	0	0	0	0	0	0	0	0	0	0	0	0	0	0	0	0	0	0	0
	OTU1662	Bacteroidetes	Bacteroidia	Bacteroidales	S24-7_f	S24-7_f_unclassified	S24-7_f_unclassified	0	0	0	0	0	0	0	0	0	0	0	0	0	0	0	0	0	0	0	0	0	0	0	0	0	0	0	0	0	0	0	0	0	0	0	0	0	0	0	0	0	0
	OTU1393	Cyanobacteria	Vampirovibrio_c	FR888536_o	FR888536_f	FR888536_g	FR888536_g_unclassified	0	0	0	0	0	0	0	0	0	0	0	0	0	0	0	0	0	0	0	0	0	0	0	0	0	0	0	0	0	0	0	0	0	0	0	0	0	0	0	0	0	0
	OTU1218	Firmicutes	Clostridia	Clostridiales	Mogibacterium_f	EF436322_g	EF436355_s	0	0	0	0	0	0	0	0	0	0	0	0	0	0	0	0	0	0	0	0	0	0	0	0	0	0	0	0	0	0	0	0	0	0	0	0	0	0	0	0	0	0
	OTU1497	Chloroflexi	Thermomicrobia	DQ129389_o	DQ129389_f	DQ129389_g	DQ129389_g_unclassified	0	0	0	0	0	0	0	0	0	0	0	0	0	0	0	0	0	0	0	0	0	0	0	0	0	0	0	0	0	0	0	0	0	0	0	0	0	0	0	0	0	0
	OTU1213	Firmicutes	Clostridia	Clostridiales	Ruminococcaceae	Ruminococcaceae_unclassified	Ruminococcaceae_unclassified	0	0	0	0	0	0	0	0	0	0	0	0	0	0	0	0	0	0	0	0	0	0	0	0	0	0	0	0	0	0	0	0	0	0	0	0	0	0	0	0	0	0
	OTU1758	Firmicutes	Clostridia	Clostridiales	Ruminococcaceae	Ruminococcaceae_unclassified	Ruminococcaceae_unclassified	0	0	0	0	0	0	0	0	0	0	0	0	0	0	0	0	0	0	0	0	0	0	0	0	0	0	0	0	0	0	0	0	0	0	0	0	0	0	0	0	0	0
	OTU1803	Firmicutes	Erysipelotrichi	Erysipelotrichales	Erysipelotrichaceae	AB009222_g	AB009179_s	0	0	0	0	0	0	0	0	0	0	0	0	0	0	0	0	0	0	0	0	0	0	0	0	0	0	0	0	0	0	0	0	0	0	0	0	0	0	0	0	0	0
	OTU1426	Firmicutes	Erysipelotrichi	Erysipelotrichales	Erysipelotrichaceae	Erysipelothrix	GQ480105_s	0	0	0	0	0	0	0	0	0	0	0	0	0	0	0	0	0	0	0	0	0	0	0	0	0	0	0	0	0	0	0	0	0	0	0	0	0	0	0	0	0	0
	OTU1469	Proteobacteria	Alphaproteobacteria	Rhodospirillales	Rhodospirillaceae	EU381783_g	JQ084226_s	0	0	0	0	0	0	0	0	0	0	0	0	0	0	0	0	0	0	0	0	0	0	0	0	0	0	0	0	0	0	0	0	0	0	0	0	0	0	0	0	0	0
	OTU1343	Tenericutes	Mollicutes	Acholeplasmatales	Acholeplasmataceae	HM630232_g	FJ684843_s	0	0	0	0	0	0	0	0	0	0	0	0	0	0	0	0	0	0	0	0	0	0	0	0	0	0	0	0	0	0	0	0	0	0	0	0	0	0	0	0	0	0
	OTU1370	Bacteroidetes	Bacteroidia	Bacteroidales	EU845084_f	AB494828_g	EU460162_s	0	0	0	0	0	0	0	0	0	0	0	0	0	0	0	0	0	0	0	0	0	0	0	0	0	0	0	0	0	0	0	0	0	0	0	0	0	0	0	0	0	0
	OTU1311	Bacteroidetes	Flavobacteria	Flavobacteriales	Flavobacteriaceae	Flavobacterium	JF220437_s	0	0	0	0	0	0	0	0	0	0	0	0	0	0	0	0	0	0	0	0	0	0	0	0	0	0	0	0	0	0	0	0	0	0	0	0	0	0	0	0	0	0
	OTU1624	Firmicutes	Clostridia	Clostridiales	Lachnospiraceae	Catonella	EU998649_s	0	0	0	0	0	0	0	0	0	0	0	0	0	0	0	0	0	0	0	0	0	0	0	0	0	0	0	0	0	0	0	0	0	0	0	0	0	0	0	0	0	0
	OTU1670	Firmicutes	Clostridia	Clostridiales	Lachnospiraceae	EU842423_g	FJ673731_s	0	0	0	0	0	0	0	0	0	0	0	0	0	0	0	0	0	0	0	0	0	0	0	0	0	0	0	0	0	0	0	0	0	0	0	0	0	0	0	0	0	0
	OTU1471	Proteobacteria	Betaproteobacteria	Burkholderiales	Comamonadaceae	Comamonadaceae_unclassified	Comamonadaceae_unclassified	0	0	0	0	0	0	0	0	0	0	0	0	0	0	0	0	0	0	0	0	0	0	0	0	0	0	0	0	0	0	0	0	0	0	0	0	0	0	0	0	0	0
	OTU1392	Proteobacteria	Gammaproteobacteria	Ignatzschineria_o	Ignatzschineria_f	Wohlfahrtiimonas	Wohlfahrtiimonas_chitiniclastica	0	0	0	0	0	0	0	0	0	0	0	0	0	0	0	0	0	0	0	0	0	0	0	0	0	0	0	0	0	0	0	0	0	0	0	0	0	0	0	0	0	0
	OTU1589	Saccharibacteria_TM7	Saccharimonas_c	Saccharimonas_o	Saccharimonas_f	AJ400239_g	AJ400239_g_unclassified	0	0	0	0	0	0	0	0	0	0	0	0	0	0	0	0	0	0	0	0	0	0	0	0	0	0	0	0	0	0	0	0	0	0	0	0	0	0	0	0	0	0
	OTU1409	Tenericutes	Mollicutes	Acholeplasmatales	Acholeplasmataceae	HM630232_g	HQ716690_s	0	0	0	0	0	0	0	0	0	0	0	0	0	0	0	0	0	0	0	0	0	0	0	0	0	0	0	0	0	0	0	0	0	0	0	0	0	0	0	0	0	0
	OTU1506	Tenericutes	Mollicutes	Anaeroplasmatales	Anaeroplasmataceae	Asteroleplasma	Asteroleplasma_anaerobium	0	0	0	0	0	0	0	0	0	0	0	0	0	0	0	0	0	0	0	0	0	0	0	0	0	0	0	0	0	0	0	0	0	0	0	0	0	0	0	0	0	0
	OTU1452	Actinobacteria	Actinobacteria_c	Actinobacteria_c_unclassified	Actinobacteria_c_unclassified	Actinobacteria_c_unclassified	Actinobacteria_c_unclassified	0	0	0	0	0	0	0	0	0	0	0	0	0	0	0	0	0	0	0	0	0	0	0	0	0	0	0	0	0	0	0	0	0	0	0	0	0	0	0	0	0	0
	OTU1417	Bacteroidetes	Bacteroidia	Bacteroidales	GU304534_f	EU474499_g	JX096352_s	0	0	0	0	0	0	0	0	0	0	0	0	0	0	0	0	0	0	0	0	0	0	0	0	0	0	0	0	0	0	0	0	0	0	0	0	0	0	0	0	0	0
	OTU1308	Bacteroidetes	Bacteroidia	Bacteroidales	Prevotellaceae	Prevotella	AF218619_s	0	0	0	0	0	0	0	0	0	0	0	0	0	0	0	0	0	0	0	0	0	0	0	0	0	0	0	0	0	0	0	0	0	0	0	0	0	0	0	0	0	0
	OTU1730	Bacteroidetes	Bacteroidia	Bacteroidales	Prevotellaceae	Prevotella	GU302834_s	0	0	0	0	0	0	0	0	0	0	0	0	0	0	0	0	0	0	0	0	0	0	0	0	0	0	0	0	0	0	0	0	0	0	0	0	0	0	0	0	0	0
	OTU1197	Bacteroidetes	Bacteroidia	Bacteroidales	S24-7_f	GU303868_g	HQ399849_s	0	0	0	0	0	0	0	0	0	0	0	0	0	0	0	0	0	0	0	0	0	0	0	0	0	0	0	0	0	0	0	0	0	0	0	0	0	0	0	0	0	0
	OTU1373	Bacteroidetes	Sphingobacteriia	Sphingobacteriales	Sphingobacteriaceae	Sphingobacterium	Sphingobacterium_siyangense	0	0	0	0	0	0	0	0	0	0	0	0	0	0	0	0	0	0	0	0	0	0	0	0	0	0	0	0	0	0	0	0	0	0	0	0	0	0	0	0	0	0
	OTU1230	Firmicutes	Clostridia	Clostridiales	Ruminococcaceae	AF018558_g	AF018558_g_unclassified	0	0	0	0	0	0	0	0	0	0	0	0	0	0	0	0	0	0	0	0	0	0	0	0	0	0	0	0	0	0	0	0	0	0	0	0	0	0	0	0	0	0
	OTU1547	Firmicutes	Clostridia	Clostridiales	Ruminococcaceae	Ruminococcaceae_unclassified	Ruminococcaceae_unclassified	0	0	0	0	0	0	0	0	0	0	0	0	0	0	0	0	0	0	0	0	0	0	0	0	0	0	0	0	0	0	0	0	0	0	0	0	0	0	0	0	0	0
	OTU1207	Firmicutes	Clostridia	Clostridiales	Ruminococcaceae	Subdoligranulum	Subdoligranulum_unclassified	0	0	0	0	0	0	0	0	0	0	0	0	0	0	0	0	0	0	0	0	0	0	0	0	0	0	0	0	0	0	0	0	0	0	0	0	0	0	0	0	0	0
	OTU1475	Proteobacteria	Alphaproteobacteria	Rhodospirillales	Rhodospirillaceae	LARJ_g	LARJ_g_unclassified	0	0	0	0	0	0	0	0	0	0	0	0	0	0	0	0	0	0	0	0	0	0	0	0	0	0	0	0	0	0	0	0	0	0	0	0	0	0	0	0	0	0
	OTU1511	Actinobacteria	Acidimicrobiia	Acidimicrobiales	Ilumatobacter_f	Ilumatobacter_f_unclassified	Ilumatobacter_f_unclassified	0	0	0	0	0	0	0	0	0	0	0	0	0	0	0	0	0	0	0	0	0	0	0	0	0	0	0	0	0	0	0	0	0	0	0	0	0	0	0	0	0	0
	OTU1312	Bacteroidetes	Bacteroidia	Bacteroidales	Porphyromonadaceae	Parabacteroides	GQ898002_s	0	0	0	0	0	0	0	0	0	0	0	0	0	0	0	0	0	0	0	0	0	0	0	0	0	0	0	0	0	0	0	0	0	0	0	0	0	0	0	0	0	0
	OTU1581	Bacteroidetes	Bacteroidia	Bacteroidales	S24-7_f	AB626927_g	AB626927_s	0	0	0	0	0	0	0	0	0	0	0	0	0	0	0	0	0	0	0	0	0	0	0	0	0	0	0	0	0	0	0	0	0	0	0	0	0	0	0	0	0	0
	OTU1595	Firmicutes	Clostridia	Clostridiales	Ruminococcaceae	Ruminococcaceae_unclassified	Ruminococcaceae_unclassified	0	0	0	0	0	0	0	0	0	0	0	0	0	0	0	0	0	0	0	0	0	0	0	0	0	0	0	0	0	0	0	0	0	0	0	0	0	0	0	0	0	0
	OTU1651	Tenericutes	Mollicutes	AM275436_o	EF445272_f	EF445272_g	EF445272_g_unclassified	0	0	0	0	0	0	0	0	0	0	0	0	0	0	0	0	0	0	0	0	0	0	0	0	0	0	0	0	0	0	0	0	0	0	0	0	0	0	0	0	0	0
	OTU1847	Bacteroidetes	Bacteroidia	Bacteroidales	Bacteroidaceae	Bacteroides	Bacteroides_unclassified	0	0	0	0	0	0	0	0	0	0	0	0	0	0	0	0	0	0	0	0	0	0	0	0	0	0	0	0	0	0	0	0	0	0	0	0	0	0	0	0	0	0
	OTU1614	Bacteroidetes	Bacteroidia	Bacteroidales	Bacteroidales_unclassified	Bacteroidales_unclassified	Bacteroidales_unclassified	0	0	0	0	0	0	0	0	0	0	0	0	0	0	0	0	0	0	0	0	0	0	0	0	0	0	0	0	0	0	0	0	0	0	0	0	0	0	0	0	0	0
	OTU1434	Firmicutes	Clostridia	Clostridiales	Lachnospiraceae	Lachnospiraceae_unclassified	Lachnospiraceae_unclassified	0	0	0	0	0	0	0	0	0	0	0	0	0	0	0	0	0	0	0	0	0	0	0	0	0	0	0	0	0	0	0	0	0	0	0	0	0	0	0	0	0	0
	OTU1520	Bacteroidetes	Bacteroidia	Bacteroidales	Prevotellaceae	Prevotella	AB239482_s	0	0	0	0	0	0	0	0	0	0	0	0	0	0	0	0	0	0	0	0	0	0	0	0	0	0	0	0	0	0	0	0	0	0	0	0	0	0	0	0	0	0
	OTU1324	Bacteroidetes	Bacteroidia	Bacteroidales	Prevotellaceae	Prevotella	AY244904_s	0	0	0	0	0	0	0	0	0	0	0	0	0	0	0	0	0	0	0	0	0	0	0	0	0	0	0	0	0	0	0	0	0	0	0	0	0	0	0	0	0	0
	OTU1549	Bacteroidetes	Bacteroidia	Bacteroidales	Prevotellaceae	Prevotella	Prevotella_unclassified	0	0	0	0	0	0	0	0	0	0	0	0	0	0	0	0	0	0	0	0	0	0	0	0	0	0	0	0	0	0	0	0	0	0	0	0	0	0	0	0	0	0
	OTU1440	Bacteroidetes	Bacteroidia	Bacteroidales	S24-7_f	EF602759_g	AM265443_s	0	0	0	0	0	0	0	0	0	0	0	0	0	0	0	0	0	0	0	0	0	0	0	0	0	0	0	0	0	0	0	0	0	0	0	0	0	0	0	0	0	0
	OTU1579	Bacteroidetes	Bacteroidia	Bacteroidales	S24-7_f	S24-7_f_unclassified	S24-7_f_unclassified	0	0	0	0	0	0	0	0	0	0	0	0	0	0	0	0	0	0	0	0	0	0	0	0	0	0	0	0	0	0	0	0	0	0	0	0	0	0	0	0	0	0
	OTU1461	Bacteroidetes	Cytophagia	Cytophagales	Hymenobacteraceae	Pontibacter	Pontibacter_unclassified	0	0	0	0	0	0	0	0	0	0	0	0	0	0	0	0	0	0	0	0	0	0	0	0	0	0	0	0	0	0	0	0	0	0	0	0	0	0	0	0	0	0
	OTU1236	Firmicutes	Clostridia	Clostridiales	Ruminococcaceae	Ruminococcaceae_unclassified	Ruminococcaceae_unclassified	0	0	0	0	0	0	0	0	0	0	0	0	0	0	0	0	0	0	0	0	0	0	0	0	0	0	0	0	0	0	0	0	0	0	0	0	0	0	0	0	0	0
	OTU1240	Actinobacteria	Actinobacteria_c	Streptosporangiales	Thermomonosporaceae	Actinomadura	Actinomadura_unclassified	0	0	0	0	0	0	0	0	0	0	0	0	0	0	0	0	0	0	0	0	0	0	0	0	0	0	0	0	0	0	0	0	0	0	0	0	0	0	0	0	0	0
	OTU1306	Bacteroidetes	Bacteroidia	Bacteroidales	Bacteroidaceae	EU465631_g	EU465631_g_unclassified	0	0	0	0	0	0	0	0	0	0	0	0	0	0	0	0	0	0	0	0	0	0	0	0	0	0	0	0	0	0	0	0	0	0	0	0	0	0	0	0	0	0
	OTU1562	Cyanobacteria	Vampirovibrio_c	FR888536_o	FR888536_f	FR888536_g	EU466346_s	0	0	0	0	0	0	0	0	0	0	0	0	0	0	0	0	0	0	0	0	0	0	0	0	0	0	0	0	0	0	0	0	0	0	0	0	0	0	0	0	0	0
	OTU1523	Deinococcus-Thermus	Deinococci	Deinococcales	Deinococcaceae	Deinococcus	Deinococcus_ficus	0	0	0	0	0	0	0	0	0	0	0	0	0	0	0	0	0	0	0	0	0	0	0	0	0	0	0	0	0	0	0	0	0	0	0	0	0	0	0	0	0	0
	OTU1332	Firmicutes	Clostridia	Clostridiales	Lachnospiraceae	EU728721_g	AB034061_s	0	0	0	0	0	0	0	0	0	0	0	0	0	0	0	0	0	0	0	0	0	0	0	0	0	0	0	0	0	0	0	0	0	0	0	0	0	0	0	0	0	0
	OTU1721	Firmicutes	Clostridia	Clostridiales	Ruminococcaceae	AB009176_g	AB009176_g_unclassified	0	0	0	0	0	0	0	0	0	0	0	0	0	0	0	0	0	0	0	0	0	0	0	0	0	0	0	0	0	0	0	0	0	0	0	0	0	0	0	0	0	0
	OTU1576	Firmicutes	Clostridia	Clostridiales	Ruminococcaceae	Ruminococcus	JX096208_s	0	0	0	0	0	0	0	0	0	0	0	0	0	0	0	0	0	0	0	0	0	0	0	0	0	0	0	0	0	0	0	0	0	0	0	0	0	0	0	0	0	0
	OTU1500	Firmicutes	Firmicutes_unclassified	Firmicutes_unclassified	Firmicutes_unclassified	Firmicutes_unclassified	Firmicutes_unclassified	0	0	0	0	0	0	0	0	0	0	0	0	0	0	0	0	0	0	0	0	0	0	0	0	0	0	0	0	0	0	0	0	0	0	0	0	0	0	0	0	0	0
	OTU1495	Parcubacteria_OD1	Paceibacter_c	CP011215_o	CP011215_f	AY532578_g	AY532578_g_unclassified	0	0	0	0	0	0	0	0	0	0	0	0	0	0	0	0	0	0	0	0	0	0	0	0	0	0	0	0	0	0	0	0	0	0	0	0	0	0	0	0	0	0
	OTU1289	Synergistetes	Synergistia	Synergistales	Synergistaceae	Synergistes	Synergistes_jonesii	0	0	0	0	0	0	0	0	0	0	0	0	0	0	0	0	0	0	0	0	0	0	0	0	0	0	0	0	0	0	0	0	0	0	0	0	0	0	0	0	0	0
	OTU1460	Actinobacteria	Coriobacteriia	Coriobacteriales	Coriobacteriaceae	Coriobacteriaceae_unclassified	Coriobacteriaceae_unclassified	0	0	0	0	0	0	0	0	0	0	0	0	0	0	0	0	0	0	0	0	0	0	0	0	0	0	0	0	0	0	0	0	0	0	0	0	0	0	0	0	0	0
	OTU1828	Bacteroidetes	Bacteroidia	Bacteroidales	EU845084_f	HM008751_g	HM008751_g_unclassified	0	0	0	0	0	0	0	0	0	0	0	0	0	0	0	0	0	0	0	0	0	0	0	0	0	0	0	0	0	0	0	0	0	0	0	0	0	0	0	0	0	0
	OTU1357	Bacteroidetes	Bacteroidia	Bacteroidales	Prevotellaceae	CF231_g	CF231_g_unclassified	0	0	0	0	0	0	0	0	0	0	0	0	0	0	0	0	0	0	0	0	0	0	0	0	0	0	0	0	0	0	0	0	0	0	0	0	0	0	0	0	0	0
	OTU1619	Bacteroidetes	Bacteroidia	Bacteroidales	S24-7_f	GU303868_g	GU303868_g_unclassified	0	0	0	0	0	0	0	0	0	0	0	0	0	0	0	0	0	0	0	0	0	0	0	0	0	0	0	0	0	0	0	0	0	0	0	0	0	0	0	0	0	0
	OTU1510	Bacteroidetes	Bacteroidia	Bacteroidales	S24-7_f	S24-7_f_unclassified	S24-7_f_unclassified	0	0	0	0	0	0	0	0	0	0	0	0	0	0	0	0	0	0	0	0	0	0	0	0	0	0	0	0	0	0	0	0	0	0	0	0	0	0	0	0	0	0
	OTU1494	Bacteroidetes	Flavobacteria	Flavobacteriales	Flavobacteriaceae	Flavobacterium	Flavobacterium_rivuli	0	0	0	0	0	0	0	0	0	0	0	0	0	0	0	0	0	0	0	0	0	0	0	0	0	0	0	0	0	0	0	0	0	0	0	0	0	0	0	0	0	0
	OTU1474	Firmicutes	Clostridia	Clostridiales	Ruminococcaceae	AF018558_g	AM500823_s	0	0	0	0	0	0	0	0	0	0	0	0	0	0	0	0	0	0	0	0	0	0	0	0	0	0	0	0	0	0	0	0	0	0	0	0	0	0	0	0	0	0
	OTU1537	Lentisphaerae	Lentisphaeria	Victivallales	AB185535_f	GQ897982_g	GQ897982_g_unclassified	0	0	0	0	0	0	0	0	0	0	0	0	0	0	0	0	0	0	0	0	0	0	0	0	0	0	0	0	0	0	0	0	0	0	0	0	0	0	0	0	0	0
	OTU1590	Actinobacteria	Acidimicrobiia	Acidimicrobiales	Iamiaceae	Iamiaceae_unclassified	Iamiaceae_unclassified	0	0	0	0	0	0	0	0	0	0	0	0	0	0	0	0	0	0	0	0	0	0	0	0	0	0	0	0	0	0	0	0	0	0	0	0	0	0	0	0	0	0
	OTU1456	Bacteroidetes	Bacteroidia	Bacteroidales	Prevotellaceae	Prevotella	Prevotella_unclassified	0	0	0	0	0	0	0	0	0	0	0	0	0	0	0	0	0	0	0	0	0	0	0	0	0	0	0	0	0	0	0	0	0	0	0	0	0	0	0	0	0	0
	OTU1671	Bacteroidetes	Bacteroidia	Bacteroidales	Prevotellaceae	Prevotella	Prevotella_unclassified	0	0	0	0	0	0	0	0	0	0	0	0	0	0	0	0	0	0	0	0	0	0	0	0	0	0	0	0	0	0	0	0	0	0	0	0	0	0	0	0	0	0
	OTU1869	Firmicutes	Clostridia	Clostridiales	Christensenellaceae	Christensenella	EF401880_s	0	0	0	0	0	0	0	0	0	0	0	0	0	0	0	0	0	0	0	0	0	0	0	0	0	0	0	0	0	0	0	0	0	0	0	0	0	0	0	0	0	0
	OTU1400	Firmicutes	Clostridia	Clostridiales	Lachnospiraceae	JPZU_g	JPZU_g_unclassified	0	0	0	0	0	0	0	0	0	0	0	0	0	0	0	0	0	0	0	0	0	0	0	0	0	0	0	0	0	0	0	0	0	0	0	0	0	0	0	0	0	0
	OTU1359	Firmicutes	Clostridia	Clostridiales	Ruminococcaceae	HM124015_g	EU465559_s	0	0	0	0	0	0	0	0	0	0	0	0	0	0	0	0	0	0	0	0	0	0	0	0	0	0	0	0	0	0	0	0	0	0	0	0	0	0	0	0	0	0
	OTU1845	Firmicutes	Erysipelotrichi	Erysipelotrichales	Erysipelotrichaceae	AB009222_g	AB009222_g_unclassified	0	0	0	0	0	0	0	0	0	0	0	0	0	0	0	0	0	0	0	0	0	0	0	0	0	0	0	0	0	0	0	0	0	0	0	0	0	0	0	0	0	0
	OTU1745	Bacteroidetes	Bacteroidia	Bacteroidales	Bacteroidaceae	EU475549_g	EU475549_s	0	0	0	0	0	0	0	0	0	0	0	0	0	0	0	0	0	0	0	0	0	0	0	0	0	0	0	0	0	0	0	0	0	0	0	0	0	0	0	0	0	0
	OTU1554	Bacteroidetes	Bacteroidia	Bacteroidales	EU845084_f	HM008751_g	EU382048_s	0	0	0	0	0	0	0	0	0	0	0	0	0	0	0	0	0	0	0	0	0	0	0	0	0	0	0	0	0	0	0	0	0	0	0	0	0	0	0	0	0	0
	OTU2171	Firmicutes	Bacilli	Lactobacillales	Streptococcaceae	Streptococcus	Streptococcus_unclassified	0	0	0	0	0	0	0	0	0	0	0	0	0	0	0	0	0	0	0	0	0	0	0	0	0	0	0	0	0	0	0	0	0	0	0	0	0	0	0	0	0	0
	OTU1677	Firmicutes	Clostridia	Clostridiales	Lachnospiraceae	Catonella	Catonella_unclassified	0	0	0	0	0	0	0	0	0	0	0	0	0	0	0	0	0	0	0	0	0	0	0	0	0	0	0	0	0	0	0	0	0	0	0	0	0	0	0	0	0	0
	OTU1586	Firmicutes	Clostridia	Clostridiales	Lachnospiraceae	Coprococcus_g1	Coprococcus_g1_unclassified	0	0	0	0	0	0	0	0	0	0	0	0	0	0	0	0	0	0	0	0	0	0	0	0	0	0	0	0	0	0	0	0	0	0	0	0	0	0	0	0	0	0
	OTU1403	Lentisphaerae	CP010904_c	EF436358_o	EF436358_f	EF436358_g	EF436358_g_unclassified	0	0	0	0	0	0	0	0	0	0	0	0	0	0	0	0	0	0	0	0	0	0	0	0	0	0	0	0	0	0	0	0	0	0	0	0	0	0	0	0	0	0
	OTU1348	Proteobacteria	Gammaproteobacteria	Enterobacteriales	Enterobacteriaceae	Enterobacteriaceae_unclassified	Enterobacteriaceae_unclassified	0	0	0	0	0	0	0	0	0	0	0	0	0	0	0	0	0	0	0	0	0	0	0	0	0	0	0	0	0	0	0	0	0	0	0	0	0	0	0	0	0	0
	OTU1856	Proteobacteria	Gammaproteobacteria	Xanthomonadales	Xanthomonadaceae	Pseudoxanthomonas	FR774558_s	0	0	0	0	0	0	0	0	0	0	0	0	0	0	0	0	0	0	0	0	0	0	0	0	0	0	0	0	0	0	0	0	0	0	0	0	0	0	0	0	0	0
	OTU1484	Spirochaetes	Spirochaetes_c	Spirochaetales	Spirochaetaceae	Treponema	Treponema_unclassified	0	0	0	0	0	0	0	0	0	0	0	0	0	0	0	0	0	0	0	0	0	0	0	0	0	0	0	0	0	0	0	0	0	0	0	0	0	0	0	0	0	0
	OTU1435	Tenericutes	Mollicutes	AM275436_o	EF445272_f	EF445272_g	GU303762_s	0	0	0	0	0	0	0	0	0	0	0	0	0	0	0	0	0	0	0	0	0	0	0	0	0	0	0	0	0	0	0	0	0	0	0	0	0	0	0	0	0	0
	OTU2090	Cyanobacteria	Vampirovibrio_c	FR888536_o	FR888536_f	FR888536_g	PAC000211_s	0	0	0	0	0	0	0	0	0	0	0	0	0	0	0	0	0	0	0	0	0	0	0	0	0	0	0	0	0	0	0	0	0	0	0	0	0	0	0	0	0	0
	OTU1583	Firmicutes	Bacilli	Lactobacillales	Carnobacteriaceae	Alloiococcus	Alloiococcus_unclassified	0	0	0	0	0	0	0	0	0	0	0	0	0	0	0	0	0	0	0	0	0	0	0	0	0	0	0	0	0	0	0	0	0	0	0	0	0	0	0	0	0	0
	OTU1347	Firmicutes	Clostridia	Clostridiales	Ruminococcaceae	Oscillibacter	Oscillibacter_unclassified	0	0	0	0	0	0	0	0	0	0	0	0	0	0	0	0	0	0	0	0	0	0	0	0	0	0	0	0	0	0	0	0	0	0	0	0	0	0	0	0	0	0
	OTU2060	Firmicutes	Clostridia	Clostridiales	Ruminococcaceae	Ruminococcaceae_unclassified	Ruminococcaceae_unclassified	0	0	0	0	0	0	0	0	0	0	0	0	0	0	0	0	0	0	0	0	0	0	0	0	0	0	0	0	0	0	0	0	0	0	0	0	0	0	0	0	0	0
	OTU1982	Firmicutes	Clostridia	Clostridiales	Ruminococcaceae	Ruminococcus	Ruminococcus_unclassified	0	0	0	0	0	0	0	0	0	0	0	0	0	0	0	0	0	0	0	0	0	0	0	0	0	0	0	0	0	0	0	0	0	0	0	0	0	0	0	0	0	0
	OTU1596	Firmicutes	Clostridia	Clostridiales	Ruminococcaceae	Subdoligranulum	Subdoligranulum_unclassified	0	0	0	0	0	0	0	0	0	0	0	0	0	0	0	0	0	0	0	0	0	0	0	0	0	0	0	0	0	0	0	0	0	0	0	0	0	0	0	0	0	0
	OTU1574	Firmicutes	Erysipelotrichi	Erysipelotrichales	Erysipelotrichaceae	Erysipelotrichaceae_unclassified	Erysipelotrichaceae_unclassified	0	0	0	0	0	0	0	0	0	0	0	0	0	0	0	0	0	0	0	0	0	0	0	0	0	0	0	0	0	0	0	0	0	0	0	0	0	0	0	0	0	0
	OTU1556	Firmicutes	Erysipelotrichi	Erysipelotrichales	Erysipelotrichaceae	EU771685_g	EU771685_s	0	0	0	0	0	0	0	0	0	0	0	0	0	0	0	0	0	0	0	0	0	0	0	0	0	0	0	0	0	0	0	0	0	0	0	0	0	0	0	0	0	0
	OTU1821	Proteobacteria	Alphaproteobacteria	Rhodospirillales	Rhodospirillaceae	EU381783_g	EU774418_s	0	0	0	0	0	0	0	0	0	0	0	0	0	0	0	0	0	0	0	0	0	0	0	0	0	0	0	0	0	0	0	0	0	0	0	0	0	0	0	0	0	0
	OTU1513	Proteobacteria	Gammaproteobacteria	Xanthomonadales	Xanthomonadaceae	Pseudoxanthomonas	Pseudoxanthomonas_unclassified	0	0	0	0	0	0	0	0	0	0	0	0	0	0	0	0	0	0	0	0	0	0	0	0	0	0	0	0	0	0	0	0	0	0	0	0	0	0	0	0	0	0
	OTU1558	Proteobacteria	Gammaproteobacteria	Xanthomonadales	Xanthomonadaceae	Xanthomonadaceae_unclassified	Xanthomonadaceae_unclassified	0	0	0	0	0	0	0	0	0	0	0	0	0	0	0	0	0	0	0	0	0	0	0	0	0	0	0	0	0	0	0	0	0	0	0	0	0	0	0	0	0	0
	OTU1608	Actinobacteria	Coriobacteriia	Coriobacteriales	Coriobacteriaceae	Olsenella	AB270132_s	0	0	0	0	0	0	0	0	0	0	0	0	0	0	0	0	0	0	0	0	0	0	0	0	0	0	0	0	0	0	0	0	0	0	0	0	0	0	0	0	0	0
	OTU1770	Bacteroidetes	Bacteroidia	Bacteroidales	AY244965_f	AY244965_g	AY244965_g_unclassified	0	0	0	0	0	0	0	0	0	0	0	0	0	0	0	0	0	0	0	0	0	0	0	0	0	0	0	0	0	0	0	0	0	0	0	0	0	0	0	0	0	0
	OTU1505	Bacteroidetes	Bacteroidia	Bacteroidales	Bacteroidaceae	Bacteroides	Bacteroides_unclassified	0	0	0	0	0	0	0	0	0	0	0	0	0	0	0	0	0	0	0	0	0	0	0	0	0	0	0	0	0	0	0	0	0	0	0	0	0	0	0	0	0	0
	OTU1597	Bacteroidetes	Bacteroidia	Bacteroidales	Prevotellaceae	Prevotella	JQ460218_s	0	0	0	0	0	0	0	0	0	0	0	0	0	0	0	0	0	0	0	0	0	0	0	0	0	0	0	0	0	0	0	0	0	0	0	0	0	0	0	0	0	0
	OTU1331	Bacteroidetes	Flavobacteria	Flavobacteriales	Flavobacteriaceae	Flavobacteriaceae_unclassified	Flavobacteriaceae_unclassified	0	0	0	0	0	0	0	0	0	0	0	0	0	0	0	0	0	0	0	0	0	0	0	0	0	0	0	0	0	0	0	0	0	0	0	0	0	0	0	0	0	0
	OTU1489	Bacteroidetes	Sphingobacteriia	Sphingobacteriales	Chitinophagaceae	Flavitalea	JF176735_s	0	0	0	0	0	0	0	0	0	0	0	0	0	0	0	0	0	0	0	0	0	0	0	0	0	0	0	0	0	0	0	0	0	0	0	0	0	0	0	0	0	0
	OTU1482	Gemmatimonadetes	Longimicrobia	Longimicrobiales	Longimicrobiaceae	Longimicrobium	Longimicrobium_unclassified	0	0	0	0	0	0	0	0	0	0	0	0	0	0	0	0	0	0	0	0	0	0	0	0	0	0	0	0	0	0	0	0	0	0	0	0	0	0	0	0	0	0
	OTU1653	Proteobacteria	Alphaproteobacteria	Rhodospirillales	Rhodospirillaceae	EU381783_g	EU381783_s	0	0	0	0	0	0	0	0	0	0	0	0	0	0	0	0	0	0	0	0	0	0	0	0	0	0	0	0	0	0	0	0	0	0	0	0	0	0	0	0	0	0
	OTU1826	Proteobacteria	Gammaproteobacteria	Cellvibrionales	Pseudohongiella_f	Pseudohongiella	Pseudohongiella_unclassified	0	0	0	0	0	0	0	0	0	0	0	0	0	0	0	0	0	0	0	0	0	0	0	0	0	0	0	0	0	0	0	0	0	0	0	0	0	0	0	0	0	0
	OTU1929	Bacteroidetes	Bacteroidia	Bacteroidales	GU304534_f	EU474499_g	AB750722_s	0	0	0	0	0	0	0	0	0	0	0	0	0	0	0	0	0	0	0	0	0	0	0	0	0	0	0	0	0	0	0	0	0	0	0	0	0	0	0	0	0	0
	OTU1372	Bacteroidetes	Bacteroidia	Bacteroidales	Prevotellaceae	HQ716072_g	HQ716072_g_unclassified	0	0	0	0	0	0	0	0	0	0	0	0	0	0	0	0	0	0	0	0	0	0	0	0	0	0	0	0	0	0	0	0	0	0	0	0	0	0	0	0	0	0
	OTU1600	Firmicutes	Clostridia	Clostridiales	Lachnospiraceae	EU844681_g	EU844476_s	0	0	0	0	0	0	0	0	0	0	0	0	0	0	0	0	0	0	0	0	0	0	0	0	0	0	0	0	0	0	0	0	0	0	0	0	0	0	0	0	0	0
	OTU1719	Firmicutes	Clostridia	Clostridiales	Ruminococcaceae	AF018558_g	EU842788_s	0	0	0	0	0	0	0	0	0	0	0	0	0	0	0	0	0	0	0	0	0	0	0	0	0	0	0	0	0	0	0	0	0	0	0	0	0	0	0	0	0	0
	OTU1945	Firmicutes	Clostridia	Clostridiales	Ruminococcaceae	Oscillibacter	JN559553_s	0	0	0	0	0	0	0	0	0	0	0	0	0	0	0	0	0	0	0	0	0	0	0	0	0	0	0	0	0	0	0	0	0	0	0	0	0	0	0	0	0	0
	OTU1485	Gemmatimonadetes	Longimicrobia	Longimicrobiales	GQ263002_f	GQ263002_g	GQ263002_g_unclassified	0	0	0	0	0	0	0	0	0	0	0	0	0	0	0	0	0	0	0	0	0	0	0	0	0	0	0	0	0	0	0	0	0	0	0	0	0	0	0	0	0	0
	OTU1974	Spirochaetes	Spirochaetes_c	Spirochaetales	Spirochaetaceae	Treponema	Treponema_bryantii	0	0	0	0	0	0	0	0	0	0	0	0	0	0	0	0	0	0	0	0	0	0	0	0	0	0	0	0	0	0	0	0	0	0	0	0	0	0	0	0	0	0
	OTU1680	Actinobacteria	Actinobacteria_c	Bifidobacteriales	Bifidobacteriaceae	Bifidobacterium	GQ402097_s	0	0	0	0	0	0	0	0	0	0	0	0	0	0	0	0	0	0	0	0	0	0	0	0	0	0	0	0	0	0	0	0	0	0	0	0	0	0	0	0	0	0
	OTU1628	Bacteroidetes	Bacteroidia	Bacteroidales	S24-7_f	S24-7_f_unclassified	S24-7_f_unclassified	0	0	0	0	0	0	0	0	0	0	0	0	0	0	0	0	0	0	0	0	0	0	0	0	0	0	0	0	0	0	0	0	0	0	0	0	0	0	0	0	0	0
	OTU1352	Bacteroidetes	Bacteroidia	Bacteroidales	S24-7_f	S24-7_f_unclassified	S24-7_f_unclassified	0	0	0	0	0	0	0	0	0	0	0	0	0	0	0	0	0	0	0	0	0	0	0	0	0	0	0	0	0	0	0	0	0	0	0	0	0	0	0	0	0	0
	OTU1678	Firmicutes	Clostridia	Clostridiales	Ruminococcaceae	EF559154_g	EF559144_s	0	0	0	0	0	0	0	0	0	0	0	0	0	0	0	0	0	0	0	0	0	0	0	0	0	0	0	0	0	0	0	0	0	0	0	0	0	0	0	0	0	0
	OTU1609	Proteobacteria	Alphaproteobacteria	Rhodobacterales	Hyphomonadaceae	Glycocaulis	Glycocaulis_alkaliphilus	0	0	0	0	0	0	0	0	0	0	0	0	0	0	0	0	0	0	0	0	0	0	0	0	0	0	0	0	0	0	0	0	0	0	0	0	0	0	0	0	0	0
	OTU1418	Proteobacteria	Alphaproteobacteria	Rhodospirillales	Rhodospirillaceae	EU589272_g	EU589272_g_unclassified	0	0	0	0	0	0	0	0	0	0	0	0	0	0	0	0	0	0	0	0	0	0	0	0	0	0	0	0	0	0	0	0	0	0	0	0	0	0	0	0	0	0
	OTU1791	Proteobacteria	Alphaproteobacteria	Rhodospirillales	Rhodospirillaceae	LARJ_g	LARJ_g_unclassified	0	0	0	0	0	0	0	0	0	0	0	0	0	0	0	0	0	0	0	0	0	0	0	0	0	0	0	0	0	0	0	0	0	0	0	0	0	0	0	0	0	0
	OTU2173	Tenericutes	Mollicutes	AM275436_o	AM275436_f	DQ353904_g	DQ353904_g_unclassified	0	0	0	0	0	0	0	0	0	0	0	0	0	0	0	0	0	0	0	0	0	0	0	0	0	0	0	0	0	0	0	0	0	0	0	0	0	0	0	0	0	0
	OTU1587	Tenericutes	Mollicutes	AM275436_o	EF445272_f	EF445272_g	EF445272_g_unclassified	0	0	0	0	0	0	0	0	0	0	0	0	0	0	0	0	0	0	0	0	0	0	0	0	0	0	0	0	0	0	0	0	0	0	0	0	0	0	0	0	0	0
	OTU1390	Bacteroidetes	Bacteroidia	Bacteroidales	Prevotellaceae	Prevotella	EU845194_s	0	0	0	0	0	0	0	0	0	0	0	0	0	0	0	0	0	0	0	0	0	0	0	0	0	0	0	0	0	0	0	0	0	0	0	0	0	0	0	0	0	0
	OTU1748	Bacteroidetes	Bacteroidia	Bacteroidales	Prevotellaceae	Prevotella	Prevotella_unclassified	0	0	0	0	0	0	0	0	0	0	0	0	0	0	0	0	0	0	0	0	0	0	0	0	0	0	0	0	0	0	0	0	0	0	0	0	0	0	0	0	0	0
	OTU1591	Bacteroidetes	Flavobacteria	Flavobacteriales	Flavobacteriaceae	Chryseobacterium	JF162489_s	0	0	0	0	0	0	0	0	0	0	0	0	0	0	0	0	0	0	0	0	0	0	0	0	0	0	0	0	0	0	0	0	0	0	0	0	0	0	0	0	0	0
	OTU1682	Firmicutes	Clostridia	Clostridiales	Ruminococcaceae	AB009176_g	FJ951856_s	0	0	0	0	0	0	0	0	0	0	0	0	0	0	0	0	0	0	0	0	0	0	0	0	0	0	0	0	0	0	0	0	0	0	0	0	0	0	0	0	0	0
	OTU1694	Firmicutes	Clostridia	Clostridiales	Ruminococcaceae	Ruminococcaceae_unclassified	Ruminococcaceae_unclassified	0	0	0	0	0	0	0	0	0	0	0	0	0	0	0	0	0	0	0	0	0	0	0	0	0	0	0	0	0	0	0	0	0	0	0	0	0	0	0	0	0	0
	OTU1539	Firmicutes	Erysipelotrichi	Erysipelotrichales	Erysipelotrichaceae	Coprobacillus	FJ681592_s	0	0	0	0	0	0	0	0	0	0	0	0	0	0	0	0	0	0	0	0	0	0	0	0	0	0	0	0	0	0	0	0	0	0	0	0	0	0	0	0	0	0
	OTU2111	Lentisphaerae	CP010904_c	EF436358_o	EF436358_f	EF436358_g	EF436358_g_unclassified	0	0	0	0	0	0	0	0	0	0	0	0	0	0	0	0	0	0	0	0	0	0	0	0	0	0	0	0	0	0	0	0	0	0	0	0	0	0	0	0	0	0
	OTU1606	Proteobacteria	Gammaproteobacteria	Vibrionales	Vibrionaceae	Vibrio	Vibrio_unclassified	0	0	0	0	0	0	0	0	0	0	0	0	0	0	0	0	0	0	0	0	0	0	0	0	0	0	0	0	0	0	0	0	0	0	0	0	0	0	0	0	0	0
	OTU1645	Spirochaetes	Spirochaetes_c	Spirochaetales	Spirochaetaceae	Treponema	AB494876_s	0	0	0	0	0	0	0	0	0	0	0	0	0	0	0	0	0	0	0	0	0	0	0	0	0	0	0	0	0	0	0	0	0	0	0	0	0	0	0	0	0	0
	OTU1528	Tenericutes	Mollicutes	AM275436_o	AM275436_f	DQ353904_g	DQ353904_g_unclassified	0	0	0	0	0	0	0	0	0	0	0	0	0	0	0	0	0	0	0	0	0	0	0	0	0	0	0	0	0	0	0	0	0	0	0	0	0	0	0	0	0	0
	OTU1599	Bacteroidetes	Bacteroidia	Bacteroidales	Bacteroidaceae	Bacteroides	GQ871708_s	0	0	0	0	0	0	0	0	0	0	0	0	0	0	0	0	0	0	0	0	0	0	0	0	0	0	0	0	0	0	0	0	0	0	0	0	0	0	0	0	0	0
	OTU2092	Bacteroidetes	Bacteroidia	Bacteroidales	Prevotellaceae	Prevotella	JN245855_s	0	0	0	0	0	0	0	0	0	0	0	0	0	0	0	0	0	0	0	0	0	0	0	0	0	0	0	0	0	0	0	0	0	0	0	0	0	0	0	0	0	0
	OTU1518	Firmicutes	Bacilli	Bacillales	Paenibacillaceae	Paenibacillus	Paenibacillus_campinasensis	0	0	0	0	0	0	0	0	0	0	0	0	0	0	0	0	0	0	0	0	0	0	0	0	0	0	0	0	0	0	0	0	0	0	0	0	0	0	0	0	0	0
	OTU1406	Firmicutes	Bacilli	Lactobacillales	Lactobacillaceae	Lactobacillus	Lactobacillus_nenjiangensis	0	0	0	0	0	0	0	0	0	0	0	0	0	0	0	0	0	0	0	0	0	0	0	0	0	0	0	0	0	0	0	0	0	0	0	0	0	0	0	0	0	0
	OTU1659	Firmicutes	Clostridia	Clostridiales	Lachnospiraceae	Lachnospiraceae_unclassified	Lachnospiraceae_unclassified	0	0	0	0	0	0	0	0	0	0	0	0	0	0	0	0	0	0	0	0	0	0	0	0	0	0	0	0	0	0	0	0	0	0	0	0	0	0	0	0	0	0
	OTU1655	Firmicutes	Clostridia	Clostridiales	Lachnospiraceae	Lachnospiraceae_unclassified	Lachnospiraceae_unclassified	0	0	0	0	0	0	0	0	0	0	0	0	0	0	0	0	0	0	0	0	0	0	0	0	0	0	0	0	0	0	0	0	0	0	0	0	0	0	0	0	0	0
	OTU1546	Firmicutes	Clostridia	Clostridiales	Mogibacterium_f	Mogibacterium	AY167964_s	0	0	0	0	0	0	0	0	0	0	0	0	0	0	0	0	0	0	0	0	0	0	0	0	0	0	0	0	0	0	0	0	0	0	0	0	0	0	0	0	0	0
	OTU1696	Firmicutes	Clostridia	Clostridiales	Ruminococcaceae	AB009176_g	AB009176_g_unclassified	0	0	0	0	0	0	0	0	0	0	0	0	0	0	0	0	0	0	0	0	0	0	0	0	0	0	0	0	0	0	0	0	0	0	0	0	0	0	0	0	0	0
	OTU1760	Firmicutes	Clostridia	Clostridiales	Ruminococcaceae	Butyricicoccus	EU773203_s	0	0	0	0	0	0	0	0	0	0	0	0	0	0	0	0	0	0	0	0	0	0	0	0	0	0	0	0	0	0	0	0	0	0	0	0	0	0	0	0	0	0
	OTU1575	Firmicutes	Clostridia	Clostridiales	Ruminococcaceae	EU842424_g	AF371774_s	0	0	0	0	0	0	0	0	0	0	0	0	0	0	0	0	0	0	0	0	0	0	0	0	0	0	0	0	0	0	0	0	0	0	0	0	0	0	0	0	0	0
	OTU2032	Firmicutes	Clostridia	Clostridiales	Ruminococcaceae	Pseudoflavonifractor	EF404605_s	0	0	0	0	0	0	0	0	0	0	0	0	0	0	0	0	0	0	0	0	0	0	0	0	0	0	0	0	0	0	0	0	0	0	0	0	0	0	0	0	0	0
	OTU1580	Lentisphaerae	Lentisphaeria	Victivallales	Victivallaceae	Victivallaceae_unclassified	Victivallaceae_unclassified	0	0	0	0	0	0	0	0	0	0	0	0	0	0	0	0	0	0	0	0	0	0	0	0	0	0	0	0	0	0	0	0	0	0	0	0	0	0	0	0	0	0
	OTU1819	Proteobacteria	Deltaproteobacteria	Bradymonadales	AB185724_f	AB185724_g	AB185724_g_unclassified	0	0	0	0	0	0	0	0	0	0	0	0	0	0	0	0	0	0	0	0	0	0	0	0	0	0	0	0	0	0	0	0	0	0	0	0	0	0	0	0	0	0
	OTU1909	Tenericutes	Mollicutes	AM275436_o	AM275436_f	DQ353904_g	KC162960_s	0	0	0	0	0	0	0	0	0	0	0	0	0	0	0	0	0	0	0	0	0	0	0	0	0	0	0	0	0	0	0	0	0	0	0	0	0	0	0	0	0	0
	OTU1723	Bacteroidetes	Bacteroidia	Bacteroidales	EU845084_f	EU845084_f_unclassified	EU845084_f_unclassified	0	0	0	0	0	0	0	0	0	0	0	0	0	0	0	0	0	0	0	0	0	0	0	0	0	0	0	0	0	0	0	0	0	0	0	0	0	0	0	0	0	0
	OTU1501	Bacteroidetes	Bacteroidia	Bacteroidales	Rikenellaceae	Alistipes	Alistipes_unclassified	0	0	0	0	0	0	0	0	0	0	0	0	0	0	0	0	0	0	0	0	0	0	0	0	0	0	0	0	0	0	0	0	0	0	0	0	0	0	0	0	0	0
	OTU1709	Bacteroidetes	Bacteroidia	Bacteroidales	Rikenellaceae	Alistipes	Alistipes_unclassified	0	0	0	0	0	0	0	0	0	0	0	0	0	0	0	0	0	0	0	0	0	0	0	0	0	0	0	0	0	0	0	0	0	0	0	0	0	0	0	0	0	0
	OTU1320	Bacteroidetes	Bacteroidia	Bacteroidales	S24-7_f	DQ824928_g	DQ824928_s	0	0	0	0	0	0	0	0	0	0	0	0	0	0	0	0	0	0	0	0	0	0	0	0	0	0	0	0	0	0	0	0	0	0	0	0	0	0	0	0	0	0
	OTU1778	Firmicutes	Bacilli	Bacillales	Staphylococcaceae	Aliicoccus	Aliicoccus_persicus	0	0	0	0	0	0	0	0	0	0	0	0	0	0	0	0	0	0	0	0	0	0	0	0	0	0	0	0	0	0	0	0	0	0	0	0	0	0	0	0	0	0
	OTU2105	Firmicutes	Bacilli	Lactobacillales	Carnobacteriaceae	Alkalibacterium	Alkalibacterium_unclassified	0	0	0	0	0	0	0	0	0	0	0	0	0	0	0	0	0	0	0	0	0	0	0	0	0	0	0	0	0	0	0	0	0	0	0	0	0	0	0	0	0	0
	OTU1664	Firmicutes	Clostridia	Clostridiales	Christensenellaceae	HQ716403_g	EU843565_s	0	0	0	0	0	0	0	0	0	0	0	0	0	0	0	0	0	0	0	0	0	0	0	0	0	0	0	0	0	0	0	0	0	0	0	0	0	0	0	0	0	0
	OTU1649	Firmicutes	Clostridia	Clostridiales	Clostridiaceae	Clostridium	AF371841_s	0	0	0	0	0	0	0	0	0	0	0	0	0	0	0	0	0	0	0	0	0	0	0	0	0	0	0	0	0	0	0	0	0	0	0	0	0	0	0	0	0	0
	OTU1557	Firmicutes	Clostridia	Clostridiales	Lachnospiraceae	Lachnospiraceae_unclassified	Lachnospiraceae_unclassified	0	0	0	0	0	0	0	0	0	0	0	0	0	0	0	0	0	0	0	0	0	0	0	0	0	0	0	0	0	0	0	0	0	0	0	0	0	0	0	0	0	0
	OTU1699	Firmicutes	Clostridia	Clostridiales	Peptococcaceae	EU622770_g	FJ683651_s	0	0	0	0	0	0	0	0	0	0	0	0	0	0	0	0	0	0	0	0	0	0	0	0	0	0	0	0	0	0	0	0	0	0	0	0	0	0	0	0	0	0
	OTU1321	Firmicutes	Clostridia	Clostridiales	Ruminococcaceae	Eubacterium_g8	Eubacterium_siraeum	0	0	0	0	0	0	0	0	0	0	0	0	0	0	0	0	0	0	0	0	0	0	0	0	0	0	0	0	0	0	0	0	0	0	0	0	0	0	0	0	0	0
	OTU1425	Spirochaetes	Spirochaetes_c	Spirochaetales	Spirochaetaceae	Treponema	Treponema_unclassified	0	0	0	0	0	0	0	0	0	0	0	0	0	0	0	0	0	0	0	0	0	0	0	0	0	0	0	0	0	0	0	0	0	0	0	0	0	0	0	0	0	0
	OTU1552	Tenericutes	Mollicutes	Acholeplasmatales	Acholeplasmataceae	Acholeplasma_g2	FJ676605_s	0	0	0	0	0	0	0	0	0	0	0	0	0	0	0	0	0	0	0	0	0	0	0	0	0	0	0	0	0	0	0	0	0	0	0	0	0	0	0	0	0	0
	OTU1420	Tenericutes	Mollicutes	AM275436_o	AM275436_f	AM275436_g	EU381929_s	0	0	0	0	0	0	0	0	0	0	0	0	0	0	0	0	0	0	0	0	0	0	0	0	0	0	0	0	0	0	0	0	0	0	0	0	0	0	0	0	0	0
	OTU1693	Bacteroidetes	Cytophagia	Cytophagales	Cyclobacteriaceae	Cyclobacteriaceae_unclassified	Cyclobacteriaceae_unclassified	0	0	0	0	0	0	0	0	0	0	0	0	0	0	0	0	0	0	0	0	0	0	0	0	0	0	0	0	0	0	0	0	0	0	0	0	0	0	0	0	0	0
	OTU1673	Firmicutes	Bacilli	Lactobacillales	Streptococcaceae	Lactococcus	Lactococcus_lactis	0	0	0	0	0	0	0	0	0	0	0	0	0	0	0	0	0	0	0	0	0	0	0	0	0	0	0	0	0	0	0	0	0	0	0	0	0	0	0	0	0	0
	OTU1875	Firmicutes	Clostridia	Clostridiales	Christensenellaceae	HQ716403_g	HQ780809_s	0	0	0	0	0	0	0	0	0	0	0	0	0	0	0	0	0	0	0	0	0	0	0	0	0	0	0	0	0	0	0	0	0	0	0	0	0	0	0	0	0	0
	OTU1706	Firmicutes	Clostridia	Clostridiales	Clostridiaceae	EU517557_g	EU517557_g_unclassified	0	0	0	0	0	0	0	0	0	0	0	0	0	0	0	0	0	0	0	0	0	0	0	0	0	0	0	0	0	0	0	0	0	0	0	0	0	0	0	0	0	0
	OTU1754	Firmicutes	Clostridia	Clostridiales	Mogibacterium_f	AM500802_g	AB506185_s	0	0	0	0	0	0	0	0	0	0	0	0	0	0	0	0	0	0	0	0	0	0	0	0	0	0	0	0	0	0	0	0	0	0	0	0	0	0	0	0	0	0
	OTU1630	Firmicutes	Clostridia	Clostridiales	Ruminococcaceae	Eubacterium_g23	Eubacterium_g23_unclassified	0	0	0	0	0	0	0	0	0	0	0	0	0	0	0	0	0	0	0	0	0	0	0	0	0	0	0	0	0	0	0	0	0	0	0	0	0	0	0	0	0	0
	OTU1879	Firmicutes	Clostridia	Clostridiales	Ruminococcaceae	Sporobacter	Sporobacter_unclassified	0	0	0	0	0	0	0	0	0	0	0	0	0	0	0	0	0	0	0	0	0	0	0	0	0	0	0	0	0	0	0	0	0	0	0	0	0	0	0	0	0	0
	OTU1681	Firmicutes	Tissierellia	Tissierellales	Tissierellales_unclassified	Tissierellales_unclassified	Tissierellales_unclassified	0	0	0	0	0	0	0	0	0	0	0	0	0	0	0	0	0	0	0	0	0	0	0	0	0	0	0	0	0	0	0	0	0	0	0	0	0	0	0	0	0	0
	OTU1612	Proteobacteria	Betaproteobacteria	DQ395705_o	DQ395705_f	DQ395705_g	DQ395705_g_unclassified	0	0	0	0	0	0	0	0	0	0	0	0	0	0	0	0	0	0	0	0	0	0	0	0	0	0	0	0	0	0	0	0	0	0	0	0	0	0	0	0	0	0
	OTU1970	Bacteroidetes	Bacteroidia	Bacteroidales	EU845084_f	EF603735_g	EF603735_g_unclassified	0	0	0	0	0	0	0	0	0	0	0	0	0	0	0	0	0	0	0	0	0	0	0	0	0	0	0	0	0	0	0	0	0	0	0	0	0	0	0	0	0	0
	OTU1650	Bacteroidetes	Bacteroidia	Bacteroidales	Prevotellaceae	GU304053_g	EU381906_s	0	0	0	0	0	0	0	0	0	0	0	0	0	0	0	0	0	0	0	0	0	0	0	0	0	0	0	0	0	0	0	0	0	0	0	0	0	0	0	0	0	0
	OTU1885	Firmicutes	Clostridia	Clostridiales	Christensenellaceae	FJ848448_g	EU460999_s	0	0	0	0	0	0	0	0	0	0	0	0	0	0	0	0	0	0	0	0	0	0	0	0	0	0	0	0	0	0	0	0	0	0	0	0	0	0	0	0	0	0
	OTU1638	Firmicutes	Clostridia	Clostridiales	Ruminococcaceae	FJ951890_g	FJ951890_g_unclassified	0	0	0	0	0	0	0	0	0	0	0	0	0	0	0	0	0	0	0	0	0	0	0	0	0	0	0	0	0	0	0	0	0	0	0	0	0	0	0	0	0	0
	OTU1573	Firmicutes	Clostridia	Clostridiales	Ruminococcaceae	JX198636_g	JX198636_g_unclassified	0	0	0	0	0	0	0	0	0	0	0	0	0	0	0	0	0	0	0	0	0	0	0	0	0	0	0	0	0	0	0	0	0	0	0	0	0	0	0	0	0	0
	OTU1516	Firmicutes	Clostridia	Clostridiales	Ruminococcaceae	Ruminococcus_g2	Ruminococcus_g2_unclassified	0	0	0	0	0	0	0	0	0	0	0	0	0	0	0	0	0	0	0	0	0	0	0	0	0	0	0	0	0	0	0	0	0	0	0	0	0	0	0	0	0	0
	OTU1782	Firmicutes	Erysipelotrichi	Erysipelotrichales	Erysipelotrichaceae	AB009222_g	AB009222_g_unclassified	0	0	0	0	0	0	0	0	0	0	0	0	0	0	0	0	0	0	0	0	0	0	0	0	0	0	0	0	0	0	0	0	0	0	0	0	0	0	0	0	0	0
	OTU1749	Firmicutes	Negativicutes	Selenomonadales	Selenomonadaceae	Mitsuokella	AB034135_s	0	0	0	0	0	0	0	0	0	0	0	0	0	0	0	0	0	0	0	0	0	0	0	0	0	0	0	0	0	0	0	0	0	0	0	0	0	0	0	0	0	0
	OTU1807	Firmicutes	Negativicutes	Selenomonadales	Selenomonadaceae	Mitsuokella	AB506419_s	0	0	0	0	0	0	0	0	0	0	0	0	0	0	0	0	0	0	0	0	0	0	0	0	0	0	0	0	0	0	0	0	0	0	0	0	0	0	0	0	0	0
	OTU1747	Proteobacteria	Gammaproteobacteria	Pseudomonadales	Moraxellaceae	Moraxella	Moraxella_atlantae	0	0	0	0	0	0	0	0	0	0	0	0	0	0	0	0	0	0	0	0	0	0	0	0	0	0	0	0	0	0	0	0	0	0	0	0	0	0	0	0	0	0
	OTU1421	Tenericutes	Mollicutes	Mycoplasmatales	Mycoplasmataceae	Mycoplasma_g8	Mycoplasma_dispar	0	0	0	0	0	0	0	0	0	0	0	0	0	0	0	0	0	0	0	0	0	0	0	0	0	0	0	0	0	0	0	0	0	0	0	0	0	0	0	0	0	0
	OTU1509	Bacteroidetes	Bacteroidia	Bacteroidales	Bacteroidaceae	EU465631_g	EU465631_g_unclassified	0	0	0	0	0	0	0	0	0	0	0	0	0	0	0	0	0	0	0	0	0	0	0	0	0	0	0	0	0	0	0	0	0	0	0	0	0	0	0	0	0	0
	OTU1679	Bacteroidetes	Bacteroidia	Bacteroidales	EU845084_f	AB506391_g	GQ448671_s	0	0	0	0	0	0	0	0	0	0	0	0	0	0	0	0	0	0	0	0	0	0	0	0	0	0	0	0	0	0	0	0	0	0	0	0	0	0	0	0	0	0
	OTU1804	Bacteroidetes	Bacteroidia	Bacteroidales	S24-7_f	FJ880190_g	FJ880190_s	0	0	0	0	0	0	0	0	0	0	0	0	0	0	0	0	0	0	0	0	0	0	0	0	0	0	0	0	0	0	0	0	0	0	0	0	0	0	0	0	0	0
	OTU1806	Bacteroidetes	Bacteroidia	Bacteroidales	S24-7_f	HQ716402_g	HQ716402_s	0	0	0	0	0	0	0	0	0	0	0	0	0	0	0	0	0	0	0	0	0	0	0	0	0	0	0	0	0	0	0	0	0	0	0	0	0	0	0	0	0	0
	OTU1701	Bacteroidetes	Cytophagia	Cytophagales	Hymenobacteraceae	Hymenobacter	Hymenobacter_unclassified	0	0	0	0	0	0	0	0	0	0	0	0	0	0	0	0	0	0	0	0	0	0	0	0	0	0	0	0	0	0	0	0	0	0	0	0	0	0	0	0	0	0
	OTU1640	Bacteroidetes	Sphingobacteriia	Sphingobacteriales	Sphingobacteriaceae	HM559119_g	HM559119_g_unclassified	0	0	0	0	0	0	0	0	0	0	0	0	0	0	0	0	0	0	0	0	0	0	0	0	0	0	0	0	0	0	0	0	0	0	0	0	0	0	0	0	0	0
	OTU1620	Cyanobacteria	Vampirovibrio_c	FR888536_o	FR888536_f	FR888536_g	FR888536_g_unclassified	0	0	0	0	0	0	0	0	0	0	0	0	0	0	0	0	0	0	0	0	0	0	0	0	0	0	0	0	0	0	0	0	0	0	0	0	0	0	0	0	0	0
	OTU1584	Firmicutes	Clostridia	Clostridiales	Ruminococcaceae	Caproiciproducens	Caproiciproducens_unclassified	0	0	0	0	0	0	0	0	0	0	0	0	0	0	0	0	0	0	0	0	0	0	0	0	0	0	0	0	0	0	0	0	0	0	0	0	0	0	0	0	0	0
	OTU1457	Firmicutes	Clostridia	Clostridiales	Ruminococcaceae	JN713389_g	EF404633_s	0	0	0	0	0	0	0	0	0	0	0	0	0	0	0	0	0	0	0	0	0	0	0	0	0	0	0	0	0	0	0	0	0	0	0	0	0	0	0	0	0	0
	OTU1483	Proteobacteria	Gammaproteobacteria	Alteromonadales	Shewanellaceae	Shewanella	Shewanella_seohaensis	0	0	0	0	0	0	0	0	0	0	0	0	0	0	0	0	0	0	0	0	0	0	0	0	0	0	0	0	0	0	0	0	0	0	0	0	0	0	0	0	0	0
	OTU1563	Tenericutes	Mollicutes	AM275436_o	EF445272_f	EF445272_g	EF445272_g_unclassified	0	0	0	0	0	0	0	0	0	0	0	0	0	0	0	0	0	0	0	0	0	0	0	0	0	0	0	0	0	0	0	0	0	0	0	0	0	0	0	0	0	0
	OTU1526	Bacteroidetes	Bacteroidia	Bacteroidales	Prevotellaceae	HQ716072_g	HQ716072_g_unclassified	0	0	0	0	0	0	0	0	0	0	0	0	0	0	0	0	0	0	0	0	0	0	0	0	0	0	0	0	0	0	0	0	0	0	0	0	0	0	0	0	0	0
	OTU1687	Bacteroidetes	Bacteroidia	Bacteroidales	Prevotellaceae	Prevotella	Prevotella_unclassified	0	0	0	0	0	0	0	0	0	0	0	0	0	0	0	0	0	0	0	0	0	0	0	0	0	0	0	0	0	0	0	0	0	0	0	0	0	0	0	0	0	0
	OTU1613	Chlamydiae	Chlamydiae_c	Chlamydiales	Chlamydiales_unclassified	Chlamydiales_unclassified	Chlamydiales_unclassified	0	0	0	0	0	0	0	0	0	0	0	0	0	0	0	0	0	0	0	0	0	0	0	0	0	0	0	0	0	0	0	0	0	0	0	0	0	0	0	0	0	0
	OTU1717	Firmicutes	Clostridia	Clostridiales	Lachnospiraceae	Catonella	EU844205_s	0	0	0	0	0	0	0	0	0	0	0	0	0	0	0	0	0	0	0	0	0	0	0	0	0	0	0	0	0	0	0	0	0	0	0	0	0	0	0	0	0	0
	OTU1631	Firmicutes	Clostridia	Clostridiales	Mogibacterium_f	Mogibacterium_f_unclassified	Mogibacterium_f_unclassified	0	0	0	0	0	0	0	0	0	0	0	0	0	0	0	0	0	0	0	0	0	0	0	0	0	0	0	0	0	0	0	0	0	0	0	0	0	0	0	0	0	0
	OTU1692	Firmicutes	Clostridia	Clostridiales	Ruminococcaceae	AB009176_g	AB009176_g_unclassified	0	0	0	0	0	0	0	0	0	0	0	0	0	0	0	0	0	0	0	0	0	0	0	0	0	0	0	0	0	0	0	0	0	0	0	0	0	0	0	0	0	0
	OTU2065	Firmicutes	Erysipelotrichi	Erysipelotrichales	Erysipelotrichaceae	DQ353929_g	EU381907_s	0	0	0	0	0	0	0	0	0	0	0	0	0	0	0	0	0	0	0	0	0	0	0	0	0	0	0	0	0	0	0	0	0	0	0	0	0	0	0	0	0	0
	OTU1639	Firmicutes	Tissierellia	Tissierellales	Tissierellaceae	Tissierella	GQ134301_s	0	0	0	0	0	0	0	0	0	0	0	0	0	0	0	0	0	0	0	0	0	0	0	0	0	0	0	0	0	0	0	0	0	0	0	0	0	0	0	0	0	0
	OTU1766	Proteobacteria	Betaproteobacteria	Burkholderiales	Alcaligenaceae	DQ346474_g	DQ346474_s	0	0	0	0	0	0	0	0	0	0	0	0	0	0	0	0	0	0	0	0	0	0	0	0	0	0	0	0	0	0	0	0	0	0	0	0	0	0	0	0	0	0
	OTU1787	Tenericutes	Mollicutes	AM275436_o	AM275436_f	EU381695_g	EU381695_g_unclassified	0	0	0	0	0	0	0	0	0	0	0	0	0	0	0	0	0	0	0	0	0	0	0	0	0	0	0	0	0	0	0	0	0	0	0	0	0	0	0	0	0	0
	OTU1906	Bacteroidetes	Bacteroidia	Bacteroidales	Prevotellaceae	Prevotella	Prevotella_unclassified	0	0	0	0	0	0	0	0	0	0	0	0	0	0	0	0	0	0	0	0	0	0	0	0	0	0	0	0	0	0	0	0	0	0	0	0	0	0	0	0	0	0
	OTU1895	Bacteroidetes	Flavobacteria	Flavobacteriales	Flavobacteriaceae	Myroides	AY773141_s	0	0	0	0	0	0	0	0	0	0	0	0	0	0	0	0	0	0	0	0	0	0	0	0	0	0	0	0	0	0	0	0	0	0	0	0	0	0	0	0	0	0
	OTU1405	Firmicutes	Clostridia	Clostridiales	Christensenellaceae	HQ697740_g	HQ761439_s	0	0	0	0	0	0	0	0	0	0	0	0	0	0	0	0	0	0	0	0	0	0	0	0	0	0	0	0	0	0	0	0	0	0	0	0	0	0	0	0	0	0
	OTU1700	Firmicutes	Clostridia	Clostridiales	Ruminococcaceae	DQ777889_g	EU474837_s	0	0	0	0	0	0	0	0	0	0	0	0	0	0	0	0	0	0	0	0	0	0	0	0	0	0	0	0	0	0	0	0	0	0	0	0	0	0	0	0	0	0
	OTU2079	Firmicutes	Clostridia	Clostridiales	Ruminococcaceae	Oscillibacter	HQ786369_s	0	0	0	0	0	0	0	0	0	0	0	0	0	0	0	0	0	0	0	0	0	0	0	0	0	0	0	0	0	0	0	0	0	0	0	0	0	0	0	0	0	0
	OTU1714	Firmicutes	Clostridia	Clostridiales	Ruminococcaceae	Oscillibacter	Oscillibacter_unclassified	0	0	0	0	0	0	0	0	0	0	0	0	0	0	0	0	0	0	0	0	0	0	0	0	0	0	0	0	0	0	0	0	0	0	0	0	0	0	0	0	0	0
	OTU1883	Firmicutes	Clostridia	Clostridiales	Ruminococcaceae	Ruminococcus	EU774497_s	0	0	0	0	0	0	0	0	0	0	0	0	0	0	0	0	0	0	0	0	0	0	0	0	0	0	0	0	0	0	0	0	0	0	0	0	0	0	0	0	0	0
	OTU1626	Firmicutes	Erysipelotrichi	Erysipelotrichales	Erysipelotrichaceae	EU794282_g	FJ684748_s	0	0	0	0	0	0	0	0	0	0	0	0	0	0	0	0	0	0	0	0	0	0	0	0	0	0	0	0	0	0	0	0	0	0	0	0	0	0	0	0	0	0
	OTU1798	Firmicutes	Erysipelotrichi	Erysipelotrichales	Erysipelotrichaceae	HQ806051_g	HQ806051_s	0	0	0	0	0	0	0	0	0	0	0	0	0	0	0	0	0	0	0	0	0	0	0	0	0	0	0	0	0	0	0	0	0	0	0	0	0	0	0	0	0	0
	OTU1733	Firmicutes	Negativicutes	Acidaminococcales	Acidaminococcaceae	Acidaminococcus	GU303832_s	0	0	0	0	0	0	0	0	0	0	0	0	0	0	0	0	0	0	0	0	0	0	0	0	0	0	0	0	0	0	0	0	0	0	0	0	0	0	0	0	0	0
	OTU1830	Proteobacteria	Gammaproteobacteria	Legionellales	Legionellaceae	Legionella	Legionella_tucsonensis	0	0	0	0	0	0	0	0	0	0	0	0	0	0	0	0	0	0	0	0	0	0	0	0	0	0	0	0	0	0	0	0	0	0	0	0	0	0	0	0	0	0
	OTU1855	Tenericutes	Mollicutes	AM275436_o	AM275436_f	EU381695_g	EU381695_g_unclassified	0	0	0	0	0	0	0	0	0	0	0	0	0	0	0	0	0	0	0	0	0	0	0	0	0	0	0	0	0	0	0	0	0	0	0	0	0	0	0	0	0	0
	OTU1894	Acidobacteria	CP015136_c	CP015136_o	CP015136_f	FJ478953_g	FJ478953_g_unclassified	0	0	0	0	0	0	0	0	0	0	0	0	0	0	0	0	0	0	0	0	0	0	0	0	0	0	0	0	0	0	0	0	0	0	0	0	0	0	0	0	0	0
	OTU1716	Bacteroidetes	Bacteroidia	Bacteroidales	Prevotellaceae	Prevotella	GU303584_s	0	0	0	0	0	0	0	0	0	0	0	0	0	0	0	0	0	0	0	0	0	0	0	0	0	0	0	0	0	0	0	0	0	0	0	0	0	0	0	0	0	0
	OTU1784	Bacteroidetes	Bacteroidia	Bacteroidales	S24-7_f	GU303868_g	EU842874_s	0	0	0	0	0	0	0	0	0	0	0	0	0	0	0	0	0	0	0	0	0	0	0	0	0	0	0	0	0	0	0	0	0	0	0	0	0	0	0	0	0	0
	OTU2084	Cyanobacteria	Vampirovibrio_c	FR888536_o	FR888536_f	FR888536_g	FR888536_g_unclassified	0	0	0	0	0	0	0	0	0	0	0	0	0	0	0	0	0	0	0	0	0	0	0	0	0	0	0	0	0	0	0	0	0	0	0	0	0	0	0	0	0	0
	OTU1451	Firmicutes	Clostridia	Clostridiales	Ruminococcaceae	HM124015_g	AB034030_s	0	0	0	0	0	0	0	0	0	0	0	0	0	0	0	0	0	0	0	0	0	0	0	0	0	0	0	0	0	0	0	0	0	0	0	0	0	0	0	0	0	0
	OTU1738	Firmicutes	Clostridia	Clostridiales	Ruminococcaceae	HM124225_g	JF161198_s	0	0	0	0	0	0	0	0	0	0	0	0	0	0	0	0	0	0	0	0	0	0	0	0	0	0	0	0	0	0	0	0	0	0	0	0	0	0	0	0	0	0
	OTU2110	Proteobacteria	Gammaproteobacteria	Cellvibrionales	Cellvibrionaceae	Cellvibrio	Cellvibrio_unclassified	0	0	0	0	0	0	0	0	0	0	0	0	0	0	0	0	0	0	0	0	0	0	0	0	0	0	0	0	0	0	0	0	0	0	0	0	0	0	0	0	0	0
	OTU1488	Bacteroidetes	Bacteroidia	Bacteroidales	Porphyromonadaceae	AM420159_g	AM420159_g_unclassified	0	0	0	0	0	0	0	0	0	0	0	0	0	0	0	0	0	0	0	0	0	0	0	0	0	0	0	0	0	0	0	0	0	0	0	0	0	0	0	0	0	0
	OTU1917	Bacteroidetes	Bacteroidia	Bacteroidales	Prevotellaceae	Prevotella	FJ673539_s	0	0	0	0	0	0	0	0	0	0	0	0	0	0	0	0	0	0	0	0	0	0	0	0	0	0	0	0	0	0	0	0	0	0	0	0	0	0	0	0	0	0
	OTU1981	Bacteroidetes	Bacteroidia	Bacteroidales	Prevotellaceae	Prevotella	Prevotella_unclassified	0	0	0	0	0	0	0	0	0	0	0	0	0	0	0	0	0	0	0	0	0	0	0	0	0	0	0	0	0	0	0	0	0	0	0	0	0	0	0	0	0	0
	OTU2055	Bacteroidetes	Sphingobacteriia	Sphingobacteriales	Chitinophagaceae	Chitinophagaceae_unclassified	Chitinophagaceae_unclassified	0	0	0	0	0	0	0	0	0	0	0	0	0	0	0	0	0	0	0	0	0	0	0	0	0	0	0	0	0	0	0	0	0	0	0	0	0	0	0	0	0	0
	OTU2146	Firmicutes	Clostridia	Clostridiales	Christensenellaceae	JX095379_g	JX095379_s	0	0	0	0	0	0	0	0	0	0	0	0	0	0	0	0	0	0	0	0	0	0	0	0	0	0	0	0	0	0	0	0	0	0	0	0	0	0	0	0	0	0
	OTU1648	Firmicutes	Clostridia	Clostridiales	Clostridiales_unclassified	Clostridiales_unclassified	Clostridiales_unclassified	0	0	0	0	0	0	0	0	0	0	0	0	0	0	0	0	0	0	0	0	0	0	0	0	0	0	0	0	0	0	0	0	0	0	0	0	0	0	0	0	0	0
	OTU1887	Fusobacteria	Fusobacteria_c	Fusobacteriales	Fusobacteriaceae	DQ206413_g	AY193168_s	0	0	0	0	0	0	0	0	0	0	0	0	0	0	0	0	0	0	0	0	0	0	0	0	0	0	0	0	0	0	0	0	0	0	0	0	0	0	0	0	0	0
	OTU2047	Proteobacteria	Gammaproteobacteria	Enterobacteriales	Enterobacteriaceae	Enterobacteriaceae_unclassified	Enterobacteriaceae_unclassified	0	0	0	0	0	0	0	0	0	0	0	0	0	0	0	0	0	0	0	0	0	0	0	0	0	0	0	0	0	0	0	0	0	0	0	0	0	0	0	0	0	0
	OTU1779	Spirochaetes	Spirochaetes_c	Spirochaetales	Spirochaetaceae	Treponema	Treponema_berlinense	0	0	0	0	0	0	0	0	0	0	0	0	0	0	0	0	0	0	0	0	0	0	0	0	0	0	0	0	0	0	0	0	0	0	0	0	0	0	0	0	0	0
	OTU1859	Tenericutes	Mollicutes	AM275436_o	AM275436_f	DQ353904_g	DQ353904_g_unclassified	0	0	0	0	0	0	0	0	0	0	0	0	0	0	0	0	0	0	0	0	0	0	0	0	0	0	0	0	0	0	0	0	0	0	0	0	0	0	0	0	0	0
	OTU1939	Actinobacteria	Actinobacteria_c	Propionibacteriales	Nocardioidaceae	Nocardioides	Nocardioides_unclassified	0	0	0	0	0	0	0	0	0	0	0	0	0	0	0	0	0	0	0	0	0	0	0	0	0	0	0	0	0	0	0	0	0	0	0	0	0	0	0	0	0	0
	OTU1623	Bacteroidetes	Bacteroidia	Bacteroidales	EU845084_f	EU461334_g	EU461111_s	0	0	0	0	0	0	0	0	0	0	0	0	0	0	0	0	0	0	0	0	0	0	0	0	0	0	0	0	0	0	0	0	0	0	0	0	0	0	0	0	0	0
	OTU2008	Bacteroidetes	Bacteroidia	Bacteroidales	Prevotellaceae	CF231_g	CF231_g_unclassified	0	0	0	0	0	0	0	0	0	0	0	0	0	0	0	0	0	0	0	0	0	0	0	0	0	0	0	0	0	0	0	0	0	0	0	0	0	0	0	0	0	0
	OTU1553	Bacteroidetes	Bacteroidia	Bacteroidales	Prevotellaceae	Prevotella	EU382021_s	0	0	0	0	0	0	0	0	0	0	0	0	0	0	0	0	0	0	0	0	0	0	0	0	0	0	0	0	0	0	0	0	0	0	0	0	0	0	0	0	0	0
	OTU1703	Bacteroidetes	Bacteroidia	Bacteroidales	Prevotellaceae	Prevotella	Prevotella_unclassified	0	0	0	0	0	0	0	0	0	0	0	0	0	0	0	0	0	0	0	0	0	0	0	0	0	0	0	0	0	0	0	0	0	0	0	0	0	0	0	0	0	0
	OTU1944	Bacteroidetes	Bacteroidia	Bacteroidales	S24-7_f	GU303868_g	EU843313_s	0	0	0	0	0	0	0	0	0	0	0	0	0	0	0	0	0	0	0	0	0	0	0	0	0	0	0	0	0	0	0	0	0	0	0	0	0	0	0	0	0	0
	OTU1695	Bacteroidetes	Bacteroidia	Bacteroidales	S24-7_f	JN167610_g	JN167610_s	0	0	0	0	0	0	0	0	0	0	0	0	0	0	0	0	0	0	0	0	0	0	0	0	0	0	0	0	0	0	0	0	0	0	0	0	0	0	0	0	0	0
	OTU2164	Bacteroidetes	Cytophagia	Cytophagales	AB533980_f	AB533980_g	HQ120058_s	0	0	0	0	0	0	0	0	0	0	0	0	0	0	0	0	0	0	0	0	0	0	0	0	0	0	0	0	0	0	0	0	0	0	0	0	0	0	0	0	0	0
	OTU1799	Bacteroidetes	Flavobacteria	Flavobacteriales	Flavobacteriaceae	Myroides	Myroides_odoratimimus	0	0	0	0	0	0	0	0	0	0	0	0	0	0	0	0	0	0	0	0	0	0	0	0	0	0	0	0	0	0	0	0	0	0	0	0	0	0	0	0	0	0
	OTU1850	Firmicutes	Clostridia	Clostridiales	Ruminococcaceae	AB009176_g	GQ897679_s	0	0	0	0	0	0	0	0	0	0	0	0	0	0	0	0	0	0	0	0	0	0	0	0	0	0	0	0	0	0	0	0	0	0	0	0	0	0	0	0	0	0
	OTU1986	Lentisphaerae	CP010904_c	EF436358_o	EF436358_f	EF436358_g	EF436358_g_unclassified	0	0	0	0	0	0	0	0	0	0	0	0	0	0	0	0	0	0	0	0	0	0	0	0	0	0	0	0	0	0	0	0	0	0	0	0	0	0	0	0	0	0
	OTU2033	Actinobacteria	Actinobacteria_c	Actinomycetales	Actinomycetaceae	Flaviflexus	Flaviflexus_unclassified	0	0	0	0	0	0	0	0	0	0	0	0	0	0	0	0	0	0	0	0	0	0	0	0	0	0	0	0	0	0	0	0	0	0	0	0	0	0	0	0	0	0
	OTU1718	Bacteroidetes	Bacteroidia	Bacteroidales	EU845084_f	EU845084_g	EU845084_g_unclassified	0	0	0	0	0	0	0	0	0	0	0	0	0	0	0	0	0	0	0	0	0	0	0	0	0	0	0	0	0	0	0	0	0	0	0	0	0	0	0	0	0	0
	OTU1621	Bacteroidetes	Bacteroidia	Bacteroidales	Porphyromonadaceae	EF445282_g	EF445282_s	0	0	0	0	0	0	0	0	0	0	0	0	0	0	0	0	0	0	0	0	0	0	0	0	0	0	0	0	0	0	0	0	0	0	0	0	0	0	0	0	0	0
	OTU1789	Bacteroidetes	Bacteroidia	Bacteroidales	Porphyromonadaceae	EU794128_g	EU794128_s	0	0	0	0	0	0	0	0	0	0	0	0	0	0	0	0	0	0	0	0	0	0	0	0	0	0	0	0	0	0	0	0	0	0	0	0	0	0	0	0	0	0
	OTU2174	Bacteroidetes	Bacteroidia	Bacteroidales	Prevotellaceae	AB239491_g	AB034021_s	0	0	0	0	0	0	0	0	0	0	0	0	0	0	0	0	0	0	0	0	0	0	0	0	0	0	0	0	0	0	0	0	0	0	0	0	0	0	0	0	0	0
	OTU1572	Bacteroidetes	Bacteroidia	Bacteroidales	S24-7_f	HM124247_g	EF603835_s	0	0	0	0	0	0	0	0	0	0	0	0	0	0	0	0	0	0	0	0	0	0	0	0	0	0	0	0	0	0	0	0	0	0	0	0	0	0	0	0	0	0
	OTU1849	Firmicutes	Bacilli	Lactobacillales	Lactobacillales_unclassified	Lactobacillales_unclassified	Lactobacillales_unclassified	0	0	0	0	0	0	0	0	0	0	0	0	0	0	0	0	0	0	0	0	0	0	0	0	0	0	0	0	0	0	0	0	0	0	0	0	0	0	0	0	0	0
	OTU1561	Firmicutes	Clostridia	Clostridiales	Christensenellaceae	GQ138168_g	GQ138168_s	0	0	0	0	0	0	0	0	0	0	0	0	0	0	0	0	0	0	0	0	0	0	0	0	0	0	0	0	0	0	0	0	0	0	0	0	0	0	0	0	0	0
	OTU2006	Firmicutes	Clostridia	Clostridiales	Lachnospiraceae	AF349416_g	AF349416_s	0	0	0	0	0	0	0	0	0	0	0	0	0	0	0	0	0	0	0	0	0	0	0	0	0	0	0	0	0	0	0	0	0	0	0	0	0	0	0	0	0	0
	OTU1632	Proteobacteria	Alphaproteobacteria	Rhodospirillales	Rhodospirillaceae	LARJ_g	LARJ_g_unclassified	0	0	0	0	0	0	0	0	0	0	0	0	0	0	0	0	0	0	0	0	0	0	0	0	0	0	0	0	0	0	0	0	0	0	0	0	0	0	0	0	0	0
	OTU1555	Tenericutes	Mollicutes	AM275436_o	EF445272_f	EF445272_g	EF445272_g_unclassified	0	0	0	0	0	0	0	0	0	0	0	0	0	0	0	0	0	0	0	0	0	0	0	0	0	0	0	0	0	0	0	0	0	0	0	0	0	0	0	0	0	0
	OTU1947	Tenericutes	Mollicutes	AM275436_o	EF445272_f	EF445272_g	FJ951893_s	0	0	0	0	0	0	0	0	0	0	0	0	0	0	0	0	0	0	0	0	0	0	0	0	0	0	0	0	0	0	0	0	0	0	0	0	0	0	0	0	0	0
	OTU2183	Bacteroidetes	Bacteroidia	Bacteroidales	Bacteroidaceae	Bacteroides	Bacteroides_coprophilus	0	0	0	0	0	0	0	0	0	0	0	0	0	0	0	0	0	0	0	0	0	0	0	0	0	0	0	0	0	0	0	0	0	0	0	0	0	0	0	0	0	0
	OTU2039	Bacteroidetes	Bacteroidia	Bacteroidales	Bacteroidaceae	Bacteroides	DQ456069_s	0	0	0	0	0	0	0	0	0	0	0	0	0	0	0	0	0	0	0	0	0	0	0	0	0	0	0	0	0	0	0	0	0	0	0	0	0	0	0	0	0	0
	OTU1896	Bacteroidetes	Bacteroidia	Bacteroidales	Prevotellaceae	Prevotella	EU842487_s	0	0	0	0	0	0	0	0	0	0	0	0	0	0	0	0	0	0	0	0	0	0	0	0	0	0	0	0	0	0	0	0	0	0	0	0	0	0	0	0	0	0
	OTU1904	Bacteroidetes	Bacteroidia	Bacteroidales	RF16_f	GU303877_g	GU303877_s	0	0	0	0	0	0	0	0	0	0	0	0	0	0	0	0	0	0	0	0	0	0	0	0	0	0	0	0	0	0	0	0	0	0	0	0	0	0	0	0	0	0
	OTU1767	Bacteroidetes	Bacteroidia	Bacteroidales	S24-7_f	GU303868_g	GU303816_s	0	0	0	0	0	0	0	0	0	0	0	0	0	0	0	0	0	0	0	0	0	0	0	0	0	0	0	0	0	0	0	0	0	0	0	0	0	0	0	0	0	0
	OTU1851	Bacteroidetes	Bacteroidia	Bacteroidales	S24-7_f	S24-7_f_unclassified	S24-7_f_unclassified	0	0	0	0	0	0	0	0	0	0	0	0	0	0	0	0	0	0	0	0	0	0	0	0	0	0	0	0	0	0	0	0	0	0	0	0	0	0	0	0	0	0
	OTU1744	Cyanobacteria	Vampirovibrio_c	FR888536_o	FR888536_f	FR888536_g	FR888536_g_unclassified	0	0	0	0	0	0	0	0	0	0	0	0	0	0	0	0	0	0	0	0	0	0	0	0	0	0	0	0	0	0	0	0	0	0	0	0	0	0	0	0	0	0
	OTU1950	Firmicutes	Clostridia	Clostridiales	Christensenellaceae	AB239481_g	AB239481_g_unclassified	0	0	0	0	0	0	0	0	0	0	0	0	0	0	0	0	0	0	0	0	0	0	0	0	0	0	0	0	0	0	0	0	0	0	0	0	0	0	0	0	0	0
	OTU2145	Firmicutes	Clostridia	Clostridiales	Christensenellaceae	GQ422712_g	JN173169_s	0	0	0	0	0	0	0	0	0	0	0	0	0	0	0	0	0	0	0	0	0	0	0	0	0	0	0	0	0	0	0	0	0	0	0	0	0	0	0	0	0	0
	OTU2182	Firmicutes	Clostridia	Clostridiales	Mogibacterium_f	EU381776_g	EU469698_s	0	0	0	0	0	0	0	0	0	0	0	0	0	0	0	0	0	0	0	0	0	0	0	0	0	0	0	0	0	0	0	0	0	0	0	0	0	0	0	0	0	0
	OTU2066	Firmicutes	Erysipelotrichi	Erysipelotrichales	Erysipelotrichaceae	EU009800_g	EU009800_g_unclassified	0	0	0	0	0	0	0	0	0	0	0	0	0	0	0	0	0	0	0	0	0	0	0	0	0	0	0	0	0	0	0	0	0	0	0	0	0	0	0	0	0	0
	OTU2147	Proteobacteria	Gammaproteobacteria	Xanthomonadales	Xanthomonadaceae	Silanimonas	Silanimonas_lenta	0	0	0	0	0	0	0	0	0	0	0	0	0	0	0	0	0	0	0	0	0	0	0	0	0	0	0	0	0	0	0	0	0	0	0	0	0	0	0	0	0	0
	OTU2024	Tenericutes	Mollicutes	Mycoplasmatales	Mycoplasmataceae_f3	Mycoplasma_g14	Mycoplasma_wenyonii	0	0	0	0	0	0	0	0	0	0	0	0	0	0	0	0	0	0	0	0	0	0	0	0	0	0	0	0	0	0	0	0	0	0	0	0	0	0	0	0	0	0
	OTU1989	Actinobacteria	Actinobacteria_c	Frankiales	Frankiaceae	Jatrophihabitans	AM697003_s	0	0	0	0	0	0	0	0	0	0	0	0	0	0	0	0	0	0	0	0	0	0	0	0	0	0	0	0	0	0	0	0	0	0	0	0	0	0	0	0	0	0
	OTU1984	Bacteroidetes	Bacteroidia	Bacteroidales	EU845084_f	EF603735_g	GQ448784_s	0	0	0	0	0	0	0	0	0	0	0	0	0	0	0	0	0	0	0	0	0	0	0	0	0	0	0	0	0	0	0	0	0	0	0	0	0	0	0	0	0	0
	OTU1864	Bacteroidetes	Bacteroidia	Bacteroidales	Prevotellaceae	GU304053_g	EU472338_s	0	0	0	0	0	0	0	0	0	0	0	0	0	0	0	0	0	0	0	0	0	0	0	0	0	0	0	0	0	0	0	0	0	0	0	0	0	0	0	0	0	0
	OTU1663	Bacteroidetes	Bacteroidia	Bacteroidales	Prevotellaceae	HQ399802_g	HQ399802_s	0	0	0	0	0	0	0	0	0	0	0	0	0	0	0	0	0	0	0	0	0	0	0	0	0	0	0	0	0	0	0	0	0	0	0	0	0	0	0	0	0	0
	OTU2178	Bacteroidetes	Bacteroidia	Bacteroidales	Prevotellaceae	Prevotella	Prevotella_unclassified	0	0	0	0	0	0	0	0	0	0	0	0	0	0	0	0	0	0	0	0	0	0	0	0	0	0	0	0	0	0	0	0	0	0	0	0	0	0	0	0	0	0
	OTU2163	Lentisphaerae	CP010904_c	EF436358_o	HQ260945_f	EU844824_g	EU844824_s	0	0	0	0	0	0	0	0	0	0	0	0	0	0	0	0	0	0	0	0	0	0	0	0	0	0	0	0	0	0	0	0	0	0	0	0	0	0	0	0	0	0
	OTU2049	Tenericutes	Mollicutes	Acholeplasmatales	Acholeplasmataceae	Acholeplasma	FJ820467_s	0	0	0	0	0	0	0	0	0	0	0	0	0	0	0	0	0	0	0	0	0	0	0	0	0	0	0	0	0	0	0	0	0	0	0	0	0	0	0	0	0	0
	OTU1688	Bacteroidetes	Bacteroidia	Bacteroidales	Prevotellaceae	Prevotella	Prevotella_unclassified	0	0	0	0	0	0	0	0	0	0	0	0	0	0	0	0	0	0	0	0	0	0	0	0	0	0	0	0	0	0	0	0	0	0	0	0	0	0	0	0	0	0
	OTU2115	Bacteroidetes	Bacteroidia	Bacteroidales	RF16_f	GU303877_g	GU303877_g_unclassified	0	0	0	0	0	0	0	0	0	0	0	0	0	0	0	0	0	0	0	0	0	0	0	0	0	0	0	0	0	0	0	0	0	0	0	0	0	0	0	0	0	0
	OTU1907	Bacteroidetes	Sphingobacteriia	Sphingobacteriales	Sphingobacteriaceae	Pedobacter_g1	JQ337604_s	0	0	0	0	0	0	0	0	0	0	0	0	0	0	0	0	0	0	0	0	0	0	0	0	0	0	0	0	0	0	0	0	0	0	0	0	0	0	0	0	0	0
	OTU1726	Firmicutes	Clostridia	Clostridiales	Mogibacterium_f	AM500802_g	AM500802_g_unclassified	0	0	0	0	0	0	0	0	0	0	0	0	0	0	0	0	0	0	0	0	0	0	0	0	0	0	0	0	0	0	0	0	0	0	0	0	0	0	0	0	0	0
	OTU1890	Firmicutes	Clostridia	Clostridiales	Ruminococcaceae	EF559154_g	GQ138926_s	0	0	0	0	0	0	0	0	0	0	0	0	0	0	0	0	0	0	0	0	0	0	0	0	0	0	0	0	0	0	0	0	0	0	0	0	0	0	0	0	0	0
	OTU1808	Firmicutes	Clostridia	Clostridiales	Ruminococcaceae	FJ880290_g	FJ880290_g_unclassified	0	0	0	0	0	0	0	0	0	0	0	0	0	0	0	0	0	0	0	0	0	0	0	0	0	0	0	0	0	0	0	0	0	0	0	0	0	0	0	0	0	0
	OTU2061	Firmicutes	Erysipelotrichi	Erysipelotrichales	Erysipelotrichaceae	Erysipelotrichaceae_unclassified	Erysipelotrichaceae_unclassified	0	0	0	0	0	0	0	0	0	0	0	0	0	0	0	0	0	0	0	0	0	0	0	0	0	0	0	0	0	0	0	0	0	0	0	0	0	0	0	0	0	0
	OTU2040	Firmicutes	Erysipelotrichi	Erysipelotrichales	Erysipelotrichaceae	EU794124_g	JX096253_s	0	0	0	0	0	0	0	0	0	0	0	0	0	0	0	0	0	0	0	0	0	0	0	0	0	0	0	0	0	0	0	0	0	0	0	0	0	0	0	0	0	0
	OTU2053	Nitrospirae	Nitrospira_c	Nitrospirales	Nitrospiraceae	Nitrospira	Nitrospira_unclassified	0	0	0	0	0	0	0	0	0	0	0	0	0	0	0	0	0	0	0	0	0	0	0	0	0	0	0	0	0	0	0	0	0	0	0	0	0	0	0	0	0	0
	OTU1942	Proteobacteria	Alphaproteobacteria	Rhodospirillales	Rhodospirillaceae	LARJ_g	AF371866_s	0	0	0	0	0	0	0	0	0	0	0	0	0	0	0	0	0	0	0	0	0	0	0	0	0	0	0	0	0	0	0	0	0	0	0	0	0	0	0	0	0	0
	OTU1796	Proteobacteria	Deltaproteobacteria	Myxococcales	Sandaracinaceae	EF515980_g	EF515980_g_unclassified	0	0	0	0	0	0	0	0	0	0	0	0	0	0	0	0	0	0	0	0	0	0	0	0	0	0	0	0	0	0	0	0	0	0	0	0	0	0	0	0	0	0
	OTU2185	Tenericutes	Mollicutes	AM275436_o	EF445272_f	EF445272_g	EF445272_g_unclassified	0	0	0	0	0	0	0	0	0	0	0	0	0	0	0	0	0	0	0	0	0	0	0	0	0	0	0	0	0	0	0	0	0	0	0	0	0	0	0	0	0	0
	OTU1734	Bacteroidetes	Bacteroidia	Bacteroidales	EU845084_f	AB494828_g	DQ394617_s	0	0	0	0	0	0	0	0	0	0	0	0	0	0	0	0	0	0	0	0	0	0	0	0	0	0	0	0	0	0	0	0	0	0	0	0	0	0	0	0	0	0
	OTU1742	Bacteroidetes	Bacteroidia	Bacteroidales	Prevotellaceae	Prevotella	Prevotella_unclassified	0	0	0	0	0	0	0	0	0	0	0	0	0	0	0	0	0	0	0	0	0	0	0	0	0	0	0	0	0	0	0	0	0	0	0	0	0	0	0	0	0	0
	OTU1872	Bacteroidetes	Bacteroidia	Bacteroidales	Prevotellaceae	Prevotella	Prevotella_unclassified	0	0	0	0	0	0	0	0	0	0	0	0	0	0	0	0	0	0	0	0	0	0	0	0	0	0	0	0	0	0	0	0	0	0	0	0	0	0	0	0	0	0
	OTU1788	Bacteroidetes	Bacteroidia	Bacteroidales	S24-7_f	S24-7_f_unclassified	S24-7_f_unclassified	0	0	0	0	0	0	0	0	0	0	0	0	0	0	0	0	0	0	0	0	0	0	0	0	0	0	0	0	0	0	0	0	0	0	0	0	0	0	0	0	0	0
	OTU2028	Bacteroidetes	Flavobacteria	Flavobacteriales	Flavobacteriaceae	AM982608_g	GQ136831_s	0	0	0	0	0	0	0	0	0	0	0	0	0	0	0	0	0	0	0	0	0	0	0	0	0	0	0	0	0	0	0	0	0	0	0	0	0	0	0	0	0	0
	OTU1823	Bacteroidetes	Flavobacteria	Flavobacteriales	Flavobacteriaceae	Flavobacteriaceae_unclassified	Flavobacteriaceae_unclassified	0	0	0	0	0	0	0	0	0	0	0	0	0	0	0	0	0	0	0	0	0	0	0	0	0	0	0	0	0	0	0	0	0	0	0	0	0	0	0	0	0	0
	OTU2109	Firmicutes	Bacilli	Bacillales	Bacillaceae	Bacillaceae_unclassified	Bacillaceae_unclassified	0	0	0	0	0	0	0	0	0	0	0	0	0	0	0	0	0	0	0	0	0	0	0	0	0	0	0	0	0	0	0	0	0	0	0	0	0	0	0	0	0	0
	OTU1861	Firmicutes	Bacilli	Bacillales	Planococcaceae	Planococcus	Planococcus_unclassified	0	0	0	0	0	0	0	0	0	0	0	0	0	0	0	0	0	0	0	0	0	0	0	0	0	0	0	0	0	0	0	0	0	0	0	0	0	0	0	0	0	0
	OTU1983	Firmicutes	Erysipelotrichi	Erysipelotrichales	Erysipelotrichaceae	Erysipelotrichaceae_unclassified	Erysipelotrichaceae_unclassified	0	0	0	0	0	0	0	0	0	0	0	0	0	0	0	0	0	0	0	0	0	0	0	0	0	0	0	0	0	0	0	0	0	0	0	0	0	0	0	0	0	0
	OTU1844	Proteobacteria	Alphaproteobacteria	Caulobacterales	Caulobacteraceae	Caulobacteraceae_unclassified	Caulobacteraceae_unclassified	0	0	0	0	0	0	0	0	0	0	0	0	0	0	0	0	0	0	0	0	0	0	0	0	0	0	0	0	0	0	0	0	0	0	0	0	0	0	0	0	0	0
	OTU1833	Proteobacteria	Gammaproteobacteria	Vibrionales	Vibrionaceae	Photobacterium	Photobacterium_phosphoreum	0	0	0	0	0	0	0	0	0	0	0	0	0	0	0	0	0	0	0	0	0	0	0	0	0	0	0	0	0	0	0	0	0	0	0	0	0	0	0	0	0	0
	OTU1773	Tenericutes	Mollicutes	AM275436_o	AM275436_f	DQ353904_g	DQ353904_g_unclassified	0	0	0	0	0	0	0	0	0	0	0	0	0	0	0	0	0	0	0	0	0	0	0	0	0	0	0	0	0	0	0	0	0	0	0	0	0	0	0	0	0	0
	OTU2089	Tenericutes	Mollicutes	AM275436_o	AM275436_f	EU381695_g	EU381695_g_unclassified	0	0	0	0	0	0	0	0	0	0	0	0	0	0	0	0	0	0	0	0	0	0	0	0	0	0	0	0	0	0	0	0	0	0	0	0	0	0	0	0	0	0
	OTU2175	Acidobacteria	Blastocatellia	Blastocatellales	EF127615_f	EF127615_g	GQ116287_s	0	0	0	0	0	0	0	0	0	0	0	0	0	0	0	0	0	0	0	0	0	0	0	0	0	0	0	0	0	0	0	0	0	0	0	0	0	0	0	0	0	0
	OTU2083	Bacteroidetes	Bacteroidia	Bacteroidales	Bacteroidaceae	Bacteroides	Bacteroides_unclassified	0	0	0	0	0	0	0	0	0	0	0	0	0	0	0	0	0	0	0	0	0	0	0	0	0	0	0	0	0	0	0	0	0	0	0	0	0	0	0	0	0	0
	OTU1882	Bacteroidetes	Bacteroidia	Bacteroidales	Prevotellaceae	Prevotella	EU461526_s	0	0	0	0	0	0	0	0	0	0	0	0	0	0	0	0	0	0	0	0	0	0	0	0	0	0	0	0	0	0	0	0	0	0	0	0	0	0	0	0	0	0
	OTU2159	Bacteroidetes	Flavobacteria	Flavobacteriales	Flavobacteriaceae	Chryseobacterium	JF216018_s	0	0	0	0	0	0	0	0	0	0	0	0	0	0	0	0	0	0	0	0	0	0	0	0	0	0	0	0	0	0	0	0	0	0	0	0	0	0	0	0	0	0
	OTU1902	Firmicutes	Clostridia	Clostridiales	Lachnospiraceae	Lachnospiraceae_unclassified	Lachnospiraceae_unclassified	0	0	0	0	0	0	0	0	0	0	0	0	0	0	0	0	0	0	0	0	0	0	0	0	0	0	0	0	0	0	0	0	0	0	0	0	0	0	0	0	0	0
	OTU1946	Firmicutes	Erysipelotrichi	Erysipelotrichales	Erysipelotrichaceae	EU794296_g	FJ680422_s	0	0	0	0	0	0	0	0	0	0	0	0	0	0	0	0	0	0	0	0	0	0	0	0	0	0	0	0	0	0	0	0	0	0	0	0	0	0	0	0	0	0
	OTU1955	Firmicutes	Negativicutes	Selenomonadales	Selenomonadaceae	EU748024_g	HE681327_s	0	0	0	0	0	0	0	0	0	0	0	0	0	0	0	0	0	0	0	0	0	0	0	0	0	0	0	0	0	0	0	0	0	0	0	0	0	0	0	0	0	0
	OTU2027	Tenericutes	Mollicutes	AM275436_o	AM275436_f	DQ353904_g	FJ676085_s	0	0	0	0	0	0	0	0	0	0	0	0	0	0	0	0	0	0	0	0	0	0	0	0	0	0	0	0	0	0	0	0	0	0	0	0	0	0	0	0	0	0
	OTU2088	Bacteroidetes	Bacteroidia	Bacteroidales	Prevotellaceae	Prevotella	Prevotella_unclassified	0	0	0	0	0	0	0	0	0	0	0	0	0	0	0	0	0	0	0	0	0	0	0	0	0	0	0	0	0	0	0	0	0	0	0	0	0	0	0	0	0	0
	OTU2122	Bacteroidetes	Flavobacteria	Flavobacteriales	Flavobacteriaceae	Capnocytophaga	Capnocytophaga_unclassified	0	0	0	0	0	0	0	0	0	0	0	0	0	0	0	0	0	0	0	0	0	0	0	0	0	0	0	0	0	0	0	0	0	0	0	0	0	0	0	0	0	0
	OTU2107	Proteobacteria	Alphaproteobacteria	Rhodospirillales	Rhodospirillaceae	LARJ_g	FJ683799_s	0	0	0	0	0	0	0	0	0	0	0	0	0	0	0	0	0	0	0	0	0	0	0	0	0	0	0	0	0	0	0	0	0	0	0	0	0	0	0	0	0	0
	a Sample ID contains a description of the pathology (PAP, primary apical periodintitis; SAP, secondary apical peridontitis) followed by patient number and sample type (C, canal; D, dentin; F, negative control)
[truncated: 117 more columns]
