# Supplementary material for: Root Microbiota in Primary and Secondary Apical Periodontitis
Source: Front Microbiol. 2018 Oct 9;9:2374. doi: 10.3389/fmicb.2018.02374 (PMC6189451; doi:10.3389/fmicb.2018.02374)
Supplement: Supplementary file 3 [file Table_3.xlsx]

## Sheet: Table S3
	Table S3. Relative abundance of phyla in root canals.
	Phylum	Average		Median		P*
		PAP	SAP	PAP	SAP
	Firmicutes	36.0497	48.4133	30.7071	31.3214	0.4058
	Bacteroidetes	23.8173	9.47045	24.6357	4.41071	8.655e-05
	Actinobacteria	6.38707	23.3471	5.00714	15.4143	0.008673
	Fusobacteria	15.9595	5.57078	16.7571	1.17857	0.000338
	Synergistetes	9.90612	4.48149	3.62143	1.16429	0.1131
	Proteobacteria	2.36429	4.75325	0.85	2.16786	0.3558
	Spirochaetes	4.44048	1.72045	1.53571	0.392857	0.04061
	Tenericutes	0.210544	1.03604	0	0	0.6199
	Saccharibacteria (TM7)	0.044898	0.953896	0	0.00357143	0.5563
	Chloroflexi	0.818707	0.0866883	0	0	0.1118
	Gemmatimonadetes	0	0.139935	0	0	0.3521
	Acidobacteria	0	0.0181818	0	0	0.1723
	Armatimonadetes	0	0.00714286	0	0	0.3521
	Cyanobacteria	0	0.0012987	0	0	0.3521
	Peregrinibacteria	0.000680272	0	0	0	0.1522
	Verrucomicrobia	0.000680272	0	0	0	0.3286
	* Wilcoxon rank-sum test
	PAP, primary apical periodontitis; SAP, secondary apical periodontitis
