# Supplementary material for: Root Microbiota in Primary and Secondary Apical Periodontitis
Source: Front Microbiol. 2018 Oct 9;9:2374. doi: 10.3389/fmicb.2018.02374 (PMC6189451; doi:10.3389/fmicb.2018.02374)
Supplement: Supplementary file 4 [file Table_4.xlsx]

## Sheet: Table S4
	Table S4. Relative abundance of genera in root canals.
	Genus	Average		Median		P*
		PAP	SAP	PAP	SAP
	Erysipelotrichaceae AB009222_g	0.01	0	0	0	0.15
	Armatimonadetes AB374370_f_unclassified	0	0.01	0	0	0.35
	Bacteroidales AB494828_g	0.13	0.09	0.01	0	0.21
	Bdellovibrionales AB511016_g	0	0	0	0	0.33
	Opitutae AB522156_g	0	0	0	0	0.33
	Abiotrophia	0	0.37	0	0	0.35
	Acidaminococcus	0.01	0	0	0	0.97
	Actinobaculum	0	0.01	0	0	0.63
	Actinomyces	0.6	2.39	0.02	0.25	0.082
	Porphyromonadaceae ADCM_g	0.6	0.17	0	0	0.75
	Saccharimonas_f AF125205_g	0	0	0	0	0.33
	Saccharimonas_f AF125206_g	0.02	0.13	0	0	0.43
	Lachnospiraceae AF287768_g	0	0	0	0	0.35
	Lachnospiraceae AF287775_g	0.03	0.02	0	0	0.39
	Saccharimonas_f AF432141_g	0	0	0	0	0.33
	Mogibacterium_f AF481212_g	0.19	0.06	0.04	0	0.091
	Aggregatibacter	0.53	1.2	0	0	0.067
	AJ400239_g	0	0	0	0	0.26
	Alloprevotella	3.03	0.27	0.19	0	0.0038
	AM419981_g	0	0.01	0	0	0.17
	AM420159_g	1.61	0.08	0	0	0.96
	Aminicella	0.93	0.48	0.31	0.01	0.33
	Anaerovorax	0.02	0	0	0	0.33
	Aquipuribacter	0.01	0	0	0	0.33
	Arcticibacter	0	0.02	0	0	0.35
	Peribacteria ASND_g	0	0	0	0	0.33
	Atopobium	2.68	1.67	1	0.17	0.18
	Tissierellaceae AY134899_g	0	0	0	0	0.35
	Mogibacterium_f AY134903_g	0.05	0.03	0	0	0.51
	Bacteroidales AY244965_g	0.11	0	0	0	0.33
	Syntrophomonadaceae AY341821_g	0.01	0	0	0	0.51
	Bacteroides	5.08	4.06	1.07	0.01	0.18
	Bergeyella	0	0.01	0	0	0.35
	Bifidobacterium	0.01	0.04	0	0	0.18
	Bilophila	0	0.04	0	0	0.023
	Brachymonas	0.01	0	0	0	0.59
	Brevundimonas	0	0.22	0	0	0.041
	Bulleidia	1.05	0.42	0.68	0.01	0.039
	Butyrivibrio	0.03	0	0	0	0.15
	Campylobacter	1.34	0.56	0.36	0.01	0.024
	Capnocytophaga	0.01	0.15	0	0	0.69
	Cardiobacterium	0.01	0.01	0	0	1
	Catonella	0.29	0.33	0.19	0	0.026
	Conexibacter	0	0.09	0	0	0.35
	Coriobacteriaceae_unclassified	0.37	0.89	0	0	0.79
	Corynebacterium	0	0	0	0	0.53
	Corynebacteriales CP009312_g	0	0.12	0	0	0.3
	Cryptobacterium	0.05	1.4	0	0	0.64
	Curvibacter	0	0	0	0	0.17
	Demequinaceae_unclassified	0	0	0	0	0.33
	Desulfobulbus	0.28	0.52	0.01	0.01	0.83
	Desulfomicrobium	0	0.04	0	0	0.32
	Desulfovibrio	0.14	0.63	0	0	0.18
	Dialister	3.44	1.12	3.51	0.11	0.0064
	Bacteroidales DQ003626_g	0.14	0.09	0	0	0.72
	Thermomicrobia DQ129389_g	0	0	0	0	0.33
	Acetobacteraceae DQ532333_g	0	0	0	0	0.33
	Edaphobacter	0	0.01	0	0	0.35
	S24-7_f EF406806_g	0	0	0	0	0.33
	Ruminococcaceae EF559154_g	0	0.13	0	0	0.6
	Mollicutes EF586032_g	0	0	0	0	0.98
	Eggerthia	0.3	0.58	0	0	0.056
	Enterococcus	0.01	18.88	0	0.72	0.015
	Thermoleophilaceae EU289467_g	0	0	0	0	0.35
	Mollicutes EU381695_g	0	0	0	0	0.33
	Mogibacterium_f EU381776_g	0.12	0.03	0.09	0	0.013
	Mogibacterium_f EU842499_g	0.17	0.04	0	0	0.18
	Bacteroidales EU845084_g	0.01	0.02	0	0	0.35
	Eubacterium_g10	0.72	0.31	0.1	0	0.14
	Eubacterium_g11	0.65	0.07	0	0	0.95
	Eubacterium_g14	0.06	0.02	0	0	0.68
	Eubacterium_g15	0.7	0.01	0	0	0.1
	Eubacterium_g23	0.29	0	0	0	0.31
	Filifactor	0.99	0.09	0.01	0	0.065
	Lachnospiraceae FJ202371_g	0.17	0.02	0	0	0.21
	Saccharimonas_f FJ470493_g	0	0.03	0	0	0.17
	Mogibacterium_f FJ982993_g	0.06	0.09	0.01	0	0.05
	Mogibacterium_f FJ983019_g	0.83	0.08	0	0	0.77
	Flexilinea	0.82	0.09	0	0	0.11
	Vampirovibrio_c FR888536_g	0	0	0	0	0.35
	Fretibacterium	3.56	1.49	0.79	0.73	0.25
	Fusobacterium	15.91	5.25	16.76	1.04	0.00024
	Gemella	0.43	0.79	0	0	0.55
	Longimicrobiales GQ263002_g	0	0.14	0	0	0.35
	Christensenellaceae GQ422712_g	0.13	0.07	0	0	0.53
	Peptococcaceae GQ422727_g	0.17	0	0	0	0.63
	S24-7_f GU303868_g	0.01	0	0	0	0.33
	Prevotellaceae GU304053_g	0.05	0.01	0	0	0.54
	Bacteroidales GU304534_g	0	0.08	0	0	0.35
	Ruminococcaceae HE681294_g	0.03	0	0	0	0.51
	Howardella	0.04	0.15	0.01	0	0.45
	Christensenellaceae HQ716403_g	0	0.09	0	0	0.35
	Ruminococcaceae JN713389_g	0	0.06	0	0	0.088
	Peribacteria JN713562_g	0	0	0	0	0.33
	Johnsonella	0	0.01	0	0	1
	Jonquetella	0	0.01	0	0	0.17
	Mogibacterium_f JRNA_g	0	0.01	0	0	0.35
	Christensenellaceae JX095379_g	0	0	0	0	0.33
	Lachnospiraceae KE159538_g	0	0.01	0	0	0.35
	Kerstersia	0	0	0	0	0.35
	Peptoniphilaceae KI259813_g	0.14	0.1	0	0	0.67
	Klebsiella	0.01	0.67	0	0	0.8
	Lachnoanaerobaculum	0.07	0.1	0	0	0.58
	Lachnospiraceae_unclassified	0	0	0	0	0.074
	Lactobacillales_unclassified	0	0.03	0	0	0.088
	Lactobacillus	1.73	0	0	0	0.12
	Leptotrichia	0.04	0.32	0	0	0.36
	Megasphaera	0.77	0.91	0.04	0.01	0.23
	Micrococcus	0	1.72	0	0	0.086
	Mitsuokella	0.01	0.01	0	0	0.49
	Mogibacterium	1.7	1.12	1.62	0.26	0.069
	Mogibacterium_f_unclassified	0	0.01	0	0	0.32
	Moryella	1.5	0.37	0.01	0	0.21
	Murdochiella	0.01	0	0	0	0.33
	Mycoplasma_g17	0	0	0	0	0.56
	Mycoplasma_g4	0.21	1.03	0	0	0.49
	Neisseria	0	0.14	0	0	0.34
	Neisseriaceae_unclassified	0.03	0.03	0	0	0.25
	Nocardioides	0	0.06	0	0	0.35
	Noviherbaspirillum	0	0.04	0	0	1
	Novosphingobium	0	0	0	0	0.35
	Odoribacter	0.38	0.14	0	0	0.94
	Olsenella	1.88	3.71	1.39	1.01	0.86
	Oribacterium	1.95	0.68	0.64	0.01	0.0097
	Ottowia	0	0	0	0	0.33
	Parascardovia	0.01	0.01	0	0	0.65
	Parasutterella	0	0	0	0	0.33
	Parvimonas	8.08	2.63	2.84	0.15	0.035
	Pedobacter	0	0	0	0	0.35
	Pelomonas	0	0.01	0	0	0.35
	Peptococcaceae_unclassified	0.05	0.01	0	0	0.62
	Peptoniphilus	0.09	0.52	0	0	0.81
	Peptostreptococcus	2.68	1.21	0.22	0.03	0.16
	Porphyromonas	5.67	2.09	3.36	0.05	0.0092
	Prevotella	5.66	1.49	2.61	0.13	0.00078
	Propionibacterium	0.05	9.95	0.01	0.11	0.13
	Proteus	0	0.43	0	0	0.56
	Pseudomonas	0	0	0	0	0.54
	Pseudoramibacter	2.77	3.57	0.51	0.03	0.51
	Pyramidobacter	6.35	2.98	0.01	0.01	0.99
	Rhodobaculum	0	0.07	0	0	0.35
	Rothia	0.01	0.01	0	0	0.77
	Ruminococcaceae_unclassified	0	0.19	0	0	1
	Ruminococcus	0	0.1	0	0	0.35
	Bacteroidales S24-7_f_unclassified	0	0	0	0	1
	Saccharimonas	0.02	0.79	0	0	0.97
	Scardovia	0	0.03	0	0	0.66
	Schwartzia	1.03	3.51	0.15	0	0.031
	Selenomonas	0.78	1.49	0.16	0.03	0.49
	Shuttleworthia	0.07	1.64	0	0	0.77
	Slackia	0.7	1.25	0.18	0	0.043
	Sneathia	0	0	0	0	0.33
	Sphaerochaeta	1.24	0.06	0	0	0.75
	Sphingobium	0	0.12	0	0	0.3
	Streptococcus	0.58	3.46	0.01	0.03	0.64
	Streptomyces	0	0	0	0	0.35
	Sutterella	0	0.03	0	0	1
	Tannerella	1.33	0.68	0.01	0.03	0.99
	Tissierellales_unclassified	0	0.08	0	0	0.25
	Treponema	3.2	1.66	0.82	0.27	0.16
	Veillonella	0.09	2.32	0.01	0	0.1
	Acidobacteria Z95727_g	0	0	0	0	0.35
	* Wilcoxon rank-sum test
	PAP, primary apical periodontitis; SAP, secondary apical periodontitis
