# Supplementary material for: Root Microbiota in Primary and Secondary Apical Periodontitis
Source: Front Microbiol. 2018 Oct 9;9:2374. doi: 10.3389/fmicb.2018.02374 (PMC6189451; doi:10.3389/fmicb.2018.02374)
Supplement: Supplementary file 5 [file Table_5.xlsx]

## Sheet: Table S5
	Table S5. Bray–Curtis similarity of canal–dentin pairs of samples from the same tooth. The similarity was based on square-root transformed relative abundance of OTUs.
	Patient ID*	Bray–Curtis similarity
	PAP-13	89.9783
	PAP-17	62.5351
	PAP-21	70.2718
	PAP-23	69.704
	PAP-28	30.3181
	PAP-31	51.4021
	PAP-36	59.6878
	PAP-44	13.9603
	SAP-16	83.8806
	SAP-24	22.6036
	SAP-30	40.4667
	SAP-32	31.3763
	SAP-33	68.2899
	SAP-36	44.5082
	SAP-41	5.48953
	SAP-44	87.4383
	SAP-48	26.5244
	*PAP, primary apical periodontitis; SAP, secondary apical periodontitis
